# Supplementary material for: Empiric azithromycin alters the upper respiratory microbiome and resistome without anti-inflammatory benefit in COVID-19
Source: Nat Microbiol. 2026 Mar 16;11(4):1100–12. doi: 10.1038/s41564-026-02285-8 (PMC13056551; doi:10.1038/s41564-026-02285-8)
Supplement: Supplementary file 1 — Supplementary Tables 1–6. [file 41564_2026_2285_MOESM1_ESM.xlsx]

## Sheet: Supplementary_Table_1
pvalues_4B
	Spearman’s Correlation Values
	Corynebacterium	Prevotella	Mycoplasma	Staphylococcus	Dolosigranulum	Anaerococcus	Peptoniphilus	Veillonella	Alloprevotella	Finegoldia	Lawsonella	Schaalia	Porphyromonas	Dermacoccus	Pseudomonas	Agrobacterium	Paraprevotella	Cutibacterium	Actinomyces	Capnocytophaga	Enterococcus	Streptococcus	Campylobacter	Haemophilus	Klebsiella	Thauera	Deinococcus	Rothia	Achromobacter	Leptotrichia
ermb	-0.0245871	0.369767	0.253775	-0.118254	-0.190141	0.106247	0.11239	0.262296	0.329996	0.0316664	-0.113772	0.176112	0.132525	-0.0301186	-0.0427164	0.0861003	0.378575	-0.0301186	0.125504	0.230506	0.336246	0.102427	0.170612	0.0653402	0.0995902	-0.0301186	-0.0748439	0.116595	0	0.0516116
mphc	0.0709142	-0.0681158	0.0644775	0.316214	-0.0856655	-0.0128154	-0.0517134	-0.0164119	-0.0149092	0.0688549	-0.0593032	0.160548	-0.106216	0.145337	-0.0205247	-0.174154	-0.0329622	-0.0618098	0.0265734	-0.105962	-0.0278118	-0.113312	-0.0132754	0.0596653	-0.0876631	0.126125	-0.0674872	0.0362431	0	-0.000750566
msra	-0.0585664	-0.0422367	0.0572126	0.2236	-0.131273	0.0516224	-0.00227024	0.0621148	0.0501556	0.0977517	-0.00106405	0.141386	-0.0487234	-0.061887	-0.0140639	-0.0170799	0.000274162	-0.061887	0.0792338	-0.0622269	0.00685475	-0.123131	0.0037835	-3.18301e-05	-0.0877726	0.142173	-0.0654339	0.0333061	0	0.0125196
ermx	0.555406	-0.177795	-0.145299	-0.208606	0.417286	-0.0198127	-0.0201424	-0.164793	-0.0170079	0.00599504	0.0345955	-0.0228267	-0.0239324	0.18289	-0.055157	-0.0252988	-0.0171438	-0.0388903	0.00870021	-0.117645	-0.0511623	-0.0773782	-0.0793168	0.176094	0.05675	0.172379	0.045557	-0.055157	0	-0.044033
mel	0.0229773	0.223316	0.152375	-0.141613	-0.166671	0.109938	0.126973	0.479237	0.288198	0.11571	-0.0431141	0.407284	0.098829	-0.0264009	-0.0374437	-0.00533506	0.217548	-0.0264009	0.0598748	0.313032	0.0166024	0.442721	0.063555	0.0375883	-0.0374437	-0.0264009	-0.0656055	0.146881	0	0.336893
ermc	0.0143982	-0.0643489	-0.137367	0.195154	-0.148991	0.0533874	0.0736039	0.0115055	-0.0802036	0.149802	-0.163704	0.0967455	-0.104344	-0.0520145	-0.0737707	-0.0110725	-0.0441984	-0.0520145	0.0564106	-0.0440668	0.0710726	-0.0592352	0.00524362	0.101894	-0.0737707	-0.0520145	-0.0799722	0.0266447	0	-0.119804
erma	0.0346775	0.00559359	0.131535	-0.0988851	-0.147163	0.483236	0.483167	0.0156998	0.193232	0.35215	0.156617	0.101076	0.0583741	-0.0445954	0.0349319	-0.106854	0.0547971	0.141542	-0.0183297	0.0268847	-0.0596919	0.00796716	0.130074	0.108252	-0.0632483	-0.0445954	0.0411518	0.0639712	0	-0.0888766
	Adjusted p-values
	Corynebacterium	Prevotella	Mycoplasma	Staphylococcus	Dolosigranulum	Anaerococcus	Peptoniphilus	Veillonella	Alloprevotella	Finegoldia	Lawsonella	Schaalia	Porphyromonas	Dermacoccus	Pseudomonas	Agrobacterium	Paraprevotella	Cutibacterium	Actinomyces	Capnocytophaga	Enterococcus	Streptococcus	Campylobacter	Haemophilus	Klebsiella	Thauera	Deinococcus	Rothia	Achromobacter	Leptotrichia
ermb	0.386701	9.48338e-06	0.871321	0.469199	0.506394	0.309255	0.343634	1.8526e-05	0.883285	0.384807	0.603034	0.94341	0.652177	0.886873	0.841771	0.696271	0.81325	0.886873	0.911977	0.020224	3.67799e-20	0.794497	0.984726	0.780363	0.910897	0.886873	0.751967	0.982077	NA	0.764098
mphc	0.00907161	0.445349	0.0712782	0.00127327	0.523263	0.0278686	0.119556	0.226342	0.711757	0.0407946	0.851318	0.00812546	0.707366	9.54101e-06	0.568748	0.171477	0.291806	0.661595	0.139782	0.474842	0.503681	0.465005	0.790341	0.0283371	0.595586	0.048522	0.0362317	0.513189	NA	0.562884
msra	0.636343	0.512738	0.0691633	0.0122377	0.221004	2.00841e-06	0.00124858	0.0348793	0.102145	2.73771e-05	0.273879	0.257085	0.59829	0.677913	0.600792	0.336532	0.464215	0.677913	0.0132381	0.30492	0.417207	0.324145	0.0496148	0.0608025	0.614549	1.98638e-05	0.00696866	0.911188	NA	0.0305312
ermx	9.15985e-14	0.166536	0.681345	0.196733	1.17318e-14	0.299982	0.517023	0.441819	0.512495	0.480417	0.563695	0.862168	0.314713	2.6459e-13	0.726922	0.492885	0.589188	0.803474	0.50861	0.588015	0.573183	0.443681	0.515939	0.00588219	0.772031	0.0912915	0.687353	0.734916	NA	0.500663
mel	0.923553	0.000220419	0.147784	0.240497	0.289949	0.000349626	0.00111685	1.09887e-14	0.0325879	0.002447	0.498097	0.000183721	0.231079	0.820923	0.750752	0.700804	0.224309	0.820923	0.221201	2.07251e-16	0.588286	0.000513691	0.508396	0.625751	0.783739	0.820923	0.614993	0.0449261	NA	0.0351467
ermc	0.381217	0.214661	0.701105	0.0414317	0.224221	0.281971	0.0313952	0.882621	0.389744	0.245168	0.216035	0.763402	0.224043	0.781341	0.696882	0.417446	0.425464	0.781341	0.603679	0.363562	0.740084	0.381824	0.146805	0.471619	0.736455	0.781341	0.542237	0.741762	NA	0.463307
erma	0.00934203	0.771857	0.167901	0.604394	0.312186	3.05832e-17	7.42944e-19	0.0154982	0.00340762	2.31984e-13	0.0798369	0.616476	0.891327	0.798155	0.739064	0.412656	0.655881	0.74015	0.757167	0.317115	0.815373	0.597981	1.52624e-07	0.689398	0.756506	0.798155	0.875606	0.958334	NA	0.501817

## Sheet: Supplementary_Table_2
correlation_matrix_specieslevel_4B (1)
	Spearman’s Correlation Values
	Abiotrophia defectiva	Acetobacteraceae bacterium	Acidipropionibacterium acidipropionici	Acinetobacter cumulans	Acinetobacter seifertii	Acinetobacter sp. NEB149	Acinetobacter sp. WCHA45	Acinetobacter venetianus	Actinomarinicola tropica	Actinomyces howellii	Actinomyces naeslundii	Actinomyces oris	Actinomyces qiguomingii	Actinomyces slackii	Actinomyces sp. Chiba101	Actinomyces sp. oral taxon 169	Actinomyces sp. oral taxon 171	Actinomyces sp. oral taxon 848	Actinomyces viscosus	Actinotignum schaalii	Aerococcus christensenii	Aerococcus sanguinicola	Aerococcus urinae	Aeromonas hydrophila	Agrobacterium sp. MA01	Agrobacterium sp. RAC06	Agrococcus carbonis	Agromyces protaetiae	Akkermansia muciniphila	Alicyclobacillus acidocaldarius	Alloprevotella sp. E39	Alysiella filiformis	Anaerobutyricum hallii	Anaerococcus mediterraneensis	Anaerococcus obesiensis	Anaerococcus prevotii	Anaerococcus vaginalis	Anaeromyxobacter sp. Fw109-5	Anaerostipes caccae	Arabia massiliensis	Arcanobacterium haemolyticum	Arcanobacterium sp. JY-X040	Arsenicicoccus sp. oral taxon 190	Arthrobacter sp. ERGS1:01	Atlantibacter hermannii	Azotobacter chroococcum	Azotobacter vinelandii	Bacillus aryabhattai	Bacillus cereus
erma	0.0348692	0.163801	0.151284	-0.0632483	-0.0776858	0.213017	0.20631	0.210646	0.072562	0.269071	0.027079	0.0772334	0.255472	0.195257	0.294361	0.202256	0.224938	0.169834	0.0535139	0.140738	0.160055	0.163465	0.166886	-0.0632483	-0.0603234	0.0293565	-0.0632483	0.107888	0.14542	-0.0776858	0.0865086	0.0874812	0.346808	0.584843	0.44309	0.576243	0.530441	0.0473773	0.2259	0.202309	0.282287	0.293601	0.253426	-0.0445954	0.17225	0.0441878	0.137664	0.00434724	0.0568787
ermb	0.184236	-0.0427164	0.0398828	-0.0427164	-0.0524671	0.130712	-0.0607583	-0.0607583	0.0381475	0.0538289	0.19459	0.123317	0.33601	0.161335	0.0538289	0.253106	0.0573191	0.140936	0.0182001	0.0657016	0.0398828	0.0846219	0.171721	0.110361	-0.0145288	0.0620735	-0.0427164	0.0589789	-0.0301186	0.0633977	0.342424	-0.0607583	0.0816673	0.169805	0.166715	0.153585	0.18509	-0.0427164	0.093589	0.0512539	0.239543	0.279821	0.0846219	-0.0301186	0.027818	-0.0681258	-0.0301186	0.185009	0.0200777
ermc	-0.0683207	0.036253	0.00546881	0.0628105	-0.00978707	0.0533257	-0.00280155	0.0899906	0.0333291	0.145861	0.0623825	0.0917898	0.0981296	0.202657	0.149671	0.0888324	0.0806549	0.0371365	0.0142031	0.0886113	0.0219912	0.0249959	0.0537989	-0.0737707	-0.0627644	0.0491883	-0.0737707	0.0418733	0.110307	0.101081	0.0408144	0.179289	0.257358	0.244909	0.0865285	0.23271	0.220956	0.176962	0.225554	0.127812	0.157778	0.0640221	-0.09061	-0.0520145	0.126912	0.00546881	-0.0520145	0.169432	0.11313
ermx	-0.104687	-0.055157	-0.0879667	0.103014	-0.0677475	-0.055157	0.0223062	0.0234512	-0.0784534	-0.0784534	-0.0677475	0.00979249	0.0517183	0.0283038	-0.0784534	0.0838297	0.0122028	0.00651565	-0.00764175	0.0268271	0.0789649	-0.0677475	-0.104687	0.101514	-0.0299451	-0.0677475	0.207424	0.0243236	-0.0388903	-0.0677475	-0.0822884	0.0106382	-0.11224	0.143811	0.121613	0.189959	0.126119	0.0970167	-0.0335622	-0.0784534	-0.0308594	-0.0784534	-0.0677475	0.180787	0.103941	0.111323	-0.0388903	-0.0784534	-0.0879667
mel	0.217138	-0.0374437	0.0502878	-0.0374437	0.259909	0.151644	0.20517	0.0693402	0.0778296	0.194902	0.258148	0.0585385	0.242993	0.314698	0.319039	0.247235	0.152212	0.170371	0.241251	0.0817883	-0.0597167	0.0976296	0.120092	-0.0374437	0.0186419	-0.0459908	-0.0374437	-0.0532586	0.201481	-0.0459908	0.26237	0.0736169	0.265495	0.188492	0.211507	0.183601	0.291712	-0.0374437	0.116523	0.203215	0.0978729	0.0748503	-0.0459908	-0.0264009	0.048402	-0.0597167	-0.0264009	0.0736169	0.0589732
mphc	-0.0723274	0.056497	0.0508321	0.0600713	-0.107674	0.056497	-0.0372815	0.00806867	-0.0209997	0.0644146	-0.00563728	0.0883073	0.189547	0.158682	0.249898	0.149309	-0.026988	0.170368	0.126648	0.15792	0.0861999	0.0795704	0.0387315	0.122275	0.0145258	0.0110417	0.157679	0.0253133	0.135313	-0.107674	-0.11377	0.124222	0.14189	0.0875348	0.157091	0.15538	0.0570995	0.141811	0.0781641	0.0498371	0.258444	0.224642	0.098001	0.117773	0.202944	0.0420333	0.140325	0.0325443	0.0783577
msra	-0.0376019	0.0601462	0.0286106	-0.0877726	-0.0477991	0.0601462	-0.0236	0.0260101	0.0333658	0.0555631	0.0526026	0.145414	0.215538	0.146618	0.257416	0.144586	-0.0145392	0.213581	0.147533	0.183597	0.0490406	0.187636	0.0932833	0.0059848	0.0670269	0.0740115	0.159773	-0.0193099	0.122101	-0.107808	-0.0760613	0.15043	0.0341496	0.00347371	0.103347	0.0367777	-0.00876044	-0.0877726	0.0491226	0.0615305	0.216507	0.265557	0.133454	-0.061887	0.203805	-0.046615	0.145518	0.0483568	-0.0478818
	Adjusted p-values
	Abiotrophia defectiva	Acetobacteraceae bacterium	Acidipropionibacterium acidipropionici	Acinetobacter cumulans	Acinetobacter seifertii	Acinetobacter sp. NEB149	Acinetobacter sp. WCHA45	Acinetobacter venetianus	Actinomarinicola tropica	Actinomyces howellii	Actinomyces naeslundii	Actinomyces oris	Actinomyces qiguomingii	Actinomyces slackii	Actinomyces sp. Chiba101	Actinomyces sp. oral taxon 169	Actinomyces sp. oral taxon 171	Actinomyces sp. oral taxon 848	Actinomyces viscosus	Actinotignum schaalii	Aerococcus christensenii	Aerococcus sanguinicola	Aerococcus urinae	Aeromonas hydrophila	Agrobacterium sp. MA01	Agrobacterium sp. RAC06	Agrococcus carbonis	Agromyces protaetiae	Akkermansia muciniphila	Alicyclobacillus acidocaldarius	Alloprevotella sp. E39	Alysiella filiformis	Anaerobutyricum hallii	Anaerococcus mediterraneensis	Anaerococcus obesiensis	Anaerococcus prevotii	Anaerococcus vaginalis	Anaeromyxobacter sp. Fw109-5	Anaerostipes caccae	Arabia massiliensis	Arcanobacterium haemolyticum	Arcanobacterium sp. JY-X040	Arsenicicoccus sp. oral taxon 190	Arthrobacter sp. ERGS1:01	Atlantibacter hermannii	Azotobacter chroococcum	Azotobacter vinelandii	Bacillus aryabhattai	Bacillus cereus
erma	0.0330769	0.989906	0.180977	0.973657	0.973657	0.109499	2.74116e-14	5.40307e-05	0.981706	0.973657	0.973657	0.00299676	0.300938	0.973657	0.000842198	8.08996e-05	4.89855e-08	6.35872e-07	3.71345e-06	0.0157977	0.214475	7.41289e-10	0.336122	0.973657	0.973657	0.988458	0.973657	0.308643	0.973657	0.973657	0.973657	1.18589e-07	0.00421012	1.7222e-18	3.99308e-10	2.20702e-15	1.14264e-19	0.973657	0.0494867	1.03774e-05	0.209863	0.0500672	0.269242	0.973657	0.973657	0.973657	0.974293	0.97632	9.21743e-05
ermb	0.000463975	0.973657	0.980904	0.973657	0.973657	0.0154309	0.973657	0.973657	0.973657	0.989906	0.991328	0.977474	0.973657	0.992879	0.982602	0.999139	0.973657	0.97988	0.973657	0.988458	0.989906	0.986844	0.992932	0.975775	0.973657	0.973657	0.973657	0.989906	0.973657	0.973657	0.974033	0.973657	0.997868	0.835257	0.978627	0.706294	0.24524	0.973657	0.973657	0.973657	0.989028	0.973657	0.989906	0.973657	0.973657	0.973657	0.973657	5.41833e-19	0.973657
ermc	0.973657	0.973657	0.973657	0.973657	0.973657	0.974033	0.0195454	0.243737	0.973657	0.97988	0.973657	0.480871	0.973657	0.988458	0.551343	0.0638206	8.37579e-06	0.480637	0.123336	0.973657	0.973657	0.19817	0.973657	0.973657	0.973657	0.973657	0.973657	0.973657	0.973657	1.18664e-06	0.973657	0.000507378	0.000329177	0.00552844	0.037849	0.00308568	0.00463936	0.0638226	0.00918954	0.213839	0.973657	0.973657	0.973657	0.973657	0.973657	0.973657	0.973657	0.973657	0.551343
ermx	0.973657	0.973657	0.973657	4.13026e-10	0.973657	0.973657	0.992932	0.97988	0.973657	0.973657	0.973657	0.973657	0.973657	0.973657	0.973657	0.465274	0.973657	0.980144	0.973657	0.214688	0.973657	0.973657	0.973657	2.41416e-09	0.0113196	0.973657	0.467553	0.981518	0.973657	0.973657	0.973657	0.973657	0.973657	0.074661	0.144712	0.0360811	0.131259	0.0169017	0.973657	0.973657	0.0324024	0.973657	0.973657	8.56892e-10	0.484488	2.1172e-08	0.973657	0.973657	0.973657
mel	9.39649e-23	0.973657	0.995412	0.973657	0.000384324	1.52063e-10	0.483544	0.973657	0.973657	0.196877	0.00430575	0.900158	0.256815	0.158403	0.0522616	0.174275	0.881505	0.356189	0.236676	0.988458	0.973657	0.973657	0.973657	0.973657	0.973657	0.973657	0.973657	0.973657	0.973657	0.973657	0.0127856	0.973657	0.973657	0.000455738	0.249157	0.00117792	0.000362287	0.973657	0.973657	0.244889	0.991328	0.98825	0.973657	0.973657	0.973657	0.973657	0.973657	0.973657	0.973657
mphc	0.973657	0.00504363	0.973657	0.000554624	0.973657	0.0497687	0.980733	0.973657	0.0258481	0.0281502	0.973657	0.629698	0.399739	0.0117999	0.00950995	0.00720876	0.973657	0.67505	0.460094	0.0498621	0.724599	0.973657	0.0411298	0.684937	0.000674176	0.00222249	0.24524	0.973657	0.00882517	0.973657	0.717126	0.67045	0.0706587	0.000846819	5.62431e-05	5.40307e-05	0.00030116	0.19817	0.973657	0.973657	0.000295726	0.973657	0.11342	0.619764	0.00246243	0.000252858	0.00101903	0.973657	0.00213337
msra	0.973657	0.000337569	0.0036009	0.973657	0.973657	0.00837284	0.0520988	0.973657	0.00284515	0.805156	0.978146	0.112889	0.0057398	0.467553	0.00254572	3.32657e-05	0.215544	9.48571e-09	5.94155e-05	2.82971e-05	6.21518e-06	1.64457e-06	0.00420943	0.973657	0.206325	9.66711e-05	0.00071411	0.037849	0.564908	0.973657	0.722227	0.0029487	0.0708487	9.28206e-05	6.58641e-07	1.93396e-06	2.16264e-07	0.973657	0.70415	0.228986	0.000369493	5.73608e-08	3.16966e-08	0.973657	1.29612e-05	0.159564	3.68767e-05	0.943321	0.0368715
[truncated: 446 more columns]

## Sheet: Supplementary_Table_3
gene_name	gene_id	logFC	AveExpr	P	P.adj		Data Dictionary
TSPAN6	ENSG00000000003	0.22	6.92	0.27	0.68		gene_symbol: Short name/symbol of gene
DPM1	ENSG00000000419	-0.19	4.8	0.03	0.52		gene_id: ENSEMBL gene ID
SCYL3	ENSG00000000457	-0.05	5.21	0.5	0.82		logFC: Log(2) fold change of gene based on azithromycin status
C1orf112	ENSG00000000460	0	3.47	0.98	0.99		AveExpr: average gene expression
FGR	ENSG00000000938	0	5.67	0.99	1		P.adj: P-values adjusted for multiple testing using the Benjamini-Hochberg False Discovery Rate algorithm
CFH	ENSG00000000971	0.47	7.23	0.02	0.52
FUCA2	ENSG00000001036	0.01	5.07	0.92	0.97
GCLC	ENSG00000001084	0.1	7.8	0.67	0.88
NFYA	ENSG00000001167	-0.09	5.4	0.5	0.82
STPG1	ENSG00000001460	0.22	4.47	0.2	0.64
NIPAL3	ENSG00000001461	0.16	6.21	0.19	0.64
LAS1L	ENSG00000001497	0.11	4.29	0.31	0.72
ENPP4	ENSG00000001561	0.16	6.6	0.39	0.76
SEMA3F	ENSG00000001617	0.23	5.7	0.2	0.64
CFTR	ENSG00000001626	0.54	3.86	0.04	0.54
ANKIB1	ENSG00000001629	0.06	6.41	0.36	0.75
CYP51A1	ENSG00000001630	-0.28	0.01	0.22	0.66
KRIT1	ENSG00000001631	0.21	5.7	0.05	0.54
RAD52	ENSG00000002016	0.05	2.79	0.7	0.9
BAD	ENSG00000002330	0.11	3.54	0.64	0.87
LAP3	ENSG00000002549	-0.04	6.17	0.74	0.92
CD99	ENSG00000002586	-0.03	5.8	0.77	0.92
HS3ST1	ENSG00000002587	0.24	5.88	0.12	0.59
AOC1	ENSG00000002726	-0.68	-0.91	0.05	0.54
MAD1L1	ENSG00000002822	0.04	4.28	0.81	0.94
LASP1	ENSG00000002834	-0.06	8.06	0.45	0.79
SNX11	ENSG00000002919	-0.31	4.05	0.02	0.52
TMEM176A	ENSG00000002933	0	0.6	0.99	1
M6PR	ENSG00000003056	0.03	5.99	0.77	0.92
KLHL13	ENSG00000003096	0.27	0.97	0.36	0.75
CYP26B1	ENSG00000003137	0.06	-0.2	0.85	0.96
ICA1	ENSG00000003147	-0.05	4.74	0.66	0.88
DBNDD1	ENSG00000003249	-0.43	1.94	0.03	0.53
ALS2	ENSG00000003393	0.07	5.73	0.41	0.77
CASP10	ENSG00000003400	-0.16	5.16	0.14	0.6
CFLAR	ENSG00000003402	-0.02	9.52	0.81	0.94
TFPI	ENSG00000003436	-0.05	3.34	0.83	0.95
NDUFAF7	ENSG00000003509	-0.14	3.64	0.13	0.6
RBM5	ENSG00000003756	0.1	7.37	0.19	0.64
MTMR7	ENSG00000003987	0.02	0.58	0.92	0.97
SLC7A2	ENSG00000003989	0.61	5.24	0.09	0.57
ARF5	ENSG00000004059	-0.16	5.13	0.11	0.58
SARM1	ENSG00000004139	0.11	4.52	0.36	0.75
POLDIP2	ENSG00000004142	-0.16	5.45	0.06	0.54
PLXND1	ENSG00000004399	0.26	3.73	0.24	0.67
AK2	ENSG00000004455	0.06	6.15	0.37	0.75
CD38	ENSG00000004468	0.35	5.16	0.17	0.63
FKBP4	ENSG00000004478	0.16	5.22	0.14	0.6
KDM1A	ENSG00000004487	0.13	5.71	0.26	0.68
RBM6	ENSG00000004534	0.23	6.51	0.04	0.53
CAMKK1	ENSG00000004660	-0.2	3.48	0.38	0.75
RECQL	ENSG00000004700	-0.02	4.69	0.82	0.94
VPS50	ENSG00000004766	0.06	4.96	0.56	0.84
ARHGAP33	ENSG00000004777	0.35	2.71	0.19	0.63
NDUFAB1	ENSG00000004779	0.15	3.78	0.18	0.63
PDK4	ENSG00000004799	0.15	4.02	0.43	0.78
SLC22A16	ENSG00000004809	-0.35	0.76	0.38	0.75
ZMYND10	ENSG00000004838	0.34	5.61	0.39	0.76
ARX	ENSG00000004848	-0.01	-0.48	0.98	0.99
SLC25A13	ENSG00000004864	0.02	5.24	0.86	0.96
ST7	ENSG00000004866	-0.02	3.91	0.87	0.96
CDC27	ENSG00000004897	-0.07	5.96	0.38	0.75
HCCS	ENSG00000004961	-0.15	4.07	0.11	0.58
DVL2	ENSG00000004975	0	4.97	1	1
PRSS22	ENSG00000005001	-0.02	6.49	0.95	0.98
UPF1	ENSG00000005007	0.2	7.63	0.14	0.6
SKAP2	ENSG00000005020	-0.22	4.48	0.58	0.85
SLC25A5	ENSG00000005022	0	6.79	0.99	1
MCUB	ENSG00000005059	-0.18	3.27	0.25	0.67
POLR2J	ENSG00000005075	-0.05	2.61	0.73	0.91
DHX33	ENSG00000005100	0.01	4.19	0.9	0.97
MEOX1	ENSG00000005102	-0.23	-0.07	0.38	0.76
THSD7A	ENSG00000005108	-0.36	3.34	0.24	0.67
LIG3	ENSG00000005156	0.31	5.84	0.03	0.53
RPAP3	ENSG00000005175	-0.08	5.11	0.39	0.76
ACSM3	ENSG00000005187	0.14	1.15	0.49	0.81
REXO5	ENSG00000005189	-0.09	2.61	0.65	0.88
CIAPIN1	ENSG00000005194	-0.08	3.93	0.34	0.73
SPPL2B	ENSG00000005206	0.26	5.46	0.24	0.67
FAM214B	ENSG00000005238	-0.18	5.05	0.33	0.73
COPZ2	ENSG00000005243	-0.1	1.22	0.49	0.81
PRKAR2B	ENSG00000005249	-0.22	5.38	0.32	0.72
MSL3	ENSG00000005302	-0.12	5.56	0.34	0.73
CREBBP	ENSG00000005339	-0.04	8.23	0.62	0.87
TSPOAP1	ENSG00000005379	0.18	5.83	0.37	0.75
MPO	ENSG00000005381	-0.61	-0.87	0.1	0.58
GCFC2	ENSG00000005436	0.24	3.86	0.13	0.6
WDR54	ENSG00000005448	0.23	3.61	0.52	0.82
CROT	ENSG00000005469	-0.02	5.08	0.88	0.96
KMT2E	ENSG00000005483	-0.15	8.05	0.02	0.52
RHBDD2	ENSG00000005486	-0.08	6.47	0.59	0.85
IBTK	ENSG00000005700	0.03	7.26	0.87	0.96
ZNF195	ENSG00000005801	0.1	4.64	0.41	0.77
MYCBP2	ENSG00000005810	0.1	7.76	0.21	0.65
FBXL3	ENSG00000005812	-0.19	6.17	0.01	0.52
ITGAL	ENSG00000005844	-0.15	4.9	0.57	0.85
PDK2	ENSG00000005882	0.09	3.48	0.56	0.84
ITGA3	ENSG00000005884	0.52	6.1	0.02	0.52
ZFX	ENSG00000005889	-0.01	6.45	0.84	0.95
LAMP2	ENSG00000005893	-0.23	7.58	0.01	0.52
ITGA2B	ENSG00000005961	-0.61	-1.15	0.03	0.53
ASB4	ENSG00000005981	-0.1	-0.99	0.67	0.89
GDE1	ENSG00000006007	-0.15	6.86	0.16	0.62
REX1BD	ENSG00000006015	0.27	2.95	0.17	0.63
CRLF1	ENSG00000006016	0	0.77	0.99	1
OSBPL7	ENSG00000006025	-0.07	4.41	0.73	0.91
TMEM98	ENSG00000006042	0.17	3.56	0.46	0.8
YBX2	ENSG00000006047	-0.03	1.15	0.89	0.96
MAP3K14	ENSG00000006062	-0.06	4.04	0.64	0.87
TMEM132A	ENSG00000006118	0.51	3.71	0.02	0.52
AP2B1	ENSG00000006125	0.05	7.29	0.76	0.92
ZNF263	ENSG00000006194	-0.08	4.73	0.35	0.74
CX3CL1	ENSG00000006210	0.56	4.53	0.09	0.57
SPATA20	ENSG00000006282	0.13	4.48	0.45	0.79
TNFRSF12A	ENSG00000006327	-0.21	3.39	0.43	0.78
MAP3K9	ENSG00000006432	-0.07	5.95	0.62	0.87
RALA	ENSG00000006451	-0.13	5.4	0.35	0.74
BAIAP2L1	ENSG00000006453	0.28	6.79	0.07	0.56
KDM7A	ENSG00000006459	-0.01	7.63	0.91	0.97
ETV1	ENSG00000006468	0.07	1.3	0.72	0.91
AGK	ENSG00000006530	0.07	4.15	0.54	0.83
ALDH3B1	ENSG00000006534	0.33	7.35	0.16	0.62
TTC22	ENSG00000006555	0.02	5.06	0.92	0.97
PHTF2	ENSG00000006576	-0.11	5.16	0.18	0.63
FARP2	ENSG00000006607	0.11	6.41	0.26	0.68
USH1C	ENSG00000006611	0.34	1.37	0.26	0.68
GGCT	ENSG00000006625	-0.03	2.2	0.82	0.94
DBF4	ENSG00000006634	-0.12	3.78	0.37	0.75
IFRD1	ENSG00000006652	-0.4	6.91	0.11	0.58
COX10	ENSG00000006695	0.04	3.29	0.71	0.9
GTF2IRD1	ENSG00000006704	0.13	5.62	0.41	0.77
PAF1	ENSG00000006712	-0.18	5.5	0.07	0.56
VPS41	ENSG00000006715	-0.06	5.98	0.27	0.69
ARHGAP44	ENSG00000006740	0.4	3.87	0.12	0.59
ELAC2	ENSG00000006744	0.08	5.32	0.41	0.77
SCIN	ENSG00000006747	0.32	6.19	0.16	0.62
ARSD	ENSG00000006756	0.35	6.29	0.03	0.52
PNPLA4	ENSG00000006757	-0.1	3.19	0.5	0.82
ADIPOR2	ENSG00000006831	-0.19	6.14	0.06	0.55
CDKL3	ENSG00000006837	-0.07	1.01	0.71	0.9
MARK4	ENSG00000007047	-0.13	5.01	0.23	0.66
PROM1	ENSG00000007062	0.41	7.93	0.25	0.67
CCDC124	ENSG00000007080	0.24	2.87	0.36	0.74
CEACAM21	ENSG00000007129	-0.52	-0.29	0.14	0.6
PAFAH1B1	ENSG00000007168	0	7.81	0.94	0.98
NOS2	ENSG00000007171	0.59	6.04	0.12	0.59
DNAH9	ENSG00000007174	0.78	7.18	0.11	0.58
KIAA0100	ENSG00000007202	0.14	7.86	0.15	0.61
SLC13A2	ENSG00000007216	0.27	1.5	0.31	0.71
GAS7	ENSG00000007237	-0.24	6.28	0.16	0.62
TRAPPC6A	ENSG00000007255	-0.01	1.36	0.97	0.99
MATK	ENSG00000007264	0.76	0.5	0.01	0.52
CEACAM7	ENSG00000007306	-0.11	2.2	0.75	0.92
SCN4A	ENSG00000007314	-0.53	-1.2	0.14	0.6
ST7L	ENSG00000007341	0.02	4.28	0.89	0.96
TKTL1	ENSG00000007350	-0.39	-0.17	0.39	0.76
PAX6	ENSG00000007372	0.22	4.46	0.31	0.72
RPUSD1	ENSG00000007376	-0.07	2.93	0.81	0.94
RHBDF1	ENSG00000007384	0.02	4.67	0.92	0.97
LUC7L	ENSG00000007392	0.19	5.45	0.03	0.53
CACNA2D2	ENSG00000007402	-0.25	-0.32	0.19	0.63
BAIAP3	ENSG00000007516	0.35	5.81	0.28	0.7
TSR3	ENSG00000007520	0.06	2.52	0.75	0.92
PIGQ	ENSG00000007541	0.22	4.31	0.26	0.68
CRAMP1	ENSG00000007545	-0.04	3.96	0.68	0.89
TEAD3	ENSG00000007866	0.03	5.59	0.83	0.95
DNAJC11	ENSG00000007923	0.13	4.98	0.19	0.63
FMO3	ENSG00000007933	0.31	6.65	0.34	0.74
MYLIP	ENSG00000007944	-0.24	6.23	0.09	0.57
NOX1	ENSG00000007952	-0.13	-0.2	0.54	0.83
E2F2	ENSG00000007968	0.26	1.99	0.27	0.68
PSMB1	ENSG00000008018	-0.12	5.66	0.06	0.55
SYN1	ENSG00000008056	-0.22	-0.96	0.52	0.83
JARID2	ENSG00000008083	-0.3	6.63	0.11	0.58
CDKL5	ENSG00000008086	-0.24	5.25	0.05	0.54
CAMK1G	ENSG00000008118	-0.59	-1.33	0.11	0.58
CDK11A	ENSG00000008128	-0.2	0.4	0.36	0.75
NADK	ENSG00000008130	-0.07	6.71	0.68	0.89
DLEC1	ENSG00000008226	0.64	7.06	0.1	0.57
CYTH3	ENSG00000008256	-0.3	4.08	0.01	0.52
ADAM22	ENSG00000008277	0.18	0.74	0.49	0.81
SYPL1	ENSG00000008282	0.09	6.48	0.4	0.77
CYB561	ENSG00000008283	0.2	6.21	0.25	0.67
SPAG9	ENSG00000008294	-0.15	8.04	0.2	0.65
CELSR3	ENSG00000008300	-0.06	1.96	0.72	0.91
AASS	ENSG00000008311	-0.04	3.81	0.79	0.93
PLEKHG6	ENSG00000008323	-0.01	3.92	0.95	0.98
SS18L2	ENSG00000008324	-0.19	2.34	0.13	0.6
MPND	ENSG00000008382	-0.15	2.23	0.4	0.77
MGST1	ENSG00000008394	0.21	6.05	0.23	0.66
CRY1	ENSG00000008405	-0.12	4.83	0.23	0.66
PGLYRP1	ENSG00000008438	-0.35	-0.78	0.46	0.8
NFIX	ENSG00000008441	0.24	6.2	0.27	0.69
ST3GAL1	ENSG00000008513	-0.16	6.55	0.26	0.68
MMP25	ENSG00000008516	-0.23	5.21	0.63	0.87
IL32	ENSG00000008517	-0.08	1.84	0.77	0.92
PKD1	ENSG00000008710	0.41	6.38	0.2	0.64
MAPK8IP2	ENSG00000008735	-0.28	0.91	0.18	0.63
MED24	ENSG00000008838	0.09	5.88	0.54	0.83
RHOBTB2	ENSG00000008853	-0.05	3.63	0.73	0.91
HEATR5B	ENSG00000008869	0.09	6.64	0.32	0.72
SEC62	ENSG00000008952	-0.03	6.74	0.67	0.89
RPS20	ENSG00000008988	0.25	7.17	0.06	0.55
CSDE1	ENSG00000009307	0.1	8.91	0.27	0.69
UBE3C	ENSG00000009335	0.08	6.61	0.27	0.69
REV3L	ENSG00000009413	0.13	6.92	0.23	0.66
TENM1	ENSG00000009694	-0.25	-0.29	0.56	0.84
PAX7	ENSG00000009709	0.01	5.07	0.99	1
IYD	ENSG00000009765	-0.15	2.06	0.43	0.78
FAM76A	ENSG00000009780	-0.03	4.22	0.74	0.92
TRAF3IP3	ENSG00000009790	0.01	4.36	0.98	0.99
POMT2	ENSG00000009830	0.02	4.7	0.9	0.97
VTA1	ENSG00000009844	-0.09	5.19	0.27	0.68
MLXIPL	ENSG00000009950	0.2	-1.01	0.42	0.78
BAZ1B	ENSG00000009954	0.12	6.28	0.1	0.57
RANBP9	ENSG00000010017	-0.26	6.74	0.01	0.52
ETV7	ENSG00000010030	-0.14	2.8	0.43	0.78
SPRTN	ENSG00000010072	-0.22	4.26	0.01	0.52
METTL13	ENSG00000010165	0.07	4.42	0.33	0.73
DYRK4	ENSG00000010219	0.02	2.02	0.9	0.97
ZNF207	ENSG00000010244	0.06	7.93	0.34	0.74
UQCRC1	ENSG00000010256	0.03	5.89	0.78	0.93
STARD3NL	ENSG00000010270	-0.16	4.57	0.12	0.6
CD9	ENSG00000010278	0.21	8.33	0.16	0.62
HHATL	ENSG00000010282	0.44	0.71	0.11	0.58
NCAPD2	ENSG00000010292	0.15	5.05	0.06	0.54
IFFO1	ENSG00000010295	0.06	2.73	0.76	0.92
GIPR	ENSG00000010310	0.32	4.87	0.14	0.6
PHF7	ENSG00000010318	-0.07	3.38	0.53	0.83
NISCH	ENSG00000010322	0.22	6.19	0.1	0.58
STAB1	ENSG00000010327	0.07	4.43	0.8	0.93
FUZ	ENSG00000010361	0.42	3.61	0.05	0.54
SLC6A13	ENSG00000010379	-0.01	0.84	0.95	0.99
IDS	ENSG00000010404	-0.14	7.6	0.06	0.54
PRSS3	ENSG00000010438	-0.71	0.83	0.07	0.56
ZNF200	ENSG00000010539	-0.27	4.73	0.19	0.64
CD4	ENSG00000010610	-0.19	3.77	0.31	0.72
LRRC23	ENSG00000010626	0.42	5.82	0.25	0.67
BTK	ENSG00000010671	-0.51	3.03	0.16	0.62
HFE	ENSG00000010704	0.08	2.77	0.5	0.82
SCMH1	ENSG00000010803	0.05	4.53	0.72	0.91
FYN	ENSG00000010810	0.26	3.44	0.12	0.59
HIVEP2	ENSG00000010818	-0.19	7.23	0.17	0.63
ELOA	ENSG00000011007	0.06	5.82	0.42	0.78
LYPLA2	ENSG00000011009	0.03	5.03	0.81	0.94
CLCN6	ENSG00000011021	0.03	5.15	0.73	0.91
MRC2	ENSG00000011028	0.1	2.48	0.59	0.85
TSPAN9	ENSG00000011105	-0.02	4.19	0.91	0.97
BTBD7	ENSG00000011114	0.01	6.22	0.89	0.97
APBA3	ENSG00000011132	0	3.07	1	1
MKS1	ENSG00000011143	0.32	3.99	0.15	0.61
ABHD5	ENSG00000011198	-0.39	5.94	0.08	0.56
ANOS1	ENSG00000011201	0.58	2.99	0.06	0.55
AKAP8L	ENSG00000011243	0.04	6.24	0.71	0.9
MBTD1	ENSG00000011258	-0.07	5.33	0.39	0.76
UTP18	ENSG00000011260	-0.1	4.15	0.31	0.72
RNF216	ENSG00000011275	-0.06	5.72	0.22	0.66
TTC19	ENSG00000011295	0.05	5.54	0.6	0.86
PTBP1	ENSG00000011304	0.15	7.43	0.25	0.67
SYT7	ENSG00000011347	-0.49	4.36	0.06	0.54
LARS2	ENSG00000011376	0.04	4.62	0.7	0.9
PIK3C2A	ENSG00000011405	-0.02	6.89	0.83	0.95
PLAUR	ENSG00000011422	-0.28	6.73	0.55	0.84
ANLN	ENSG00000011426	0.09	4.51	0.67	0.89
WIZ	ENSG00000011451	0.23	4.7	0.17	0.63
RABGAP1	ENSG00000011454	0.1	6.87	0.17	0.63
DCN	ENSG00000011465	0.1	-0.99	0.79	0.93
QPCTL	ENSG00000011478	-0.09	2.33	0.51	0.82
PPP5C	ENSG00000011485	0.22	4.9	0.15	0.61
CEP68	ENSG00000011523	0.17	4.63	0.21	0.65
MAP4K3	ENSG00000011566	0.02	6.13	0.85	0.95
TYROBP	ENSG00000011600	-0.15	5.07	0.7	0.9
TMEM159	ENSG00000011638	-0.21	4.57	0.08	0.56
GABRA3	ENSG00000011677	-0.13	-1.03	0.62	0.87
BRCA1	ENSG00000012048	-0.03	3.98	0.85	0.96
ERCC1	ENSG00000012061	0.04	5.8	0.82	0.94
CD22	ENSG00000012124	0.21	1.2	0.64	0.87
SEMA3B	ENSG00000012171	-0.28	3.07	0.24	0.67
MBTPS2	ENSG00000012174	0.06	4.07	0.62	0.87
PRICKLE3	ENSG00000012211	-0.03	2.85	0.81	0.94
LTF	ENSG00000012223	0.32	3.72	0.31	0.72
EXTL3	ENSG00000012232	-0.1	5.5	0.47	0.8
ELOVL5	ENSG00000012660	-0.25	7.5	0.01	0.52
ALOX5	ENSG00000012779	-0.1	5.09	0.78	0.93
KDM5D	ENSG00000012817	-0.36	2.28	0.06	0.55
CALCOCO1	ENSG00000012822	0.01	6.66	0.92	0.97
UBR7	ENSG00000012963	-0.21	4.51	0.01	0.52
MAP4K5	ENSG00000012983	0.08	6.04	0.45	0.79
EHD3	ENSG00000013016	-0.09	3.93	0.67	0.89
PSMC4	ENSG00000013275	-0.03	5.33	0.73	0.91
MAN2B2	ENSG00000013288	-0.06	6.01	0.57	0.84
CLDN11	ENSG00000013297	-0.27	-0.57	0.39	0.76
SLC25A39	ENSG00000013306	0.09	5.37	0.61	0.86
MVP	ENSG00000013364	0.08	7.6	0.61	0.86
NUB1	ENSG00000013374	-0.11	5.82	0.18	0.63
PGM3	ENSG00000013375	0.11	5.15	0.28	0.69
RWDD2A	ENSG00000013392	-0.02	2.21	0.86	0.96
CLK1	ENSG00000013441	-0.01	7.22	0.88	0.96
POLR3B	ENSG00000013503	0.02	4.05	0.83	0.95
ANGEL1	ENSG00000013523	0.18	3.86	0.05	0.54
RNF14	ENSG00000013561	0.05	5	0.63	0.87
DNASE1L1	ENSG00000013563	-0.04	4.43	0.63	0.87
DDX11	ENSG00000013573	0.3	4.21	0.07	0.56
HEBP1	ENSG00000013583	-0.05	2.91	0.66	0.88
GPRC5A	ENSG00000013588	-0.01	7.67	0.97	0.99
MAMLD1	ENSG00000013619	-0.19	2.12	0.41	0.77
CD6	ENSG00000013725	0.16	1.29	0.42	0.78
TACC3	ENSG00000013810	-0.22	4.59	0.35	0.74
UFL1	ENSG00000014123	0.03	5.94	0.77	0.92
POLA2	ENSG00000014138	0.09	4.5	0.38	0.76
ZC3H3	ENSG00000014164	-0.13	4.8	0.59	0.85
CAPN1	ENSG00000014216	0.11	7.82	0.51	0.82
ACPP	ENSG00000014257	-0.59	3.33	0.01	0.52
MDH1	ENSG00000014641	0.06	5.79	0.67	0.89
SLC30A9	ENSG00000014824	-0.03	6.31	0.75	0.92
MTMR11	ENSG00000014914	0.03	2.49	0.85	0.96
COX15	ENSG00000014919	0.02	4.93	0.84	0.95
CCDC88C	ENSG00000015133	0.37	7.22	0.09	0.57
YAF2	ENSG00000015153	-0.14	4.7	0.21	0.65
ZMYND11	ENSG00000015171	0.07	5.63	0.5	0.81
WAS	ENSG00000015285	-0.24	4.48	0.53	0.83
BID	ENSG00000015475	-0.1	5.4	0.65	0.88
MATR3	ENSG00000015479	0.24	4.37	0.07	0.56
XYLT2	ENSG00000015532	0.21	4.42	0.27	0.68
NUDCD3	ENSG00000015676	0.06	5.63	0.47	0.8
ISL1	ENSG00000016082	0.46	1.67	0.04	0.53
CHDH	ENSG00000016391	0.05	3.09	0.77	0.93
IL20RA	ENSG00000016402	0.26	4.28	0.21	0.65
CLCA4	ENSG00000016602	0.08	5.74	0.73	0.91
GLT8D1	ENSG00000016864	0.14	4.79	0.36	0.74
ATP2C1	ENSG00000017260	0.1	6.99	0.25	0.67
IGF1	ENSG00000017427	-0.33	2.28	0.14	0.6
SLC38A5	ENSG00000017483	0.53	0.36	0.04	0.54
RALBP1	ENSG00000017797	-0.14	6.43	0.07	0.56
RUFY3	ENSG00000018189	0.27	5.7	0.05	0.54
CNTN1	ENSG00000018236	0.15	-0.27	0.63	0.87
SLC11A1	ENSG00000018280	-0.09	6.52	0.85	0.95
WWTR1	ENSG00000018408	0.04	5.85	0.76	0.92
AGPS	ENSG00000018510	0.16	5.51	0.12	0.59
CXorf56	ENSG00000018610	-0.09	3.64	0.36	0.74
TTC27	ENSG00000018699	0.07	3.82	0.54	0.83
ZNF582	ENSG00000018869	0.17	0.79	0.27	0.69
VSIG2	ENSG00000019102	-0.15	4.97	0.49	0.81
PHLDB1	ENSG00000019144	0.25	2.84	0.24	0.67
MARCO	ENSG00000019169	0.15	-0.55	0.72	0.91
CYP24A1	ENSG00000019186	0.51	2.77	0.09	0.57
PRDM11	ENSG00000019485	0.2	3.34	0.24	0.67
SYT13	ENSG00000019505	-0.13	-1.58	0.64	0.87
SNAI2	ENSG00000019549	0.25	0.72	0.45	0.79
CD74	ENSG00000019582	0.39	9.23	0.03	0.53
HGF	ENSG00000019991	-0.39	1.04	0.12	0.59
ZRANB1	ENSG00000019995	-0.23	5.83	0.01	0.52
NCDN	ENSG00000020129	0.44	4.08	0.03	0.53
ZFP64	ENSG00000020256	0.11	3.66	0.41	0.77
MNAT1	ENSG00000020426	0.07	4.24	0.64	0.87
SAMD4A	ENSG00000020577	-0.33	4.25	0.05	0.54
RUNX3	ENSG00000020633	0.05	3.68	0.83	0.95
MRE11	ENSG00000020922	0.04	5.35	0.69	0.9
PLEKHB1	ENSG00000021300	0.61	3.72	0.09	0.57
SERPINB1	ENSG00000021355	-0.17	7.79	0.36	0.74
SLC7A9	ENSG00000021488	0.21	-0.68	0.3	0.71
SPAST	ENSG00000021574	-0.15	5.37	0.13	0.6
NRXN3	ENSG00000021645	0.26	1.19	0.28	0.7
OSBPL5	ENSG00000021762	0.18	4.35	0.35	0.74
AQR	ENSG00000021776	0.05	6.53	0.46	0.79
CPS1	ENSG00000021826	0.38	-0.04	0.11	0.58
FHL1	ENSG00000022267	0.09	0.68	0.73	0.91
RTFDC1	ENSG00000022277	-0.32	5.37	0.04	0.54
NLRP2	ENSG00000022556	0.64	1.69	0.02	0.52
SLC45A4	ENSG00000022567	0	6.43	0.98	0.99
RNF10	ENSG00000022840	-0.15	7.74	0.07	0.55
ZNF839	ENSG00000022976	-0.11	3.92	0.26	0.68
ZDHHC6	ENSG00000023041	-0.11	5.1	0.15	0.61
GRAMD1B	ENSG00000023171	0.07	5.6	0.59	0.85
RNH1	ENSG00000023191	0.16	5.5	0.4	0.76
NDUFS1	ENSG00000023228	0.15	6.81	0.13	0.6
RB1CC1	ENSG00000023287	-0.05	7.75	0.4	0.76
ERP44	ENSG00000023318	-0.13	5.91	0.09	0.57
ALAS1	ENSG00000023330	-0.16	6.04	0.02	0.52
BIRC3	ENSG00000023445	-0.42	6	0.03	0.53
AKAP11	ENSG00000023516	0.26	7.11	0.06	0.55
GLRX2	ENSG00000023572	-0.27	1.8	0.07	0.56
SNAPC1	ENSG00000023608	-0.17	3.6	0.37	0.75
DERA	ENSG00000023697	-0.17	4.55	0.06	0.55
STRAP	ENSG00000023734	-0.14	5.94	0.07	0.56
ABCC2	ENSG00000023839	-0.38	2.01	0.05	0.54
DEF6	ENSG00000023892	-0.17	4.65	0.28	0.69
PLEKHO1	ENSG00000023902	-0.08	3.58	0.75	0.92
GCLM	ENSG00000023909	0.04	6.81	0.75	0.92
UBR2	ENSG00000024048	-0.08	7.48	0.34	0.73
EHD2	ENSG00000024422	0.5	2.09	0.01	0.52
DEPDC1	ENSG00000024526	0.11	1.24	0.7	0.9
CCDC28A	ENSG00000024862	-0.17	4.18	0.14	0.6
RRAGD	ENSG00000025039	-0.2	6.17	0.04	0.53
HSF2	ENSG00000025156	0	4.13	0.98	0.99
PHF20	ENSG00000025293	-0.23	6.1	0.02	0.52
NR1H3	ENSG00000025434	0.26	2.49	0.07	0.56
TYMP	ENSG00000025708	0.25	6.62	0.23	0.66
NCAPH2	ENSG00000025770	-0.15	3.92	0.3	0.71
TOMM34	ENSG00000025772	0.08	4.33	0.53	0.83
SEC63	ENSG00000025796	0.08	6.7	0.43	0.78
KPNA6	ENSG00000025800	0.03	6.72	0.7	0.9
VIM	ENSG00000026025	0.12	7.1	0.66	0.88
RTEL1-TNFRSF6B	ENSG00000026036	-0.12	1.02	0.6	0.86
FAS	ENSG00000026103	-0.08	4.86	0.65	0.88
RNASET2	ENSG00000026297	-0.33	4.98	0.08	0.56
CD44	ENSG00000026508	0.13	8.95	0.48	0.8
KCNG1	ENSG00000026559	0.03	-0.77	0.9	0.97
AGPAT4	ENSG00000026652	0.08	3.63	0.59	0.85
SLAMF7	ENSG00000026751	0.15	4.09	0.65	0.88
BTN3A1	ENSG00000026950	-0.09	5.74	0.6	0.86
MIPEP	ENSG00000027001	-0.01	4.93	0.95	0.98
PRKCH	ENSG00000027075	-0.07	5.42	0.6	0.86
IFNGR1	ENSG00000027697	-0.27	7.27	0.09	0.57
B4GALT7	ENSG00000027847	0.09	3.3	0.46	0.8
SH2D2A	ENSG00000027869	-0.08	-0.11	0.76	0.92
VRK2	ENSG00000028116	-0.13	5.16	0.14	0.6
TNFRSF1B	ENSG00000028137	-0.06	6.31	0.89	0.96
VEZT	ENSG00000028203	0.11	5.77	0.23	0.66
POU2F2	ENSG00000028277	-0.16	3.49	0.49	0.81
BRD9	ENSG00000028310	0.12	5.21	0.15	0.61
SNX1	ENSG00000028528	0.01	6.54	0.88	0.96
TBPL1	ENSG00000028839	-0.21	3.64	0.04	0.54
ARNTL2	ENSG00000029153	-0.17	6.01	0.23	0.67
BCLAF1	ENSG00000029363	0.02	7.95	0.78	0.93
SLC39A9	ENSG00000029364	0.05	6.82	0.49	0.81
ANK1	ENSG00000029534	-0.23	0.58	0.38	0.76
TFB1M	ENSG00000029639	0.08	2.73	0.49	0.81
RABEP1	ENSG00000029725	-0.08	6.1	0.17	0.63
HMGB3	ENSG00000029993	0.54	4.3	0	0.52
NUP160	ENSG00000030066	0.08	5.84	0.32	0.72
BAK1	ENSG00000030110	-0.13	4.01	0.32	0.72
IKZF2	ENSG00000030419	0.28	7.74	0.14	0.6
GRN	ENSG00000030582	-0.07	7.68	0.75	0.92
FAM13B	ENSG00000031003	-0.06	6.82	0.3	0.71
ARHGAP31	ENSG00000031081	-0.12	4.09	0.52	0.82
CENPQ	ENSG00000031691	-0.02	1.63	0.88	0.96
SARS	ENSG00000031698	-0.14	5.46	0.01	0.52
RANBP3	ENSG00000031823	0.05	5.48	0.62	0.87
ARID4A	ENSG00000032219	-0.22	5.68	0.11	0.58
EIPR1	ENSG00000032389	0.04	4.11	0.53	0.83
PNPLA6	ENSG00000032444	0.17	5.47	0.45	0.79
IFT88	ENSG00000032742	0.17	5.62	0.38	0.76
ALG1	ENSG00000033011	0.01	3.85	0.95	0.98
ZCCHC8	ENSG00000033030	-0.08	5	0.26	0.68
ABCF2	ENSG00000033050	0.05	4.75	0.47	0.8
CHPF2	ENSG00000033100	0.04	5.7	0.69	0.9
FUT8	ENSG00000033170	0.15	4.4	0.3	0.71
UBA6	ENSG00000033178	-0.04	7.14	0.58	0.85
GAB2	ENSG00000033327	-0.31	6.49	0.18	0.63
ATP6V0A1	ENSG00000033627	-0.14	5.86	0.21	0.65
PIAS1	ENSG00000033800	-0.15	6.86	0.11	0.58
SLC4A7	ENSG00000033867	0.33	5.6	0	0.52
APBA2	ENSG00000034053	0.34	-0.27	0.11	0.58
MAP2K3	ENSG00000034152	-0.18	6.61	0.36	0.74
EFCAB1	ENSG00000034239	0.45	5.42	0.29	0.71
TMSB10	ENSG00000034510	0.08	7.74	0.5	0.81
ASTE1	ENSG00000034533	-0.15	2.55	0.19	0.63
RNF19A	ENSG00000034677	-0.07	7.12	0.45	0.79
PEX3	ENSG00000034693	-0.09	3.77	0.53	0.83
GABARAPL2	ENSG00000034713	-0.14	5.99	0.23	0.66
SH3YL1	ENSG00000035115	0.19	5.71	0.1	0.58
FAM136A	ENSG00000035141	-0.05	4.61	0.55	0.83
VCL	ENSG00000035403	-0.1	7.23	0.3	0.71
DEPDC1B	ENSG00000035499	0.06	-0.5	0.83	0.94
DAPK2	ENSG00000035664	-0.59	4.34	0	0.52
NSMAF	ENSG00000035681	-0.16	6.27	0.28	0.7
ADSS	ENSG00000035687	0.15	6.27	0.13	0.6
STAP1	ENSG00000035720	0.35	1.23	0.2	0.64
TIMP2	ENSG00000035862	-0.26	5.89	0.27	0.68
RFC1	ENSG00000035928	-0.02	5.54	0.81	0.94
TBC1D23	ENSG00000036054	-0.17	5.82	0.1	0.58
CUL3	ENSG00000036257	-0.13	7.2	0.03	0.52
MYOM2	ENSG00000036448	-0.45	0.11	0.03	0.52
CYP46A1	ENSG00000036530	0.03	0.57	0.91	0.97
ZZZ3	ENSG00000036549	0.14	5.69	0.16	0.62
USP2	ENSG00000036672	0.17	4.58	0.55	0.84
TUBG2	ENSG00000037042	-0.01	2.83	0.94	0.98
RPL26L1	ENSG00000037241	-0.31	2.34	0.01	0.52
NSUN2	ENSG00000037474	0.03	5.75	0.68	0.89
FBXO42	ENSG00000037637	-0.17	5.48	0.01	0.52
MFAP3	ENSG00000037749	-0.1	4.39	0.32	0.72
MRI1	ENSG00000037757	0.11	4.2	0.36	0.75
METTL1	ENSG00000037897	0.01	1.34	0.96	0.99
AGA	ENSG00000038002	-0.07	3.76	0.54	0.83
PI4K2B	ENSG00000038210	0.03	3.99	0.77	0.92
BOD1L1	ENSG00000038219	-0.15	7.63	0.11	0.58
MAT2B	ENSG00000038274	-0.1	6.17	0.18	0.63
TLL1	ENSG00000038295	-0.2	0.59	0.46	0.79
EDC4	ENSG00000038358	-0.12	5.42	0.25	0.67
TRIO	ENSG00000038382	0.18	7.24	0.11	0.58
VCAN	ENSG00000038427	-0.21	6.34	0.51	0.82
CLEC16A	ENSG00000038532	0.06	6	0.36	0.74
MSR1	ENSG00000038945	0.14	4.07	0.61	0.86
CDH1	ENSG00000039068	0.18	8.55	0.33	0.73
SKIV2L2	ENSG00000039123	0.03	6.1	0.75	0.92
DNAH5	ENSG00000039139	0.63	8.26	0.16	0.62
ZFYVE16	ENSG00000039319	0.05	7.62	0.68	0.89
RIPOR1	ENSG00000039523	-0.09	5.35	0.54	0.83
C6	ENSG00000039537	0.01	-0.77	0.98	0.99
RAI14	ENSG00000039560	0.19	6.61	0.2	0.65
PNKP	ENSG00000039650	0.16	5.33	0.26	0.68
PHLPP2	ENSG00000040199	-0.05	3.48	0.66	0.88
SPDL1	ENSG00000040275	-0.15	3.37	0.28	0.69
STAU2	ENSG00000040341	-0.05	5.6	0.43	0.78
PQLC2	ENSG00000040487	-0.03	3.19	0.84	0.95
CTNS	ENSG00000040531	0.06	4.77	0.5	0.82
RTN4R	ENSG00000040608	0.06	-1.22	0.8	0.93
PHF23	ENSG00000040633	-0.17	5.09	0.24	0.67
INPP4A	ENSG00000040933	0.08	5.47	0.48	0.8
RAB27B	ENSG00000041353	-0.2	5.84	0.24	0.67
PSMA4	ENSG00000041357	-0.04	6	0.6	0.86
MYO16	ENSG00000041515	-0.53	-0.4	0.02	0.52
LSG1	ENSG00000041802	0.06	5.71	0.54	0.83
PARP3	ENSG00000041880	0.26	3.68	0.13	0.6
TNC	ENSG00000041982	0.98	5.84	0.01	0.52
THAP3	ENSG00000041988	-0.12	2.18	0.44	0.79
RIPOR3	ENSG00000042062	0.19	2.29	0.45	0.79
TDP1	ENSG00000042088	0.07	4.29	0.45	0.79
AIFM2	ENSG00000042286	0.01	3.72	0.9	0.97
SPATA7	ENSG00000042317	0.25	3.58	0.2	0.65
MED17	ENSG00000042429	0.04	3.38	0.71	0.9
RETSAT	ENSG00000042445	-0.09	5.46	0.44	0.78
CAPG	ENSG00000042493	-0.01	5.05	0.96	0.99
AP2S1	ENSG00000042753	-0.05	3.82	0.68	0.89
USH2A	ENSG00000042781	-0.08	-0.19	0.74	0.92
ZPBP	ENSG00000042813	-0.28	-1.3	0.17	0.63
TG	ENSG00000042832	0.04	3.03	0.89	0.96
ADAM28	ENSG00000042980	0.68	7.72	0	0.52
BARX2	ENSG00000043039	0.13	2.04	0.46	0.8
DCUN1D1	ENSG00000043093	-0.16	6.11	0.03	0.53
JADE2	ENSG00000043143	0.07	5.96	0.56	0.84
LCP2	ENSG00000043462	-0.05	7.59	0.91	0.97
TRIT1	ENSG00000043514	0.08	3.95	0.65	0.88
ADRB1	ENSG00000043591	-0.07	3.92	0.71	0.9
CUL7	ENSG00000044090	0.23	4.9	0.09	0.57
CTNNA1	ENSG00000044115	0.15	9	0.19	0.63
PHKA2	ENSG00000044446	-0.01	5.18	0.94	0.98
CNTLN	ENSG00000044459	0.11	4.11	0.47	0.8
HSPA5	ENSG00000044574	0.14	8.59	0.1	0.58
DSG2	ENSG00000046604	0.12	6.92	0.53	0.83
GEMIN8	ENSG00000046647	0.31	3.17	0.04	0.53
OFD1	ENSG00000046651	0.15	5.93	0.1	0.58
GPM6B	ENSG00000046653	-0.03	2.52	0.89	0.96
WDR37	ENSG00000047056	-0.17	5.33	0.04	0.54
YTHDC2	ENSG00000047188	-0.08	6.37	0.29	0.7
CTPS2	ENSG00000047230	0.14	4.24	0.28	0.7
ATP6V1H	ENSG00000047249	-0.09	5.48	0.23	0.66
POLR2B	ENSG00000047315	-0.08	6.9	0.23	0.66
FAM214A	ENSG00000047346	0.01	7.58	0.95	0.98
ARAP2	ENSG00000047365	0.03	7.3	0.75	0.92
TPR	ENSG00000047410	-0.01	8.07	0.87	0.96
CP	ENSG00000047457	0.48	8.9	0.1	0.58
KIAA0556	ENSG00000047578	0.21	7.34	0.16	0.62
DTNBP1	ENSG00000047579	-0.21	3.73	0.13	0.6
XK	ENSG00000047597	-0.24	1.98	0.3	0.71
ANO2	ENSG00000047617	-0.32	0.64	0.19	0.63
C12orf4	ENSG00000047621	0.03	4.3	0.73	0.91
SCML1	ENSG00000047634	-0.06	3.63	0.63	0.87
WWC3	ENSG00000047644	-0.13	5.87	0.32	0.72
ARHGAP6	ENSG00000047648	0.04	1.91	0.82	0.94
MAP4	ENSG00000047849	0.15	6.68	0.11	0.58
GOPC	ENSG00000047932	0.11	4.72	0.22	0.66
USP28	ENSG00000048028	0.13	5.03	0.3	0.71
HDAC9	ENSG00000048052	-0.34	4.97	0.07	0.56
TSPAN17	ENSG00000048140	0.01	4.74	0.91	0.97
NOP16	ENSG00000048162	-0.22	2.36	0.15	0.61
CC2D2A	ENSG00000048342	0.33	5.79	0.44	0.79
RRM2B	ENSG00000048392	-0.11	5.67	0.35	0.74
ZNF800	ENSG00000048405	-0.03	5.87	0.71	0.9
SNX29	ENSG00000048471	0.11	5.86	0.27	0.68
LMO3	ENSG00000048540	-0.21	-1.59	0.43	0.78
MRPS10	ENSG00000048544	-0.1	4.84	0.28	0.69
RSF1	ENSG00000048649	0.03	6.62	0.56	0.84
VPS13D	ENSG00000048707	0.04	8.65	0.61	0.86
CELF2	ENSG00000048740	-0.29	6.06	0.24	0.67
FAM120A	ENSG00000048828	0.13	7.91	0.05	0.54
R3HDM1	ENSG00000048991	-0.01	4.83	0.86	0.96
COL9A2	ENSG00000049089	-0.13	3.77	0.52	0.83
KITLG	ENSG00000049130	0.35	5.45	0.02	0.52
ERCC8	ENSG00000049167	-0.1	3.22	0.39	0.76
ADAMTS6	ENSG00000049192	0.3	-0.69	0.25	0.67
H6PD	ENSG00000049239	0.18	7.56	0.21	0.65
VAMP3	ENSG00000049245	-0.2	6.09	0.01	0.52
PER3	ENSG00000049246	-0.06	5.74	0.76	0.92
TNFRSF9	ENSG00000049249	-0.31	0.8	0.46	0.8
EPN3	ENSG00000049283	0.14	5.48	0.5	0.82
LTBP1	ENSG00000049323	0.1	3.73	0.54	0.83
RCN1	ENSG00000049449	0.15	5.27	0.29	0.7
ELN	ENSG00000049540	1.13	0.89	0.01	0.52
RFC2	ENSG00000049541	-0.28	3.7	0.01	0.52
ARID1B	ENSG00000049618	0.19	7.9	0.07	0.56
CLPTM1L	ENSG00000049656	0.03	6.05	0.72	0.9
NEDD4L	ENSG00000049759	0.14	7.28	0.31	0.71
PPP1R3F	ENSG00000049769	0.16	2.29	0.2	0.64
HEXB	ENSG00000049860	-0.12	6.29	0.24	0.67
PTCD2	ENSG00000049883	0.2	3.06	0.18	0.63
NEXMIF	ENSG00000050030	-0.01	3.29	0.98	0.99
JKAMP	ENSG00000050130	-0.05	5.22	0.54	0.83
DKK3	ENSG00000050165	0.45	-0.41	0.22	0.66
ARHGEF5	ENSG00000050327	0.01	4.67	0.92	0.97
NFE2L3	ENSG00000050344	0.16	4.13	0.33	0.73
MCUR1	ENSG00000050393	-0.16	4.47	0.17	0.63
LIMA1	ENSG00000050405	0.13	7.11	0.43	0.78
LETMD1	ENSG00000050426	0.14	5.01	0.16	0.62
SLC4A8	ENSG00000050438	0.16	4.78	0.56	0.84
PTGER3	ENSG00000050628	0.22	0.6	0.41	0.77
TNIP3	ENSG00000050730	-0.88	1.15	0.04	0.53
MAPK9	ENSG00000050748	-0.13	5.28	0.13	0.6
COL23A1	ENSG00000050767	-0.14	-0.96	0.63	0.87
BCAR1	ENSG00000050820	0.19	5.32	0.44	0.78
FAM160A2	ENSG00000051009	0.06	5.27	0.52	0.82
HERPUD1	ENSG00000051108	-0.12	6.72	0.1	0.58
HOMER3	ENSG00000051128	0.02	2.89	0.92	0.97
RAD51	ENSG00000051180	0.06	-0.21	0.77	0.92
POLQ	ENSG00000051341	0.46	4.01	0.08	0.57
PIK3CB	ENSG00000051382	-0.09	6.29	0.31	0.71
CYBA	ENSG00000051523	0.12	6.06	0.64	0.87
THOC3	ENSG00000051596	0.1	2.86	0.48	0.8
HEBP2	ENSG00000051620	-0.1	7.1	0.19	0.63
MPHOSPH9	ENSG00000051825	0.16	4.56	0.31	0.71
PLEKHA5	ENSG00000052126	0.46	6.99	0.03	0.52
PRSS8	ENSG00000052344	-0.09	5.75	0.71	0.9
SIKE1	ENSG00000052723	-0.06	5.04	0.47	0.8
RRP12	ENSG00000052749	-0.16	5.53	0.17	0.63
FNIP2	ENSG00000052795	-0.03	6.22	0.83	0.95
MSMO1	ENSG00000052802	-0.14	5.49	0.32	0.72
TTC17	ENSG00000052841	0.19	6.77	0.03	0.53
FSTL4	ENSG00000053108	-0.18	0.34	0.39	0.76
FOXN3	ENSG00000053254	-0.02	7.72	0.82	0.94
AKR7A2	ENSG00000053371	0.06	3.97	0.73	0.91
MRTO4	ENSG00000053372	0	3.54	0.99	1
USE1	ENSG00000053501	-0.26	2.22	0.06	0.55
MCF2L2	ENSG00000053524	-0.1	1.88	0.54	0.83
LAMA3	ENSG00000053747	0.34	5.55	0.12	0.59
AP5M1	ENSG00000053770	0.02	5.84	0.81	0.94
ANAPC4	ENSG00000053900	0.01	5	0.95	0.98
KCNQ1	ENSG00000053918	-0.02	4.41	0.89	0.96
TRAPPC3	ENSG00000054116	-0.16	5.05	0.01	0.52
THRAP3	ENSG00000054118	0.03	7.69	0.56	0.84
PHPT1	ENSG00000054148	0.36	2.63	0.04	0.54
ENTPD2	ENSG00000054179	0.21	0.55	0.34	0.73
LY75	ENSG00000054219	-0.13	4.64	0.29	0.71
ARID4B	ENSG00000054267	-0.04	7.12	0.66	0.88
OPN3	ENSG00000054277	-0.12	2.28	0.5	0.82
SDCCAG8	ENSG00000054282	0.12	5.09	0.17	0.63
HHAT	ENSG00000054392	0.33	3.65	0.14	0.6
KIF1B	ENSG00000054523	-0.09	7.14	0.28	0.7
FOXC1	ENSG00000054598	-0.21	5.29	0.15	0.61
TBC1D22A	ENSG00000054611	-0.02	5.7	0.86	0.96
SYNE2	ENSG00000054654	0.35	9.89	0.02	0.52
PLEKHH1	ENSG00000054690	0.48	6.8	0.07	0.56
ATP9A	ENSG00000054793	0.25	7.28	0.13	0.6
FAM168A	ENSG00000054965	0.1	5.77	0.33	0.73
RELT	ENSG00000054967	-0.16	4.64	0.65	0.88
GALC	ENSG00000054983	-0.06	6.26	0.62	0.87
NOP58	ENSG00000055044	0.14	4.61	0.15	0.61
SZRD1	ENSG00000055070	-0.1	6.36	0.24	0.67
CUL1	ENSG00000055130	0.03	5.81	0.72	0.91
FAM114A2	ENSG00000055147	-0.07	3.89	0.5	0.82
CYFIP2	ENSG00000055163	-0.17	6.62	0.22	0.66
TAB2	ENSG00000055208	-0.19	7.5	0.02	0.52
GINM1	ENSG00000055211	-0.21	5.2	0.01	0.52
EIF2AK2	ENSG00000055332	-0.05	7.5	0.59	0.85
USP36	ENSG00000055483	-0.13	5.83	0.25	0.67
KMT2C	ENSG00000055609	0	9.2	0.98	0.99
MCOLN3	ENSG00000055732	-0.4	1.19	0.08	0.56
PUM2	ENSG00000055917	0.07	8.02	0.27	0.69
MRPL43	ENSG00000055950	0.08	4.26	0.43	0.78
HPF1	ENSG00000056050	0.03	2.37	0.86	0.96
ZFR	ENSG00000056097	0.05	6.84	0.53	0.83
ZNF280C	ENSG00000056277	-0.09	2.78	0.43	0.78
TRAF1	ENSG00000056558	0.05	4.36	0.85	0.95
RC3H2	ENSG00000056586	0	6.98	0.97	0.99
IL17RB	ENSG00000056736	-0.1	0.43	0.57	0.84
TRAF3IP2	ENSG00000056972	-0.07	5.37	0.37	0.75
GYG2	ENSG00000056998	-0.11	1.55	0.54	0.83
DCBLD2	ENSG00000057019	0.38	5.41	0.05	0.54
SERPINB3	ENSG00000057149	0.67	9.8	0.01	0.52
SOAT1	ENSG00000057252	0.15	6.5	0.14	0.6
PKP2	ENSG00000057294	0.03	5.82	0.86	0.96
MSH4	ENSG00000057468	-0.1	-0.78	0.67	0.89
GDI2	ENSG00000057608	0.04	7.37	0.59	0.85
PRDM1	ENSG00000057657	-0.56	5.61	0.05	0.54
ATG5	ENSG00000057663	-0.08	5.19	0.27	0.69
TMCC3	ENSG00000057704	-0.41	5.39	0.25	0.67
PITHD1	ENSG00000057757	-0.2	4.36	0.02	0.52
MTA3	ENSG00000057935	0.05	4.84	0.72	0.91
USP13	ENSG00000058056	0.09	3.8	0.73	0.91
ATP11B	ENSG00000058063	-0.17	7.57	0.06	0.55
LAMC2	ENSG00000058085	0.39	7.05	0.03	0.53
CDK14	ENSG00000058091	0.07	5.18	0.64	0.88
SEC61A1	ENSG00000058262	0.08	7.44	0.43	0.78
PPP1R12A	ENSG00000058272	-0.07	7.01	0.49	0.81
RASGRF1	ENSG00000058335	-0.07	-0.61	0.75	0.92
CROCC	ENSG00000058453	0.79	6.16	0.04	0.54
POLR3E	ENSG00000058600	0.13	5.37	0.23	0.66
ATP2B4	ENSG00000058668	0.07	8.13	0.55	0.84
ZC3H11A	ENSG00000058673	-0.25	1.06	0.26	0.68
RIOK2	ENSG00000058729	-0.1	3.72	0.47	0.8
YIPF1	ENSG00000058799	-0.24	5.01	0.01	0.52
NDC1	ENSG00000058804	0.06	4.29	0.66	0.88
DGKG	ENSG00000058866	-0.68	1.49	0.01	0.52
FLYWCH1	ENSG00000059122	0.1	4.75	0.61	0.86
UNKL	ENSG00000059145	0.03	4.59	0.87	0.96
TBXAS1	ENSG00000059377	-0.21	4.58	0.55	0.84
PARP12	ENSG00000059378	-0.11	5.52	0.34	0.74
ALDH18A1	ENSG00000059573	0.25	5.24	0.1	0.57
TARBP1	ENSG00000059588	0.36	5.57	0.06	0.55
GATB	ENSG00000059691	0.11	2.99	0.35	0.74
MXD1	ENSG00000059728	-0.28	8.62	0.4	0.77
CDK17	ENSG00000059758	-0.12	5.97	0.1	0.58
DNAJC25	ENSG00000059769	-0.21	2.93	0.13	0.6
SLC2A3	ENSG00000059804	-0.16	7.13	0.76	0.92
PSD	ENSG00000059915	-0.16	1.26	0.38	0.76
CTDP1	ENSG00000060069	-0.2	5.77	0.2	0.64
YBX3	ENSG00000060138	0.14	7.18	0.05	0.54
STYK1	ENSG00000060140	0.08	4.26	0.42	0.78
WNK1	ENSG00000060237	0.09	8.8	0.15	0.61
CCAR1	ENSG00000060339	0.15	6.42	0.17	0.63
OGFR	ENSG00000060491	-0.05	5.64	0.77	0.92
GNA15	ENSG00000060558	-0.14	5.26	0.45	0.79
PIGV	ENSG00000060642	-0.07	3.94	0.39	0.76
PTPRU	ENSG00000060656	0.23	7.09	0.28	0.69
SNRNP40	ENSG00000060688	-0.02	4.37	0.8	0.94
RIMBP2	ENSG00000060709	0.31	0.11	0.3	0.71
QSER1	ENSG00000060749	0.14	6.2	0.18	0.63
MPC1	ENSG00000060762	-0.19	4.84	0.09	0.57
ACAA1	ENSG00000060971	-0.21	5.51	0.13	0.6
BCAT1	ENSG00000060982	-0.2	5.7	0.52	0.83
HDAC7	ENSG00000061273	0.08	7.08	0.61	0.86
LZTS1	ENSG00000061337	-0.12	-1.48	0.62	0.87
PRDM6	ENSG00000061455	-0.3	-0.27	0.06	0.55
SPAG4	ENSG00000061656	-0.25	0.73	0.25	0.67
NCKAP1	ENSG00000061676	0.08	7.74	0.62	0.87
MRPS35	ENSG00000061794	-0.05	4.72	0.69	0.9
GUCY1B3	ENSG00000061918	0.15	1.87	0.43	0.78
SFSWAP	ENSG00000061936	0.07	6.13	0.31	0.71
TNK2	ENSG00000061938	0.07	5.18	0.73	0.91
MON2	ENSG00000061987	0.02	7.21	0.7	0.9
CDH3	ENSG00000062038	0.36	5.62	0.02	0.52
GPBP1	ENSG00000062194	-0.1	7.43	0.12	0.59
DGAT2	ENSG00000062282	-0.28	5.03	0.52	0.83
ZNF112	ENSG00000062370	0.04	2.19	0.81	0.94
CS	ENSG00000062485	-0.06	6.43	0.45	0.79
LTK	ENSG00000062524	-0.12	2.38	0.63	0.87
MRPS24	ENSG00000062582	-0.65	-0.17	0.04	0.53
ELMO2	ENSG00000062598	-0.2	5.28	0.01	0.52
WAPL	ENSG00000062650	-0.11	6.88	0.04	0.53
VMP1	ENSG00000062716	-0.05	8.8	0.72	0.9
APPBP2	ENSG00000062725	-0.02	6.02	0.8	0.94
POLD1	ENSG00000062822	0.23	2.62	0.27	0.68
SEZ6	ENSG00000063015	-0.82	0.64	0.09	0.57
EIF4B	ENSG00000063046	0.22	8.06	0.05	0.54
SLC6A16	ENSG00000063127	0.31	1.64	0.25	0.67
BICRA	ENSG00000063169	0.12	4.57	0.5	0.81
SPHK2	ENSG00000063176	0.34	3.91	0.06	0.55
RPL18	ENSG00000063177	0.15	7.02	0.34	0.74
CA11	ENSG00000063180	0.04	0.48	0.84	0.95
ISOC2	ENSG00000063241	0.27	2.93	0.15	0.61
U2AF2	ENSG00000063244	0.12	6.73	0.33	0.73
EPN1	ENSG00000063245	0.12	6.57	0.35	0.74
MED29	ENSG00000063322	-0.24	5.67	0	0.52
AHRR	ENSG00000063438	-0.1	0.95	0.74	0.91
ZNF275	ENSG00000063587	-0.05	3.87	0.69	0.9
MTMR1	ENSG00000063601	-0.04	5.55	0.55	0.83
GPC1	ENSG00000063660	0.07	5.6	0.8	0.93
ADCK1	ENSG00000063761	0.08	2.58	0.55	0.83
HAGH	ENSG00000063854	0.09	4.3	0.48	0.8
RNF4	ENSG00000063978	-0.16	5.79	0	0.52
CASP8	ENSG00000064012	-0.29	5.8	0.02	0.52
LIMCH1	ENSG00000064042	-0.05	5.11	0.76	0.92
INTS13	ENSG00000064102	0	3.76	0.99	1
TM7SF3	ENSG00000064115	0.07	5.4	0.52	0.82
DLX3	ENSG00000064195	-0.14	-0.32	0.53	0.83
SPA17	ENSG00000064199	0.18	4.47	0.59	0.85
TSPAN32	ENSG00000064201	-0.23	-0.35	0.47	0.8
DMRT3	ENSG00000064218	0.53	2.11	0.09	0.57
ST3GAL6	ENSG00000064225	0.23	4.47	0.15	0.61
ATP2C2	ENSG00000064270	0.5	6.44	0.02	0.52
NGFR	ENSG00000064300	0.73	1.25	0.04	0.54
CDON	ENSG00000064309	0.42	3.43	0.1	0.58
TAF2	ENSG00000064313	-0.09	5.75	0.14	0.6
HIPK2	ENSG00000064393	0.15	7.98	0.18	0.63
TNPO3	ENSG00000064419	-0.06	6.11	0.25	0.67
RFXANK	ENSG00000064490	0.05	3.76	0.65	0.88
TMEM161A	ENSG00000064545	0.17	2.06	0.38	0.76
LPAR2	ENSG00000064547	-0.22	4.17	0.37	0.75
CTSA	ENSG00000064601	-0.1	6.78	0.38	0.76
SUGP2	ENSG00000064607	0.18	6.92	0.16	0.61
SLC12A2	ENSG00000064651	0.47	7.56	0.01	0.52
SNX24	ENSG00000064652	-0.02	3.63	0.87	0.96
EYA2	ENSG00000064655	0.22	5.98	0.12	0.59
CNN2	ENSG00000064666	-0.13	7.53	0.47	0.8
ABCA7	ENSG00000064687	0.12	6.67	0.55	0.84
SNCAIP	ENSG00000064692	0.24	3	0.43	0.78
DDX20	ENSG00000064703	-0.05	3.92	0.58	0.85
BTBD1	ENSG00000064726	-0.08	6.11	0.36	0.75
FAR2	ENSG00000064763	-0.16	4.27	0.4	0.77
BCAS1	ENSG00000064787	0.19	6.43	0.33	0.73
CHI3L2	ENSG00000064886	-0.48	0.99	0.15	0.61
SBNO2	ENSG00000064932	0.05	7.43	0.85	0.95
PMS1	ENSG00000064933	0.18	4.06	0.26	0.68
HMG20B	ENSG00000064961	0.1	5.18	0.53	0.83
CALCRL	ENSG00000064989	-0.32	0.77	0.22	0.65
TAF11	ENSG00000064995	-0.2	3.87	0.04	0.53
ANKS1A	ENSG00000064999	0.05	6.24	0.52	0.83
AP3D1	ENSG00000065000	0.05	7.2	0.65	0.88
ZNF76	ENSG00000065029	0.14	4.47	0.2	0.64
SLC9A3R2	ENSG00000065054	0.19	4.72	0.49	0.81
NTHL1	ENSG00000065057	0.1	1.64	0.67	0.89
UHRF1BP1	ENSG00000065060	0.03	5.84	0.78	0.93
GNAI3	ENSG00000065135	-0.22	7.3	0.13	0.6
IPO5	ENSG00000065150	0.2	6.37	0.22	0.65
OAT	ENSG00000065154	0.09	7.11	0.52	0.83
WDR3	ENSG00000065183	-0.06	4.43	0.6	0.86
PKN2	ENSG00000065243	-0.12	7.4	0.04	0.54
WDR18	ENSG00000065268	0.19	2.64	0.39	0.76
TRAM2	ENSG00000065308	0.03	3.48	0.8	0.93
NTN1	ENSG00000065320	0.33	6.27	0.19	0.64
MCM10	ENSG00000065328	-0.02	0.27	0.93	0.98
DGKA	ENSG00000065357	0.06	6.38	0.54	0.83
ERBB3	ENSG00000065361	0.09	7.8	0.57	0.84
ANKRD44	ENSG00000065413	-0.29	5.62	0.22	0.66
KARS	ENSG00000065427	0.03	6.01	0.76	0.92
ADAT1	ENSG00000065457	-0.11	5.02	0.17	0.63
PDIA5	ENSG00000065485	0.14	2.98	0.26	0.68
TBC1D22B	ENSG00000065491	-0.08	4.74	0.21	0.65
NDUFB4	ENSG00000065518	-0.09	5.02	0.35	0.74
SPEN	ENSG00000065526	0.04	7.88	0.45	0.79
MYLK	ENSG00000065534	0.61	3.19	0.04	0.54
ZC3H15	ENSG00000065548	-0.08	5.32	0.31	0.72
MAP2K4	ENSG00000065559	-0.16	5.96	0.09	0.57
TMEM206	ENSG00000065600	-0.11	2.55	0.39	0.76
SLK	ENSG00000065613	-0.06	8.31	0.59	0.85
CYB5R4	ENSG00000065615	-0.25	6.18	0.15	0.61
COL17A1	ENSG00000065618	0.66	2.29	0.07	0.56
GSTO2	ENSG00000065621	-0.24	2.27	0.15	0.61
SEC61A2	ENSG00000065665	-0.28	4.01	0.03	0.53
PRKCQ	ENSG00000065675	0.23	-0.15	0.32	0.72
TLE2	ENSG00000065717	0.35	4.28	0.09	0.57
ASB1	ENSG00000065802	0.17	4.7	0.11	0.59
FAM107B	ENSG00000065809	0.01	8.65	0.9	0.97
ME1	ENSG00000065833	-0.12	5.19	0.47	0.8
TBC1D1	ENSG00000065882	-0.19	6.39	0.03	0.52
CDK13	ENSG00000065883	0.04	7.02	0.45	0.79
MTHFD2	ENSG00000065911	-0.24	4.6	0.23	0.67
SLC9A7	ENSG00000065923	-0.13	5.22	0.24	0.67
FOXJ2	ENSG00000065970	-0.17	5.22	0.09	0.57
YBX1	ENSG00000065978	0.16	6.81	0.1	0.58
PDE4A	ENSG00000065989	-0.14	4.07	0.35	0.74
PPP2R5A	ENSG00000066027	-0.18	5.94	0.05	0.54
ELAVL1	ENSG00000066044	0.05	5.44	0.5	0.82
DIP2B	ENSG00000066084	-0.2	7.02	0.04	0.54
SMARCD1	ENSG00000066117	0.07	5.33	0.29	0.7
KDM4A	ENSG00000066135	0.14	6.47	0.12	0.59
NFYC	ENSG00000066136	-0.18	5.45	0.04	0.54
ZMYND12	ENSG00000066185	0.56	1.96	0.08	0.56
SLC9A3	ENSG00000066230	-0.01	1.55	0.97	0.99
NGEF	ENSG00000066248	0.07	1.85	0.71	0.9
ASPM	ENSG00000066279	0.31	2.59	0.21	0.65
CD84	ENSG00000066294	-0.01	3.81	0.97	0.99
ELOVL1	ENSG00000066322	-0.04	5.29	0.56	0.84
SPI1	ENSG00000066336	0.02	5.6	0.96	0.99
ZNRD1	ENSG00000066379	-0.21	2.43	0.1	0.58
MPPED2	ENSG00000066382	-0.05	1.32	0.81	0.94
ZBTB11	ENSG00000066422	-0.16	5.49	0.04	0.54
ATXN3	ENSG00000066427	-0.03	5.33	0.66	0.88
GOLGA5	ENSG00000066455	-0.12	5.82	0.11	0.58
FGFR2	ENSG00000066468	0.07	6.03	0.68	0.89
LRRC40	ENSG00000066557	-0.23	3.49	0.03	0.52
ISOC1	ENSG00000066583	-0.03	3.43	0.78	0.93
EML1	ENSG00000066629	0.3	4.01	0.3	0.71
TRMT11	ENSG00000066651	0.07	4.15	0.55	0.83
THUMPD1	ENSG00000066654	0.04	5.54	0.6	0.86
MSANTD3	ENSG00000066697	-0.04	2.74	0.77	0.92
KIF26A	ENSG00000066735	-0.2	-1.53	0.57	0.84
ATG2B	ENSG00000066739	-0.11	6.66	0.12	0.59
ARFGEF1	ENSG00000066777	0.06	8.28	0.42	0.77
ZFAT	ENSG00000066827	-0.07	4.28	0.5	0.81
MTFR1	ENSG00000066855	-0.03	4.35	0.76	0.92
STAG3	ENSG00000066923	0.03	-0.23	0.86	0.96
FECH	ENSG00000066926	-0.01	4.15	0.96	0.99
MYO9A	ENSG00000066933	0.26	6.25	0.03	0.52
DDX3Y	ENSG00000067048	-0.65	3.44	0	0.52
PFKP	ENSG00000067057	0.02	5.71	0.88	0.96
IDI1	ENSG00000067064	-0.36	6.26	0.01	0.52
SP100	ENSG00000067066	-0.06	7.37	0.55	0.84
KLF6	ENSG00000067082	-0.24	8.02	0.21	0.65
PLPP1	ENSG00000067113	-0.13	4.26	0.41	0.77
NEO1	ENSG00000067141	0.31	5.93	0.05	0.54
TRAM1	ENSG00000067167	0.01	7.39	0.94	0.98
PHKA1	ENSG00000067177	0.18	4.13	0.25	0.68
TNFRSF1A	ENSG00000067182	-0.14	7.31	0.45	0.79
CACNB1	ENSG00000067191	0.18	4.97	0.31	0.72
EVI5	ENSG00000067208	0.01	6.24	0.95	0.98
STOML1	ENSG00000067221	0.01	2.86	0.95	0.98
PKM	ENSG00000067225	0.16	9.51	0.23	0.66
DHX29	ENSG00000067248	0.02	5.41	0.73	0.91
DNTTIP2	ENSG00000067334	-0.27	6.41	0.05	0.54
METTL22	ENSG00000067365	-0.13	4.6	0.27	0.68
TP53BP1	ENSG00000067369	0.32	7.08	0.01	0.52
TRO	ENSG00000067445	0.07	-1.3	0.81	0.94
RRP15	ENSG00000067533	0.02	3.32	0.91	0.97
RHOA	ENSG00000067560	-0.08	8.68	0.18	0.63
DHX8	ENSG00000067596	-0.17	6.5	0.01	0.52
PRKCZ	ENSG00000067606	0.09	5	0.39	0.76
ZFY	ENSG00000067646	-0.44	1.72	0.01	0.52
IARS2	ENSG00000067704	0.07	6.18	0.58	0.85
NAV3	ENSG00000067798	0.22	1.39	0.38	0.76
IDH3G	ENSG00000067829	0.06	4.69	0.6	0.86
ROGDI	ENSG00000067836	0.23	4.06	0.2	0.65
PDZD4	ENSG00000067840	0.36	-1.38	0.24	0.67
ATP2B3	ENSG00000067842	0.14	-1.21	0.63	0.87
ROCK1	ENSG00000067900	-0.06	7.12	0.54	0.83
CBFB	ENSG00000067955	-0.07	5.68	0.23	0.67
PDK3	ENSG00000067992	-0.32	3.96	0.02	0.52
HYAL2	ENSG00000068001	-0.02	2.37	0.89	0.96
HDAC4	ENSG00000068024	0.05	5.79	0.75	0.92
RASSF1	ENSG00000068028	-0.16	3.13	0.26	0.68
FGFR3	ENSG00000068078	0.43	5.76	0.09	0.57
IFI35	ENSG00000068079	-0.18	3.7	0.26	0.68
HEATR6	ENSG00000068097	-0.02	3.98	0.88	0.96
COASY	ENSG00000068120	-0.02	5.38	0.85	0.96
PLEKHH3	ENSG00000068137	0.09	4.45	0.64	0.88
MEF2A	ENSG00000068305	-0.18	6.92	0	0.52
OTUD5	ENSG00000068308	-0.13	6	0.2	0.64
TFE3	ENSG00000068323	-0.18	5.95	0.33	0.73
TBC1D25	ENSG00000068354	-0.24	4.01	0.04	0.53
ACSL4	ENSG00000068366	-0.09	6.22	0.55	0.84
INPP5A	ENSG00000068383	-0.28	4.24	0.1	0.58
GPKOW	ENSG00000068394	-0.14	3.45	0.14	0.6
GRIPAP1	ENSG00000068400	-0.05	5.67	0.55	0.84
FTSJ1	ENSG00000068438	-0.08	4.67	0.39	0.76
PRR11	ENSG00000068489	-0.04	0.91	0.88	0.96
REEP1	ENSG00000068615	0.12	0.94	0.69	0.9
ATP11A	ENSG00000068650	-0.22	6.59	0.11	0.58
POLR1A	ENSG00000068654	0.29	5.97	0.07	0.56
LAPTM4A	ENSG00000068697	-0.03	6.98	0.61	0.86
TTC7A	ENSG00000068724	-0.01	5.54	0.9	0.97
IP6K2	ENSG00000068745	0.13	5.79	0.04	0.53
SRBD1	ENSG00000068784	-0.07	4.45	0.58	0.85
KIF2A	ENSG00000068796	0.01	6.57	0.93	0.98
RASGRP2	ENSG00000068831	-0.27	2.49	0.54	0.83
PSME4	ENSG00000068878	-0.01	7.73	0.92	0.97
IFT80	ENSG00000068885	0.24	4.98	0.16	0.62
SIRT2	ENSG00000068903	-0.05	5.15	0.57	0.84
ERLEC1	ENSG00000068912	0.11	5.92	0.3	0.71
PPP2R5B	ENSG00000068971	-0.16	3.31	0.26	0.68
PYGM	ENSG00000068976	-0.6	1.68	0.14	0.6
PITX1	ENSG00000069011	0.21	5.39	0.46	0.8
MAST4	ENSG00000069020	0.25	7.23	0.04	0.54
ADGRF5	ENSG00000069122	0.52	1.34	0.12	0.59
SDK2	ENSG00000069188	0.72	0.73	0.02	0.52
NUP133	ENSG00000069248	0.06	5.38	0.51	0.82
NUCKS1	ENSG00000069275	0.31	7.13	0.11	0.58
VPS35	ENSG00000069329	-0.01	7.17	0.88	0.96
DNAJA2	ENSG00000069345	-0.08	6.1	0.19	0.63
BCL3	ENSG00000069399	-0.13	6.31	0.65	0.88
KCNAB2	ENSG00000069424	0.23	5.06	0.33	0.73
ABCC9	ENSG00000069431	0.98	0.02	0.01	0.52
CLEC2D	ENSG00000069493	0.05	5	0.66	0.88
FUNDC1	ENSG00000069509	-0.18	2.63	0.14	0.6
MAOB	ENSG00000069535	0.36	2.79	0.33	0.73
RORA	ENSG00000069667	-0.06	6.36	0.67	0.89
DRD4	ENSG00000069696	-0.21	-0.33	0.37	0.75
TGFBR3	ENSG00000069702	-0.05	3.81	0.81	0.94
PLA2G10	ENSG00000069764	-0.04	1.58	0.86	0.96
HES2	ENSG00000069812	-0.05	3.37	0.76	0.92
ATP1B3	ENSG00000069849	-0.13	6.44	0.26	0.68
NEDD4	ENSG00000069869	-0.16	3.77	0.23	0.66
PIGB	ENSG00000069943	-0.35	3.49	0.04	0.53
MAPK6	ENSG00000069956	-0.15	6.72	0.17	0.63
GNB5	ENSG00000069966	0.03	3.79	0.81	0.94
RAB27A	ENSG00000069974	-0.23	5.88	0.1	0.58
HDHD5	ENSG00000069998	-0.05	3.2	0.58	0.85
UFD1	ENSG00000070010	-0.27	5.6	0	0.32
LRP6	ENSG00000070018	0.09	5.8	0.52	0.83
PHRF1	ENSG00000070047	0.1	6.04	0.51	0.82
ELP1	ENSG00000070061	0.3	5.77	0.02	0.52
NUCB2	ENSG00000070081	0.29	7.38	0.26	0.68
PFN2	ENSG00000070087	0.19	6.25	0.46	0.8
PTPN3	ENSG00000070159	0.22	7.8	0.21	0.65
DAPP1	ENSG00000070190	-0.11	6.42	0.34	0.74
SLC44A1	ENSG00000070214	0.16	6.03	0.08	0.56
TMEM260	ENSG00000070269	0.06	5.41	0.55	0.84
SMG6	ENSG00000070366	0.06	6.22	0.46	0.8
EXOC5	ENSG00000070367	0.04	6.28	0.57	0.84
CLTCL1	ENSG00000070371	0.16	3.12	0.25	0.67
FSTL3	ENSG00000070404	-0.05	0.77	0.83	0.95
DGCR2	ENSG00000070413	-0.05	6.43	0.74	0.92
RNF126	ENSG00000070423	0.1	3.95	0.67	0.89
MNT	ENSG00000070444	-0.09	5.6	0.53	0.83
ZXDC	ENSG00000070476	0.01	5.6	0.92	0.97
JMJD6	ENSG00000070495	-0.33	4.94	0.17	0.63
POLB	ENSG00000070501	-0.19	4.89	0.15	0.61
ST6GALNAC1	ENSG00000070526	0.38	6.83	0.14	0.6
WIPI1	ENSG00000070540	-0.06	5.48	0.55	0.84
GBA2	ENSG00000070610	-0.05	6.22	0.51	0.82
NDST1	ENSG00000070614	0.07	6.44	0.49	0.81
ASNS	ENSG00000070669	-0.16	0.01	0.39	0.76
AP3M2	ENSG00000070718	0.09	4.17	0.48	0.8
CNGB1	ENSG00000070729	-0.16	0.06	0.54	0.83
ST6GALNAC2	ENSG00000070731	0.07	3.63	0.69	0.89
PABPC1	ENSG00000070756	0.13	9.63	0.15	0.61
TESK2	ENSG00000070759	-0.2	3.85	0.13	0.6
CFAP20	ENSG00000070761	-0.06	4.27	0.62	0.87
CSNK2A2	ENSG00000070770	-0.06	5.97	0.36	0.74
PTPN21	ENSG00000070778	0.22	4.8	0.13	0.6
EIF2B3	ENSG00000070785	0.04	3.17	0.76	0.92
CAMK2A	ENSG00000070808	-0.27	-0.92	0.27	0.69
TCOF1	ENSG00000070814	0.25	4.46	0.03	0.52
CDC42	ENSG00000070831	-0.06	8.61	0.33	0.73
OSBPL3	ENSG00000070882	0.28	6.82	0.03	0.52
RAD18	ENSG00000070950	-0.12	3.46	0.29	0.7
ATP2B1	ENSG00000070961	-0.17	7.55	0.32	0.72
NCK2	ENSG00000071051	-0.06	5.82	0.57	0.84
MAP4K4	ENSG00000071054	-0.06	7.64	0.62	0.87
MGAT4A	ENSG00000071073	-0.16	5.81	0.19	0.64
RPL31	ENSG00000071082	0.18	6.32	0.11	0.58
WDR1	ENSG00000071127	-0.13	8.25	0.14	0.6
SNX13	ENSG00000071189	-0.05	7.03	0.39	0.76
ARHGAP10	ENSG00000071205	-0.33	4.02	0.09	0.57
RPS6KA2	ENSG00000071242	0.16	5.35	0.12	0.59
ING3	ENSG00000071243	-0.18	4.09	0.14	0.6
VASH1	ENSG00000071246	0.11	2.46	0.6	0.86
LMCD1	ENSG00000071282	0.15	2.26	0.47	0.8
BUD23	ENSG00000071462	0.06	5.35	0.61	0.86
SEL1L	ENSG00000071537	-0.11	7.32	0.1	0.57
TRIP13	ENSG00000071539	0.26	2.71	0.27	0.68
ATP6AP1	ENSG00000071553	-0.03	6.74	0.74	0.92
TCF3	ENSG00000071564	0.23	4.47	0.17	0.63
TRIB2	ENSG00000071575	0.11	6.14	0.56	0.84
DAZAP1	ENSG00000071626	0.13	6.33	0.22	0.66
MBD3	ENSG00000071655	0.27	3.68	0.15	0.61
HLTF	ENSG00000071794	0.17	4.21	0.39	0.76
FAM50A	ENSG00000071859	0.01	3.96	0.95	0.98
FAM3A	ENSG00000071889	0.07	3.9	0.64	0.87
CPSF1	ENSG00000071894	0.21	5.63	0.37	0.75
MYO3B	ENSG00000071909	0.12	-1.05	0.66	0.88
CYBRD1	ENSG00000071967	-0.11	4.6	0.49	0.81
PDCD2	ENSG00000071994	-0.02	4.93	0.77	0.92
SLC6A15	ENSG00000072041	0.2	0.9	0.53	0.83
RDH11	ENSG00000072042	-0.13	4.55	0.2	0.64
PRKACA	ENSG00000072062	-0.23	5.85	0.02	0.52
ADGRL1	ENSG00000072071	0.35	3.8	0.08	0.56
ACTN1	ENSG00000072110	-0.01	7.39	0.95	0.98
ZFYVE26	ENSG00000072121	0.05	6.57	0.53	0.83
RPS6KA6	ENSG00000072133	0.09	2.62	0.72	0.91
EPN2	ENSG00000072134	0.1	5.57	0.38	0.76
PTPN18	ENSG00000072135	-0.03	5.79	0.67	0.88
LIMS2	ENSG00000072163	-0.11	0.12	0.66	0.88
SPEG	ENSG00000072195	0.23	-0.81	0.34	0.73
LNX1	ENSG00000072201	-0.08	5.12	0.54	0.83
ALDH3A2	ENSG00000072210	0.37	7.21	0.05	0.54
TFRC	ENSG00000072274	0.05	6.79	0.7	0.9
SREBF1	ENSG00000072310	0.16	6.95	0.43	0.78
AFF4	ENSG00000072364	-0.05	8.52	0.4	0.77
UBE2D1	ENSG00000072401	-0.33	5.76	0.1	0.57
MPP5	ENSG00000072415	0.02	5.51	0.84	0.95
RHOBTB1	ENSG00000072422	0.13	3.51	0.51	0.82
SMC1A	ENSG00000072501	0.11	6.18	0.09	0.57
HSD17B10	ENSG00000072506	-0.07	3.23	0.52	0.83
MARK2	ENSG00000072518	-0.08	7.02	0.32	0.72
HMMR	ENSG00000072571	0.04	1.21	0.86	0.96
CHFR	ENSG00000072609	-0.04	6.16	0.63	0.87
TRHDE	ENSG00000072657	0.04	-0.33	0.84	0.95
P4HA2	ENSG00000072682	-0.04	4.49	0.73	0.91
FCGR2B	ENSG00000072694	-0.33	0.94	0.41	0.77
NFATC3	ENSG00000072736	-0.08	5.78	0.28	0.69
TRNT1	ENSG00000072756	0	4.51	0.99	1
ACADVL	ENSG00000072778	0.18	7.74	0.14	0.6
STK10	ENSG00000072786	-0.1	6.71	0.69	0.9
FBXW11	ENSG00000072803	-0.11	6.03	0.05	0.54
ACAP1	ENSG00000072818	-0.25	3.26	0.42	0.78
EVC	ENSG00000072840	0.22	3.54	0.12	0.59
DERL2	ENSG00000072849	-0.04	5.13	0.59	0.85
SIDT1	ENSG00000072858	0.14	4.66	0.38	0.76
NDE1	ENSG00000072864	-0.06	5.55	0.6	0.86
MRVI1	ENSG00000072952	-0.36	2.78	0.44	0.78
TMEM38A	ENSG00000072954	-0.3	2.18	0.03	0.53
AP1M1	ENSG00000072958	-0.12	4.38	0.3	0.71
PVR	ENSG00000073008	0	3.68	0.98	0.99
XRCC1	ENSG00000073050	0.11	4.05	0.24	0.67
SCARB1	ENSG00000073060	0.08	3.41	0.53	0.83
CYP2W1	ENSG00000073067	0.11	-0.52	0.71	0.9
MCM2	ENSG00000073111	0.34	3.12	0.02	0.52
PANX2	ENSG00000073150	-0.22	4.04	0.4	0.76
SELENOO	ENSG00000073169	0	3.87	0.99	1
TP63	ENSG00000073282	0.55	4.33	0.14	0.6
ALPK1	ENSG00000073331	-0.09	6.9	0.46	0.8
LLGL2	ENSG00000073350	0.11	6.54	0.63	0.87
PDE8A	ENSG00000073417	-0.04	5.49	0.72	0.91
CLCN4	ENSG00000073464	-0.11	3.21	0.52	0.83
NLE1	ENSG00000073536	-0.11	1.87	0.48	0.8
SDHA	ENSG00000073578	0.02	6.42	0.87	0.96
SMARCE1	ENSG00000073584	0.02	5.17	0.8	0.93
GSDMB	ENSG00000073605	0.15	5.03	0.31	0.71
KDM5A	ENSG00000073614	-0.03	7.49	0.52	0.83
ADAM11	ENSG00000073670	-0.45	-0.8	0.04	0.53
PPP2R3A	ENSG00000073711	0.02	4.85	0.88	0.96
FERMT2	ENSG00000073712	0.01	4.08	0.97	0.99
ABCB11	ENSG00000073734	-0.02	3.59	0.91	0.97
DHRS9	ENSG00000073737	0.16	7.8	0.26	0.68
PTGS2	ENSG00000073756	-0.63	7.86	0.17	0.63
IGF2BP2	ENSG00000073792	0.24	5.48	0.09	0.57
MAP3K13	ENSG00000073803	0.08	6.3	0.37	0.75
ST6GAL1	ENSG00000073849	0.31	7.85	0.12	0.59
TBX21	ENSG00000073861	0.03	-1.03	0.9	0.97
FRY	ENSG00000073910	-0.29	5.48	0.19	0.64
PICALM	ENSG00000073921	-0.23	8.53	0.09	0.57
NSF	ENSG00000073969	-0.05	5.39	0.54	0.83
GLI2	ENSG00000074047	0.31	2.38	0.15	0.61
CLASP1	ENSG00000074054	0	6.85	0.96	0.99
MRPS34	ENSG00000074071	0.11	3.09	0.55	0.84
NOTCH3	ENSG00000074181	0.38	5.44	0.06	0.55
CLNS1A	ENSG00000074201	0.18	5.39	0.14	0.6
PPP2R2C	ENSG00000074211	-0.61	0.66	0.13	0.6
TEAD2	ENSG00000074219	0.49	-0.55	0.05	0.54
EED	ENSG00000074266	0.06	4.34	0.47	0.8
CDHR2	ENSG00000074276	-0.28	0.51	0.15	0.61
TSG101	ENSG00000074319	-0.16	5.99	0.01	0.52
NCBP3	ENSG00000074356	0.05	6.5	0.38	0.75
ATP2A3	ENSG00000074370	-0.29	6.9	0.17	0.63
CA12	ENSG00000074410	0.56	6.47	0.05	0.54
MGLL	ENSG00000074416	0.31	6.53	0.07	0.56
NTN4	ENSG00000074527	0.19	5.81	0.17	0.63
BCS1L	ENSG00000074582	0.21	2.84	0.07	0.56
NUAK1	ENSG00000074590	0.18	4.01	0.22	0.66
DPP8	ENSG00000074603	-0.05	6.45	0.47	0.8
SLC24A1	ENSG00000074621	0.32	3.87	0.06	0.55
ZNF532	ENSG00000074657	0.49	5.42	0	0.33
SCARF1	ENSG00000074660	0	4.6	1	1
LMAN1	ENSG00000074695	0.33	6.86	0.05	0.54
HACD3	ENSG00000074696	0.19	5.83	0.37	0.75
IPCEF1	ENSG00000074706	-0.66	4	0	0.52
ZZEF1	ENSG00000074755	-0.04	7.77	0.48	0.8
ENO1	ENSG00000074800	0.04	8.25	0.73	0.91
MYDGF	ENSG00000074842	0.03	3.82	0.78	0.93
ANO8	ENSG00000074855	0.16	4.14	0.53	0.83
TUBE1	ENSG00000074935	0.08	3.57	0.61	0.86
ARHGEF10L	ENSG00000074964	-0.02	5.52	0.92	0.97
TXK	ENSG00000074966	-0.39	0.85	0.09	0.57
WSCD2	ENSG00000075035	0.07	-1.56	0.82	0.94
ACTR6	ENSG00000075089	0.01	4.22	0.95	0.98
TIPIN	ENSG00000075131	-0.15	1.77	0.32	0.72
SRI	ENSG00000075142	0.05	6.09	0.68	0.89
EIF4G3	ENSG00000075151	0.08	7.68	0.19	0.63
NUP37	ENSG00000075188	-0.05	3.16	0.65	0.88
SEMA3A	ENSG00000075213	0.44	5.47	0.06	0.55
GTSE1	ENSG00000075218	0.14	0.44	0.55	0.83
SEMA3C	ENSG00000075223	0.33	6.87	0.04	0.54
TTC38	ENSG00000075234	0.1	3.54	0.25	0.67
ACAT1	ENSG00000075239	0.08	3.65	0.61	0.87
GRAMD4	ENSG00000075240	0.13	5.33	0.26	0.68
CELSR1	ENSG00000075275	0.67	8	0.01	0.52
ZNF638	ENSG00000075292	0.13	7.81	0.13	0.6
SLC25A40	ENSG00000075303	-0.1	4.72	0.27	0.69
TIMM21	ENSG00000075336	0.03	2.91	0.8	0.94
RASAL2	ENSG00000075391	0.14	6.5	0.21	0.65
VPS9D1	ENSG00000075399	-0.14	5.57	0.56	0.84
ZNF37A	ENSG00000075407	0.16	4.77	0.18	0.63
MARK3	ENSG00000075413	-0.04	6.94	0.47	0.8
SLC25A3	ENSG00000075415	-0.07	7.28	0.36	0.74
FNDC3B	ENSG00000075420	0.01	8.25	0.93	0.98
FOSL2	ENSG00000075426	-0.29	8.81	0.13	0.6
CACNG4	ENSG00000075461	0.15	-0.71	0.53	0.83
FRYL	ENSG00000075539	0.02	7.36	0.75	0.92
TMEM131	ENSG00000075568	0.14	7.5	0.21	0.65
FSCN1	ENSG00000075618	0.33	2.92	0.24	0.67
ACTB	ENSG00000075624	-0.11	11.55	0.46	0.79
MOCOS	ENSG00000075643	0.19	4.56	0.23	0.67
PLD1	ENSG00000075651	0.14	6.17	0.16	0.62
ATP12A	ENSG00000075673	-0.09	5.91	0.7	0.9
WDR62	ENSG00000075702	0	2.2	0.99	1
DLG1	ENSG00000075711	0.14	7.36	0.22	0.66
RAB7A	ENSG00000075785	-0.1	7.9	0.16	0.62
BCAP29	ENSG00000075790	-0.12	5.42	0.24	0.67
SEC31B	ENSG00000075826	0.11	3.13	0.35	0.74
SART3	ENSG00000075856	0.02	5.39	0.61	0.86
ARHGAP15	ENSG00000075884	-0.24	4.17	0.54	0.83
EXOSC7	ENSG00000075914	-0.01	3.15	0.94	0.98
KIFAP3	ENSG00000075945	0.1	4.78	0.55	0.83
MKRN2	ENSG00000075975	-0.14	4.3	0.06	0.54
MCM6	ENSG00000076003	0.1	3.3	0.5	0.82
REXO2	ENSG00000076043	0.01	4.26	0.91	0.97
RBM7	ENSG00000076053	-0.25	4.51	0.04	0.54
RBMS2	ENSG00000076067	0.06	6.39	0.64	0.87
BAZ2A	ENSG00000076108	-0.12	8.05	0.02	0.52
PTPN23	ENSG00000076201	0.05	5.84	0.7	0.9
MLH1	ENSG00000076242	0.08	4.65	0.39	0.76
UNG	ENSG00000076248	0.32	2.42	0.02	0.52
FMO4	ENSG00000076258	0.26	2.79	0.19	0.64
KLHL20	ENSG00000076321	-0.13	4.43	0.2	0.64
SLC46A1	ENSG00000076351	0.13	3.81	0.52	0.83
PLXNA2	ENSG00000076356	0.22	6.62	0.1	0.58
SPAG5	ENSG00000076382	-0.03	3.56	0.76	0.92
ANKRD13A	ENSG00000076513	-0.18	7.22	0.03	0.53
TPD52	ENSG00000076554	-0.04	5.24	0.76	0.92
ACACB	ENSG00000076555	0.25	5.25	0.16	0.61
TRAF4	ENSG00000076604	0.05	6.56	0.72	0.91
PAG1	ENSG00000076641	-0.13	5.81	0.68	0.89
GPATCH1	ENSG00000076650	-0.09	3.61	0.29	0.7
ICAM3	ENSG00000076662	-0.31	4.64	0.41	0.77
NT5C2	ENSG00000076685	-0.1	8.11	0.18	0.63
MCAM	ENSG00000076706	0.15	1.59	0.62	0.87
GPC4	ENSG00000076716	0.64	3.71	0.01	0.52
MBNL3	ENSG00000076770	0.08	5.16	0.56	0.84
CAMSAP3	ENSG00000076826	0.24	4.58	0.36	0.74
RAP1GAP	ENSG00000076864	-0.63	4.37	0	0.52
XAB2	ENSG00000076924	-0.01	4.77	0.95	0.98
ARHGEF1	ENSG00000076928	0.09	6.46	0.63	0.87
STXBP2	ENSG00000076944	-0.1	5.28	0.6	0.86
MAP2K7	ENSG00000076984	0.06	4.78	0.72	0.9
DGKD	ENSG00000077044	0.01	5.44	0.93	0.98
CTTNBP2	ENSG00000077063	-0.16	2.7	0.38	0.76
RARB	ENSG00000077092	-0.01	4.77	0.97	0.99
TOP2B	ENSG00000077097	0.12	7.28	0.18	0.63
TM9SF3	ENSG00000077147	0.08	8.53	0.48	0.8
NFKB2	ENSG00000077150	-0.18	6.42	0.54	0.83
UBE2T	ENSG00000077152	-0.02	0.65	0.93	0.98
PPP1R12B	ENSG00000077157	0.13	6.66	0.15	0.61
DNAJC10	ENSG00000077232	0.37	7.27	0.07	0.56
GTF3C1	ENSG00000077235	0.12	7.18	0.3	0.71
IL4R	ENSG00000077238	-0.06	6.95	0.77	0.92
USP33	ENSG00000077254	-0.01	6.39	0.82	0.94
SNRPA	ENSG00000077312	0.04	4.02	0.61	0.86
SPAG6	ENSG00000077327	0.28	6.07	0.51	0.82
EXOSC5	ENSG00000077348	0.06	0.68	0.72	0.91
DYNC1I2	ENSG00000077380	0.1	5.65	0.24	0.67
APBB1IP	ENSG00000077420	-0.2	5.04	0.6	0.86
LRCH4	ENSG00000077454	-0.05	5.16	0.8	0.93
FAM76B	ENSG00000077458	-0.18	4.94	0.06	0.54
SIRT6	ENSG00000077463	-0.05	3.14	0.78	0.93
POLD3	ENSG00000077514	0	5.25	1	1
CAPZB	ENSG00000077549	-0.17	7.21	0.02	0.52
GPR137B	ENSG00000077585	-0.21	4.37	0.08	0.57
JADE1	ENSG00000077684	-0.09	5.28	0.44	0.79
SLC25A43	ENSG00000077713	0.16	3.17	0.25	0.68
UBE2A	ENSG00000077721	-0.15	5.91	0.03	0.53
FGFR1	ENSG00000077782	0.49	3.67	0.02	0.52
FKBP6	ENSG00000077800	-0.14	-0.63	0.57	0.84
FBLN1	ENSG00000077942	0.29	3.33	0.14	0.6
CST7	ENSG00000077984	-0.43	2.13	0.36	0.74
MAP2	ENSG00000078018	0.12	2.24	0.59	0.85
PIAS2	ENSG00000078043	0.02	6.09	0.8	0.94
AMPH	ENSG00000078053	-0.2	-0.32	0.56	0.84
ARAF	ENSG00000078061	-0.06	5.57	0.55	0.83
MCCC1	ENSG00000078070	0	5.03	0.99	1
LAMP3	ENSG00000078081	-0.12	3.75	0.49	0.81
FAP	ENSG00000078098	-0.34	-0.39	0.4	0.76
NEBL	ENSG00000078114	0.23	7.98	0.23	0.67
ACER3	ENSG00000078124	-0.13	5.13	0.17	0.63
UBE2K	ENSG00000078140	-0.08	6.21	0.29	0.7
PIK3C3	ENSG00000078142	-0.02	6.43	0.67	0.89
N4BP2	ENSG00000078177	0.09	6.1	0.25	0.68
TIGAR	ENSG00000078237	-0.19	3.37	0.2	0.64
TULP3	ENSG00000078246	0.12	4.43	0.44	0.79
SYNJ2	ENSG00000078269	-0.06	5.9	0.52	0.82
ADCY2	ENSG00000078295	0.41	4.65	0.23	0.67
PPP2R5C	ENSG00000078304	-0.1	7.2	0.06	0.55
GNB1	ENSG00000078369	-0.05	7.82	0.3	0.71
EDN1	ENSG00000078401	-0.62	2.33	0.12	0.59
MLLT10	ENSG00000078403	0.08	5.58	0.31	0.72
ZCWPW1	ENSG00000078487	-0.01	3.03	0.93	0.97
FGF20	ENSG00000078579	0.01	-0.95	0.96	0.99
P2RY10	ENSG00000078589	-0.19	-0.6	0.57	0.84
ITM2A	ENSG00000078596	0.18	0.56	0.51	0.82
NRDC	ENSG00000078618	-0.08	7.43	0.26	0.68
VDAC3	ENSG00000078668	0.02	5.85	0.86	0.96
PCM1	ENSG00000078674	0.33	8.76	0.11	0.58
TNRC6C	ENSG00000078687	0	5.6	0.98	0.99
CBFA2T2	ENSG00000078699	0.06	5.65	0.48	0.8
ITCH	ENSG00000078747	-0.09	7.42	0.29	0.71
TP53INP2	ENSG00000078804	-0.2	7.34	0.25	0.67
SDF4	ENSG00000078808	0.05	6.09	0.78	0.93
MYH7B	ENSG00000078814	-0.16	0.14	0.38	0.76
BPIFB2	ENSG00000078898	0.13	-0.13	0.67	0.88
TP73	ENSG00000078900	0.5	4.37	0.2	0.65
TOLLIP	ENSG00000078902	0.05	5.51	0.65	0.88
UBE2D4	ENSG00000078967	0.12	3.26	0.34	0.74
CLUL1	ENSG00000079101	-0.09	-1.46	0.68	0.89
RUNX1T1	ENSG00000079102	0.35	-1.49	0.3	0.71
THOC1	ENSG00000079134	0.13	4.68	0.29	0.7
FKBP7	ENSG00000079150	0.06	-0.26	0.75	0.92
OSBPL6	ENSG00000079156	0.37	4.27	0.22	0.66
SLC1A3	ENSG00000079215	-0.07	3.13	0.76	0.92
XRCC5	ENSG00000079246	0.06	7.99	0.37	0.75
LXN	ENSG00000079257	0.05	3.96	0.76	0.92
SP140	ENSG00000079263	-0.17	3.35	0.62	0.87
MKNK1	ENSG00000079277	-0.24	5.89	0.19	0.64
TNS1	ENSG00000079308	0.57	6.19	0.01	0.52
REXO1	ENSG00000079313	0.08	5.15	0.72	0.91
SAR1A	ENSG00000079332	-0.11	6.48	0.09	0.57
CDC14A	ENSG00000079335	0.12	5.62	0.48	0.8
RAPGEF3	ENSG00000079337	-0.11	4.42	0.55	0.83
CEACAM1	ENSG00000079385	-0.07	5.73	0.76	0.92
SENP1	ENSG00000079387	-0.1	4.89	0.18	0.63
CIC	ENSG00000079432	0.07	6.66	0.77	0.92
LIPE	ENSG00000079435	0.08	3.2	0.65	0.88
FDFT1	ENSG00000079459	-0.01	6.54	0.92	0.97
PAFAH1B3	ENSG00000079462	0.34	1.86	0.05	0.54
OPHN1	ENSG00000079482	-0.12	4.74	0.44	0.79
KIF22	ENSG00000079616	0.03	4.08	0.78	0.93
CARMIL1	ENSG00000079691	0.16	6.49	0.28	0.7
PGM1	ENSG00000079739	0	4.52	0.98	0.99
DDX1	ENSG00000079785	0.03	5.85	0.8	0.93
DNM2	ENSG00000079805	-0.01	7.89	0.94	0.98
EPB41L2	ENSG00000079819	0.21	3.69	0.26	0.68
RIMS1	ENSG00000079841	0.62	5.22	0.03	0.53
STX7	ENSG00000079950	-0.14	6.6	0.12	0.59
RABL2B	ENSG00000079974	0.29	5.83	0.24	0.67
KEAP1	ENSG00000079999	0.09	5.12	0.44	0.79
DDX43	ENSG00000080007	-0.33	-0.08	0.27	0.69
PTPRH	ENSG00000080031	-0.31	4.43	0.31	0.71
DCT	ENSG00000080166	-0.27	-1.05	0.4	0.76
SLC35C2	ENSG00000080189	0.03	5.36	0.72	0.91
CRYBG3	ENSG00000080200	0.2	6.55	0.07	0.56
RFX3	ENSG00000080298	0.44	7.08	0.1	0.58
RIF1	ENSG00000080345	0.1	6.98	0.24	0.67
RAB21	ENSG00000080371	-0.23	6.83	0.07	0.56
SLC4A4	ENSG00000080493	0.22	5.57	0.34	0.74
SMARCA2	ENSG00000080503	0.04	7.79	0.66	0.88
SESN1	ENSG00000080546	0.06	4.65	0.62	0.87
MID2	ENSG00000080561	-0.04	4.15	0.74	0.91
PIH1D3	ENSG00000080572	0.27	2.27	0.46	0.8
COL5A3	ENSG00000080573	0.09	-0.85	0.78	0.93
SRCAP	ENSG00000080603	0.1	4.25	0.33	0.73
PUM3	ENSG00000080608	0.13	4.47	0.31	0.72
CNOT4	ENSG00000080802	-0.11	5.7	0.04	0.54
PSEN1	ENSG00000080815	-0.17	7.37	0.04	0.54
CPOX	ENSG00000080819	0.06	3.5	0.56	0.84
CLDND1	ENSG00000080822	-0.13	4.82	0.26	0.68
MOK	ENSG00000080823	0.21	5.87	0.46	0.8
HSP90AA1	ENSG00000080824	0.37	9.78	0.03	0.52
RBL1	ENSG00000080839	0.05	3.33	0.69	0.9
DLGAP4	ENSG00000080845	0.11	6.14	0.15	0.61
IGSF9B	ENSG00000080854	0.49	-0.78	0.02	0.52
NDC80	ENSG00000080986	-0.08	1	0.73	0.91
AP4E1	ENSG00000081014	-0.14	5.06	0.11	0.58
RSBN1	ENSG00000081019	-0.14	5.55	0.11	0.59
MAGI3	ENSG00000081026	0.16	6.51	0.24	0.67
CXCL2	ENSG00000081041	-0.4	4.65	0.34	0.74
COL4A4	ENSG00000081052	-0.15	0.38	0.49	0.81
TCF7	ENSG00000081059	0.1	3.23	0.56	0.84
OSTM1	ENSG00000081087	-0.2	5.4	0.13	0.6
IMPG2	ENSG00000081148	-0.05	1.52	0.78	0.93
PCNP	ENSG00000081154	-0.07	5.97	0.35	0.74
EXD2	ENSG00000081177	0.1	4.76	0.52	0.82
ARG2	ENSG00000081181	-0.26	3.08	0.21	0.65
MEF2C	ENSG00000081189	-0.01	3.68	0.98	1
PTPRC	ENSG00000081237	-0.2	8.06	0.6	0.86
PKP1	ENSG00000081277	-0.03	4.89	0.91	0.97
UBA5	ENSG00000081307	0.11	5.2	0.45	0.79
STK17B	ENSG00000081320	-0.35	7.68	0.06	0.55
CDC14B	ENSG00000081377	0.11	5.74	0.38	0.76
ZNF510	ENSG00000081386	-0.01	4.28	0.92	0.97
LRP2	ENSG00000081479	0.14	0.75	0.61	0.86
ZNF506	ENSG00000081665	0.02	5.47	0.86	0.96
JMJD4	ENSG00000081692	0.01	3.15	0.94	0.98
DUSP12	ENSG00000081721	-0.06	2.61	0.57	0.84
AACS	ENSG00000081760	-0.02	5.04	0.87	0.96
KIAA0141	ENSG00000081791	0.06	5.45	0.32	0.72
CADPS2	ENSG00000081803	0.25	5.12	0.19	0.64
PCDHB4	ENSG00000081818	0.08	0.9	0.64	0.88
PCDHGA2	ENSG00000081853	-0.11	-0.63	0.52	0.83
HSPB11	ENSG00000081870	0.17	4.79	0.34	0.74
PHLPP1	ENSG00000081913	0.12	5.87	0.11	0.58
ATP8B1	ENSG00000081923	0.07	7.11	0.64	0.87
IL12RB2	ENSG00000081985	0.16	-0.47	0.47	0.8
SMARCD3	ENSG00000082014	0.06	2.94	0.83	0.95
WDR70	ENSG00000082068	0.08	4.39	0.42	0.78
FYB1	ENSG00000082074	-0.17	6.68	0.64	0.87
MPP4	ENSG00000082126	-0.24	-0.9	0.36	0.75
STRADB	ENSG00000082146	0.04	3.55	0.78	0.93
BZW1	ENSG00000082153	-0.25	7.83	0.02	0.52
C1QTNF3	ENSG00000082196	0	0.88	0.99	1
ME2	ENSG00000082212	-0.06	5.75	0.51	0.82
C5orf22	ENSG00000082213	-0.16	4.77	0.12	0.59
CCNT2	ENSG00000082258	-0.06	6.6	0.4	0.76
FAM135A	ENSG00000082269	0.09	5.83	0.41	0.77
EPB41L3	ENSG00000082397	0.02	3.85	0.92	0.97
COBLL1	ENSG00000082438	-0.15	6.58	0.4	0.76
DLG3	ENSG00000082458	0.05	6.49	0.75	0.92
KCNK2	ENSG00000082482	-1	0.54	0	0.52
SERTAD4	ENSG00000082497	0.27	3.82	0.15	0.61
TRAF5	ENSG00000082512	0.11	3.32	0.41	0.77
MRPL22	ENSG00000082515	-0.1	3.43	0.3	0.71
GEMIN5	ENSG00000082516	0.2	3.76	0.13	0.6
NFE2L1	ENSG00000082641	0.23	7.49	0.09	0.57
GSK3B	ENSG00000082701	-0.02	7.05	0.66	0.88
ITGB5	ENSG00000082781	0.21	5.11	0.1	0.58
ERC1	ENSG00000082805	0.06	6.18	0.5	0.82
XPO1	ENSG00000082898	0.21	7.67	0.02	0.52
RNF13	ENSG00000082996	-0.21	7.17	0.13	0.6
TRPM3	ENSG00000083067	-0.09	-0.17	0.76	0.92
PALB2	ENSG00000083093	0.02	4.08	0.84	0.95
DOPEY1	ENSG00000083097	0.03	6.85	0.82	0.94
LYRM2	ENSG00000083099	0.1	4.92	0.49	0.81
BCKDHB	ENSG00000083123	0.13	3.2	0.39	0.76
KAT6A	ENSG00000083168	-0.13	7.75	0.1	0.57
ZCCHC6	ENSG00000083223	-0.15	7.77	0.26	0.68
ULK2	ENSG00000083290	0.31	4.19	0.06	0.55
GRHL2	ENSG00000083307	0.31	6.81	0.13	0.6
TNPO1	ENSG00000083312	0.04	7.57	0.47	0.8
PLOD1	ENSG00000083444	0.04	4.23	0.77	0.93
ITGAE	ENSG00000083457	0.27	2.98	0.02	0.52
DIS3	ENSG00000083520	-0.14	6.25	0.07	0.56
PIBF1	ENSG00000083535	0.11	5.72	0.41	0.77
TDRD3	ENSG00000083544	0.17	5.04	0.12	0.6
NUFIP1	ENSG00000083635	-0.15	2.62	0.22	0.66
PDS5B	ENSG00000083642	-0.07	6.37	0.29	0.7
OXCT1	ENSG00000083720	0.13	4.68	0.43	0.78
RRAGB	ENSG00000083750	-0.09	3.51	0.41	0.77
CYLD	ENSG00000083799	-0.19	7.17	0.04	0.53
SLC27A5	ENSG00000083807	-0.04	0.73	0.81	0.94
ZNF324	ENSG00000083812	-0.11	3.65	0.31	0.71
ZNF671	ENSG00000083814	0.24	1.87	0.13	0.6
ZNF416	ENSG00000083817	-0.16	2.14	0.26	0.68
ZNF586	ENSG00000083828	-0.17	4.65	0.13	0.6
ZNF446	ENSG00000083838	0.07	3.14	0.71	0.9
ZNF264	ENSG00000083844	0.19	6.87	0.09	0.57
RPS5	ENSG00000083845	0.19	6.27	0.25	0.68
FAT1	ENSG00000083857	0.06	8.19	0.77	0.92
YTHDC1	ENSG00000083896	-0.12	7.2	0.09	0.57
CHMP2B	ENSG00000083937	-0.19	6.03	0.06	0.55
SMAP2	ENSG00000084070	-0.44	7.39	0.02	0.52
PPIE	ENSG00000084072	0.1	4.15	0.33	0.73
ZMPSTE24	ENSG00000084073	-0.12	6.29	0.17	0.63
STARD7	ENSG00000084090	0.04	6.91	0.7	0.9
NOA1	ENSG00000084092	0.03	4.56	0.79	0.93
REST	ENSG00000084093	-0.01	6.8	0.87	0.96
HAL	ENSG00000084110	-0.53	3.51	0.17	0.63
SSH1	ENSG00000084112	-0.06	6.44	0.48	0.8
GSTP1	ENSG00000084207	0.37	8.05	0.1	0.58
APLP2	ENSG00000084234	0.06	9.39	0.44	0.79
FAM234B	ENSG00000084444	-0.04	2.52	0.76	0.92
WBP11	ENSG00000084463	-0.06	6.16	0.45	0.79
EIF3I	ENSG00000084623	-0.07	5.7	0.32	0.72
COL16A1	ENSG00000084636	0.62	1.9	0.01	0.52
TXLNA	ENSG00000084652	0.12	6.22	0.15	0.61
NCOA1	ENSG00000084676	-0.24	7.3	0.02	0.52
AGBL5	ENSG00000084693	0.06	4.69	0.67	0.89
EFR3B	ENSG00000084710	-0.31	0.46	0.16	0.62
KIF3C	ENSG00000084731	-0.09	2.19	0.66	0.88
RAB10	ENSG00000084733	0	7.27	0.95	0.98
HADHA	ENSG00000084754	-0.02	6.56	0.71	0.9
MAPRE3	ENSG00000084764	0.24	5.19	0.24	0.67
CAD	ENSG00000084774	0.35	4.32	0.01	0.52
CD59	ENSG00000085063	0.26	8.49	0.07	0.56
CD82	ENSG00000085117	-0.09	7.12	0.51	0.82
BCORL1	ENSG00000085185	-0.09	3.9	0.58	0.85
ATRX	ENSG00000085224	0.1	7.51	0.21	0.65
AK6	ENSG00000085231	-0.06	2.34	0.67	0.89
FCN1	ENSG00000085265	-0.38	2.62	0.49	0.81
MYNN	ENSG00000085274	-0.24	4.87	0.02	0.52
MECOM	ENSG00000085276	0.29	7.05	0.17	0.63
SCAMP1	ENSG00000085365	-0.01	5.47	0.9	0.97
PREP	ENSG00000085377	0	4.53	0.96	0.99
HACE1	ENSG00000085382	0.09	3.72	0.34	0.74
SEH1L	ENSG00000085415	-0.02	4.48	0.83	0.95
WDR47	ENSG00000085433	-0.16	5.15	0.11	0.58
WDFY1	ENSG00000085449	-0.01	6.64	0.9	0.97
OVGP1	ENSG00000085465	-0.35	2.74	0.07	0.56
SLC25A24	ENSG00000085491	-0.03	5.93	0.69	0.9
MAP3K4	ENSG00000085511	0.06	6.16	0.6	0.86
PILRA	ENSG00000085514	-0.29	4.42	0.43	0.78
IGSF9	ENSG00000085552	0.28	3.85	0.16	0.62
ABCB1	ENSG00000085563	0.29	-0.34	0.21	0.65
ZNF213	ENSG00000085644	-0.12	3.2	0.55	0.84
AKR1B1	ENSG00000085662	-0.04	4.77	0.87	0.96
CPNE3	ENSG00000085719	-0.09	7.14	0.4	0.76
RRN3	ENSG00000085721	0.03	4.7	0.78	0.93
CTTN	ENSG00000085733	0.15	7.47	0.37	0.75
MTIF2	ENSG00000085760	-0.02	4.76	0.82	0.94
DDHD2	ENSG00000085788	-0.01	4.95	0.97	0.99
TTC39A	ENSG00000085831	0.11	4.98	0.47	0.8
EPS15	ENSG00000085832	-0.13	6.94	0.01	0.52
ORC1	ENSG00000085840	-0.2	0.74	0.35	0.74
MGST2	ENSG00000085871	0	4.9	0.98	0.99
CHERP	ENSG00000085872	0.1	5.36	0.47	0.8
ATG16L1	ENSG00000085978	0	5.32	0.99	1
USP40	ENSG00000085982	0.19	5.54	0.23	0.67
POMGNT1	ENSG00000085998	0.19	3.7	0.17	0.63
RAD54L	ENSG00000085999	0.2	1.22	0.33	0.73
MAST2	ENSG00000086015	0.06	5.71	0.65	0.88
DNAJA1	ENSG00000086061	-0.03	7.5	0.66	0.88
B4GALT1	ENSG00000086062	-0.08	8.19	0.28	0.69
CHMP5	ENSG00000086065	-0.11	6.02	0.2	0.65
NFX1	ENSG00000086102	0.06	6.6	0.45	0.79
AQP6	ENSG00000086159	0.16	1.9	0.42	0.78
DIMT1	ENSG00000086189	0.02	4.2	0.88	0.96
IPO11	ENSG00000086200	0.12	5.3	0.3	0.71
FOLH1	ENSG00000086205	-0.21	0.63	0.37	0.75
EIF2AK1	ENSG00000086232	0.08	6.61	0.45	0.79
NME8	ENSG00000086288	-0.68	-0.32	0.12	0.59
EPDR1	ENSG00000086289	0.24	2.87	0.24	0.67
SNX10	ENSG00000086300	-0.03	4.48	0.93	0.98
SEPHS1	ENSG00000086475	0.04	5.03	0.76	0.92
MRPL28	ENSG00000086504	-0.06	3.5	0.7	0.9
ITPKC	ENSG00000086544	-0.25	6.21	0.13	0.6
CEACAM6	ENSG00000086548	0.02	7.52	0.91	0.97
FAT2	ENSG00000086570	0.84	6.75	0.01	0.52
RBM22	ENSG00000086589	-0.18	5.69	0.05	0.54
TMED2	ENSG00000086598	0.08	7.59	0.38	0.76
ERO1B	ENSG00000086619	-0.06	4.41	0.59	0.85
ZFAND6	ENSG00000086666	-0.16	6.58	0.08	0.57
HSD17B2	ENSG00000086696	0.05	1.43	0.87	0.96
TXLNG	ENSG00000086712	0.24	4.01	0.03	0.53
LAT2	ENSG00000086730	-0.07	4.11	0.87	0.96
HUWE1	ENSG00000086758	0.18	8.75	0.07	0.56
ZW10	ENSG00000086827	0.05	3.93	0.63	0.87
ALG9	ENSG00000086848	0.02	2.25	0.86	0.96
NOX4	ENSG00000086991	-0.07	-0.8	0.74	0.91
ACOX3	ENSG00000087008	0.05	5.51	0.66	0.88
MTMR2	ENSG00000087053	0.06	5.31	0.62	0.87
PPP1R15A	ENSG00000087074	-0.27	8.13	0.26	0.68
HSD17B14	ENSG00000087076	0.3	0.35	0.21	0.65
TRIP6	ENSG00000087077	0.18	5.13	0.21	0.65
ACHE	ENSG00000087085	-0.39	-0.71	0.19	0.64
FTL	ENSG00000087086	0.13	9.9	0.42	0.78
SRRT	ENSG00000087087	0.06	6.34	0.54	0.83
BAX	ENSG00000087088	-0.01	4.23	0.94	0.98
NLK	ENSG00000087095	-0.01	5.12	0.83	0.95
PIGS	ENSG00000087111	-0.1	5.43	0.15	0.61
ADAMTS2	ENSG00000087116	-0.14	0.62	0.72	0.91
TMPRSS11E	ENSG00000087128	-0.35	4.38	0.37	0.75
ATXN7L3	ENSG00000087152	-0.13	6.14	0.21	0.65
PGS1	ENSG00000087157	-0.14	6.38	0.48	0.8
PSMC5	ENSG00000087191	0.05	5.58	0.49	0.81
UIMC1	ENSG00000087206	-0.16	5.19	0.16	0.62
MMP2	ENSG00000087245	0.14	0.63	0.59	0.85
MT3	ENSG00000087250	-0.32	-0.18	0.31	0.72
LPCAT2	ENSG00000087253	-0.39	4.88	0.12	0.59
GNAO1	ENSG00000087258	0.04	-1.21	0.88	0.96
OGFOD1	ENSG00000087263	-0.04	4.34	0.7	0.9
SH3BP2	ENSG00000087266	-0.04	6.96	0.81	0.94
NOP14	ENSG00000087269	0.02	4.51	0.82	0.94
ADD1	ENSG00000087274	0	7.61	0.98	0.99
L2HGDH	ENSG00000087299	-0.11	3.18	0.37	0.75
TXNDC16	ENSG00000087301	-0.14	3.34	0.32	0.72
RTRAF	ENSG00000087302	-0.11	5.5	0.1	0.58
NID2	ENSG00000087303	0.2	-0.93	0.47	0.8
GMCL1	ENSG00000087338	-0.1	5.31	0.21	0.65
SF3B2	ENSG00000087365	0.02	6.97	0.83	0.94
KLHL42	ENSG00000087448	0.06	4.32	0.62	0.87
GNAS	ENSG00000087460	0.08	8.36	0.29	0.7
DNM1L	ENSG00000087470	0.01	5.73	0.91	0.97
PTHLH	ENSG00000087494	0.51	0.29	0.15	0.61
PHACTR3	ENSG00000087495	-0.44	0.11	0.14	0.6
ERGIC2	ENSG00000087502	-0.08	5.97	0.29	0.71
TFAP2C	ENSG00000087510	-0.1	4.89	0.45	0.79
AURKA	ENSG00000087586	-0.33	2.38	0.09	0.57
CASS4	ENSG00000087589	-0.19	4.14	0.68	0.89
PIR	ENSG00000087842	0.37	3.43	0.03	0.53
AAMDC	ENSG00000087884	-0.08	1.18	0.61	0.86
RFX2	ENSG00000087903	0.25	6.33	0.23	0.67
METTL2A	ENSG00000087995	0.02	3.66	0.82	0.94
SULT2B1	ENSG00000088002	-0.08	3.29	0.71	0.9
ALG6	ENSG00000088035	-0.07	3.91	0.45	0.79
CNOT3	ENSG00000088038	0.05	5.72	0.56	0.84
GP6	ENSG00000088053	-0.14	0.83	0.52	0.83
PTPN4	ENSG00000088179	0.08	5.35	0.43	0.78
DDX18	ENSG00000088205	-0.06	6.08	0.54	0.83
KHSRP	ENSG00000088247	0.13	6.76	0.2	0.65
GNA11	ENSG00000088256	0.29	5.82	0.19	0.64
ASAP3	ENSG00000088280	0.2	4.5	0.32	0.72
EDEM2	ENSG00000088298	-0.15	4.21	0.2	0.64
DNMT3B	ENSG00000088305	0	1.52	0.99	1
REM1	ENSG00000088320	-0.3	-0.15	0.3	0.71
TPX2	ENSG00000088325	0.18	2.63	0.39	0.76
PDRG1	ENSG00000088356	-0.13	2.54	0.15	0.61
EPB41L1	ENSG00000088367	0.21	7.23	0.36	0.74
SLC15A1	ENSG00000088386	-0.36	2.1	0.13	0.6
DOCK9	ENSG00000088387	0.2	7.28	0.13	0.6
ANKRD10	ENSG00000088448	0.14	6.61	0.05	0.54
TGDS	ENSG00000088451	0	3.02	0.98	0.99
DOCK3	ENSG00000088538	-0.19	2.29	0.25	0.68
C3orf18	ENSG00000088543	0.04	0.91	0.84	0.95
COQ9	ENSG00000088682	0.11	4.4	0.29	0.7
TMEM40	ENSG00000088726	-0.17	3.55	0.44	0.79
KIF9	ENSG00000088727	0.1	4.88	0.65	0.88
ARHGAP28	ENSG00000088756	0.31	1.03	0.17	0.63
CRLS1	ENSG00000088766	0.09	4.73	0.51	0.82
PPP1R13B	ENSG00000088808	0.21	6.02	0.15	0.61
ATRN	ENSG00000088812	-0.02	7.03	0.88	0.96
SMOX	ENSG00000088826	-0.22	2.56	0.4	0.76
SIGLEC1	ENSG00000088827	0.09	2.2	0.78	0.93
FKBP1A	ENSG00000088832	-0.18	6.39	0.06	0.54
NSFL1C	ENSG00000088833	-0.09	6.32	0.06	0.55
SLC4A11	ENSG00000088836	0.24	7.02	0.26	0.68
C20orf194	ENSG00000088854	0.17	5.95	0.18	0.63
ZNF343	ENSG00000088876	0.02	2.02	0.88	0.96
EBF4	ENSG00000088881	0.06	2.83	0.76	0.92
CPXM1	ENSG00000088882	-0.07	0.46	0.78	0.93
MAVS	ENSG00000088888	0.21	7.36	0.09	0.57
LZTS3	ENSG00000088899	0.31	5.26	0.11	0.58
XRN2	ENSG00000088930	-0.12	6.82	0.12	0.6
KIZ	ENSG00000088970	-0.12	4.11	0.28	0.69
DYNLL1	ENSG00000088986	0.18	6.72	0.3	0.71
TESC	ENSG00000088992	-0.2	-0.31	0.57	0.84
SNX5	ENSG00000089006	0.06	5.47	0.45	0.79
RPL6	ENSG00000089009	0.2	7.22	0.09	0.57
MAPKAPK5	ENSG00000089022	0.08	5.2	0.22	0.65
P2RX7	ENSG00000089041	0.23	2.29	0.39	0.76
ESF1	ENSG00000089048	0.15	3.48	0.22	0.66
RBBP9	ENSG00000089050	0.1	5.35	0.55	0.84
ANAPC5	ENSG00000089053	0.18	6.69	0.13	0.6
SLC23A2	ENSG00000089057	0.08	6.49	0.56	0.84
SLC8B1	ENSG00000089060	-0.2	5.44	0.18	0.63
TMEM230	ENSG00000089063	0.09	5.15	0.28	0.7
DZANK1	ENSG00000089091	0.23	4.32	0.32	0.72
KDM2B	ENSG00000089094	0.15	5.21	0.14	0.6
CFAP61	ENSG00000089101	0.75	4.08	0.05	0.54
TASP1	ENSG00000089123	0.08	3.94	0.51	0.82
OAS1	ENSG00000089127	-0.25	6.52	0.22	0.66
GCN1	ENSG00000089154	0.18	7.03	0.17	0.63
RPLP0	ENSG00000089157	0.12	8.34	0.48	0.8
PXN	ENSG00000089159	-0.11	7.98	0.34	0.73
RPH3A	ENSG00000089169	-0.55	-0.55	0.25	0.67
KIF16B	ENSG00000089177	0.1	4.64	0.3	0.71
TRMT6	ENSG00000089195	-0.12	4.05	0.26	0.68
PEBP1	ENSG00000089220	0.05	6.09	0.8	0.93
BRAP	ENSG00000089234	-0.2	5.05	0.01	0.52
ERP29	ENSG00000089248	-0.01	5.13	0.94	0.98
FUS	ENSG00000089280	0.05	8.01	0.39	0.76
IGBP1	ENSG00000089289	-0.1	4.72	0.17	0.63
FXYD5	ENSG00000089327	-0.04	3.77	0.86	0.96
ZNF302	ENSG00000089335	0.18	4.35	0.17	0.63
GRAMD1A	ENSG00000089351	0.23	5.16	0.46	0.8
FXYD3	ENSG00000089356	0.31	7	0.12	0.6
HEPH	ENSG00000089472	-0.63	0.97	0.01	0.52
CDIP1	ENSG00000089486	0.08	2.84	0.63	0.87
CMTM1	ENSG00000089505	-0.32	1.29	0.31	0.72
KCNH4	ENSG00000089558	0.18	-0.08	0.61	0.86
GANAB	ENSG00000089597	0.18	7.37	0.12	0.6
GMIP	ENSG00000089639	-0.19	5.77	0.46	0.8
RBM41	ENSG00000089682	0.19	4.49	0.13	0.6
BIRC5	ENSG00000089685	0.19	0.53	0.47	0.8
LAG3	ENSG00000089692	0.39	0.59	0.08	0.57
MLF2	ENSG00000089693	-0.16	6.7	0.05	0.54
OTUB2	ENSG00000089723	-0.03	1.6	0.86	0.96
DDX24	ENSG00000089737	0.01	6.65	0.9	0.97
ZBTB25	ENSG00000089775	0.07	5.03	0.45	0.79
NECAP1	ENSG00000089818	-0.2	5.44	0.17	0.63
ARHGAP4	ENSG00000089820	0.05	4.07	0.86	0.96
ANKRD24	ENSG00000089847	0.41	0.29	0.08	0.57
DHX32	ENSG00000089876	-0.04	6.62	0.78	0.93
RCOR1	ENSG00000089902	-0.22	6.72	0.04	0.53
GPATCH2L	ENSG00000089916	0.04	6.64	0.54	0.83
LTBP4	ENSG00000090006	0.27	4.76	0.2	0.65
BLVRB	ENSG00000090013	0.06	3.97	0.73	0.91
SLC9A1	ENSG00000090020	-0.15	6.38	0.19	0.64
SPTLC1	ENSG00000090054	-0.15	6.01	0.02	0.52
PAPOLA	ENSG00000090060	0.05	8.03	0.45	0.79
CCNK	ENSG00000090061	-0.14	6.12	0.02	0.52
PCBP4	ENSG00000090097	0.11	1.87	0.5	0.81
RGS1	ENSG00000090104	-0.48	2.94	0.13	0.6
YPEL3	ENSG00000090238	-0.14	5.89	0.48	0.8
MRPS33	ENSG00000090263	0.11	3.41	0.55	0.83
NDUFB2	ENSG00000090266	0.13	3.67	0.16	0.63
NUDC	ENSG00000090273	0.17	5.58	0.31	0.72
MAEA	ENSG00000090316	-0.14	6.18	0.3	0.71
ICAM1	ENSG00000090339	-0.22	6.57	0.56	0.84
STRN4	ENSG00000090372	-0.04	6.21	0.75	0.92
IRAK3	ENSG00000090376	-0.2	7.77	0.31	0.72
LYZ	ENSG00000090382	-0.46	7.66	0.01	0.52
MUL1	ENSG00000090432	-0.19	4.07	0.06	0.54
TFAP4	ENSG00000090447	0.09	2.08	0.57	0.84
PDCD7	ENSG00000090470	0.13	3.64	0.23	0.67
SPG21	ENSG00000090487	-0.08	5.89	0.27	0.68
DNAJB11	ENSG00000090520	-0.05	4.7	0.6	0.86
P3H2	ENSG00000090530	-0.38	2.11	0.12	0.59
RAB11FIP3	ENSG00000090565	0.36	4.44	0.02	0.52
GNPTG	ENSG00000090581	0.08	4.66	0.54	0.83
ZNF268	ENSG00000090612	0.09	4.52	0.44	0.79
GOLGA3	ENSG00000090615	0.15	7.25	0.19	0.64
PABPC4	ENSG00000090621	0.15	6.79	0.17	0.63
CD209	ENSG00000090659	0.24	0.35	0.38	0.75
CERS4	ENSG00000090661	0.4	3.93	0.02	0.52
MCOLN1	ENSG00000090674	-0.05	4.52	0.85	0.95
USP48	ENSG00000090686	-0.03	6.1	0.62	0.87
EFNB1	ENSG00000090776	0.16	3.28	0.42	0.78
PDPR	ENSG00000090857	0.09	6	0.28	0.69
AARS	ENSG00000090861	0.13	5.35	0.33	0.73
GLG1	ENSG00000090863	0.06	7.54	0.5	0.81
KIF4A	ENSG00000090889	0.4	1.37	0.09	0.57
TNRC6A	ENSG00000090905	0.14	6.87	0.14	0.6
PLEKHG2	ENSG00000090924	-0.28	5.06	0.36	0.74
NAT14	ENSG00000090971	0.31	2.23	0.18	0.63
PITPNM2	ENSG00000090975	0.11	2.26	0.52	0.83
EXOC1	ENSG00000090989	0.02	6.44	0.83	0.95
RBM27	ENSG00000091009	-0.21	4.78	0.04	0.53
OSBPL8	ENSG00000091039	-0.19	7.81	0.1	0.57
DTX2	ENSG00000091073	0.13	6.64	0.44	0.78
NLRC4	ENSG00000091106	-0.22	2.31	0.64	0.87
PUS7	ENSG00000091127	0.02	3.17	0.9	0.97
LAMB4	ENSG00000091128	0.23	-0.57	0.47	0.8
NRCAM	ENSG00000091129	0.09	1.68	0.75	0.92
LAMB1	ENSG00000091136	0.7	2.89	0.08	0.57
SLC26A4	ENSG00000091137	-0.71	2.85	0.08	0.57
DLD	ENSG00000091140	-0.06	6.12	0.43	0.78
WDR7	ENSG00000091157	0.08	5.72	0.32	0.72
TXNL1	ENSG00000091164	-0.04	5.8	0.46	0.8
IL5RA	ENSG00000091181	0.25	4.95	0.52	0.83
ABCC6	ENSG00000091262	0.31	2.99	0.22	0.66
CMTM6	ENSG00000091317	-0.11	7.99	0.3	0.71
ITGA6	ENSG00000091409	0	6.29	0.99	1
RAPGEF4	ENSG00000091428	-0.14	-0.02	0.52	0.83
MAP3K20	ENSG00000091436	-0.17	4.66	0.36	0.74
FH	ENSG00000091483	0.01	4.54	0.91	0.97
SEL1L3	ENSG00000091490	0.21	7.21	0.23	0.66
TF	ENSG00000091513	-0.3	1.76	0.28	0.69
CDV3	ENSG00000091527	-0.1	7.18	0.18	0.63
MYO15A	ENSG00000091536	-0.19	1.34	0.29	0.71
ALKBH5	ENSG00000091542	0.02	6.58	0.83	0.95
NLRP1	ENSG00000091592	-0.06	6.15	0.76	0.92
PITPNM3	ENSG00000091622	0.16	5.78	0.41	0.77
SPAG7	ENSG00000091640	-0.02	4.19	0.82	0.94
ORC6	ENSG00000091651	-0.07	1.37	0.63	0.87
ZFHX4	ENSG00000091656	0.74	3.38	0.04	0.54
ZC3HC1	ENSG00000091732	0.02	2.5	0.87	0.96
ESR1	ENSG00000091831	0.18	1.75	0.34	0.73
RGS17	ENSG00000091844	0.36	2.72	0.08	0.57
TMEM101	ENSG00000091947	-0.03	2.93	0.75	0.92
CD200	ENSG00000091972	0.08	-0.16	0.75	0.92
CCDC80	ENSG00000091986	0.15	7.14	0.62	0.87
PSME1	ENSG00000092010	-0.1	6.04	0.25	0.67
PPP2R3C	ENSG00000092020	-0.27	4.41	0.06	0.55
HAUS4	ENSG00000092036	-0.44	2.89	0.01	0.52
SLC7A8	ENSG00000092068	0.17	5.07	0.29	0.7
OSGEP	ENSG00000092094	-0.02	4.22	0.8	0.94
SLC22A17	ENSG00000092096	0.39	1.01	0.06	0.55
RNF31	ENSG00000092098	-0.18	4.84	0.09	0.57
SCFD1	ENSG00000092108	-0.05	5.88	0.54	0.83
G2E3	ENSG00000092140	0.09	4.69	0.35	0.74
HECTD1	ENSG00000092148	0.22	9.11	0.13	0.6
HNRNPC	ENSG00000092199	0.02	8.63	0.68	0.89
RPGRIP1	ENSG00000092200	-0.81	0.16	0.02	0.52
SUPT16H	ENSG00000092201	0.04	6.29	0.58	0.85
TOX4	ENSG00000092203	-0.19	6.53	0	0.52
GEMIN2	ENSG00000092208	0.05	1.52	0.74	0.91
TGM1	ENSG00000092295	-0.25	3.23	0.27	0.69
TINF2	ENSG00000092330	-0.29	5.3	0.02	0.52
TBL1Y	ENSG00000092377	-0.43	-0.17	0.04	0.53
SEMA6A	ENSG00000092421	0.5	2.66	0.02	0.52
TRPM7	ENSG00000092439	0.15	6.94	0.06	0.55
TYRO3	ENSG00000092445	0	2.54	0.98	0.99
WDR76	ENSG00000092470	0.25	1.85	0.14	0.6
CAPN3	ENSG00000092529	-0.05	1.24	0.69	0.9
SNAP23	ENSG00000092531	-0.19	6.08	0.07	0.56
PHGDH	ENSG00000092621	0.42	2.68	0.07	0.56
COL9A3	ENSG00000092758	-0.09	0.02	0.75	0.92
EZR	ENSG00000092820	0.23	9.75	0.21	0.65
MYL6	ENSG00000092841	-0.07	7.35	0.27	0.68
AGO1	ENSG00000092847	-0.05	6.86	0.32	0.72
TEKT2	ENSG00000092850	0.42	4.65	0.25	0.67
CLSPN	ENSG00000092853	0.02	0.86	0.93	0.98
RFFL	ENSG00000092871	-0.17	5.67	0.22	0.66
UNC13D	ENSG00000092929	-0.09	4.55	0.8	0.93
MFSD11	ENSG00000092931	0.03	4.76	0.65	0.88
DPYSL2	ENSG00000092964	0.02	3.94	0.89	0.97
TGFB2	ENSG00000092969	-0.12	4.03	0.54	0.83
GPATCH2	ENSG00000092978	-0.01	4.98	0.92	0.97
NUP50	ENSG00000093000	0.01	7.75	0.88	0.96
CDC45	ENSG00000093009	0.03	-0.15	0.88	0.96
COMT	ENSG00000093010	0.23	4.43	0.16	0.62
ADA2	ENSG00000093072	0.28	5.07	0.16	0.62
VNN3	ENSG00000093134	-0.13	6.46	0.47	0.8
ECHDC1	ENSG00000093144	-0.06	5.91	0.51	0.82
LRRFIP2	ENSG00000093167	-0.25	6.19	0	0.52
SEC22C	ENSG00000093183	0.11	4.43	0.35	0.74
XYLB	ENSG00000093217	0.08	2.58	0.47	0.8
HDAC6	ENSG00000094631	0.06	5.24	0.55	0.83
GABRP	ENSG00000094755	0.58	8.01	0.01	0.52
CDC6	ENSG00000094804	-0.13	1.81	0.61	0.86
UPRT	ENSG00000094841	-0.14	4.01	0.27	0.68
CDC23	ENSG00000094880	0.03	4.27	0.74	0.92
AAAS	ENSG00000094914	0.18	4.03	0.11	0.58
CBX5	ENSG00000094916	0.33	7.33	0.14	0.6
FMO2	ENSG00000094963	0.55	6.01	0.05	0.54
SUCO	ENSG00000094975	-0.08	6.23	0.26	0.68
MSH2	ENSG00000095002	0.29	4.27	0.03	0.53
MAP3K1	ENSG00000095015	-0.29	7.06	0	0.52
DHPS	ENSG00000095059	0.13	4.15	0.14	0.6
HOOK2	ENSG00000095066	0.15	5.07	0.24	0.67
ARCN1	ENSG00000095139	-0.03	7.35	0.63	0.87
EPB41L4B	ENSG00000095203	0.13	5.98	0.57	0.85
TMEM38B	ENSG00000095209	-0.02	3.14	0.91	0.97
PSMD5	ENSG00000095261	-0.15	5.15	0.06	0.55
PTGS1	ENSG00000095303	-0.13	1.88	0.61	0.86
NUP188	ENSG00000095319	0.06	5.8	0.49	0.81
CRAT	ENSG00000095321	-0.06	4.16	0.7	0.9
SH2D3C	ENSG00000095370	0.01	2.93	0.99	1
NANS	ENSG00000095380	-0.03	5.71	0.59	0.85
TBC1D2	ENSG00000095383	0.17	5.95	0.3	0.71
WHRN	ENSG00000095397	0.33	5.21	0.09	0.57
CWF19L1	ENSG00000095485	-0.18	4.48	0.05	0.54
SEMA4G	ENSG00000095539	0.07	2.19	0.75	0.92
BTAF1	ENSG00000095564	0.03	7.22	0.68	0.89
IKZF5	ENSG00000095574	-0.15	4.67	0.11	0.58
BLNK	ENSG00000095585	-0.05	4.09	0.74	0.92
TLL2	ENSG00000095587	-0.01	-0.63	0.97	0.99
CYP26A1	ENSG00000095596	-0.03	1.72	0.91	0.97
TDRD1	ENSG00000095627	0.16	1.17	0.54	0.83
SORBS1	ENSG00000095637	-0.12	2.97	0.45	0.79
BAMBI	ENSG00000095739	-0.05	3.72	0.74	0.91
WAC	ENSG00000095787	-0.15	7.74	0.01	0.52
CREM	ENSG00000095794	-0.24	5.71	0.32	0.72
NUBP2	ENSG00000095906	0.16	3.34	0.45	0.79
HIVEP1	ENSG00000095951	-0.06	7.23	0.52	0.83
TREM2	ENSG00000095970	-0.09	1.42	0.71	0.9
CRISP3	ENSG00000096006	-0.65	0.3	0.14	0.6
FKBP5	ENSG00000096060	-0.57	6.44	0.01	0.52
SRPK1	ENSG00000096063	-0.13	6.97	0.26	0.68
BRPF3	ENSG00000096070	-0.03	6.25	0.6	0.85
MRPS18A	ENSG00000096080	-0.06	3.82	0.55	0.84
TMEM14A	ENSG00000096092	0.04	2.46	0.86	0.96
EFHC1	ENSG00000096093	0.53	7.01	0.12	0.59
HSP90AB1	ENSG00000096384	0.35	8.61	0.03	0.53
CDC5L	ENSG00000096401	-0.04	5.8	0.56	0.84
ITPR3	ENSG00000096433	0.2	7.56	0.29	0.7
ZNF184	ENSG00000096654	-0.08	3.2	0.43	0.78
DSP	ENSG00000096696	0.25	8.82	0.12	0.59
SIRT1	ENSG00000096717	-0.18	4.89	0.25	0.67
HNRNPH3	ENSG00000096746	0.06	6.28	0.5	0.82
IFT74	ENSG00000096872	0.13	4.49	0.52	0.83
JAK2	ENSG00000096968	-0.17	6.46	0.14	0.6
IL12RB1	ENSG00000096996	-0.34	1.59	0.27	0.69
ABL1	ENSG00000097007	0.1	5.78	0.37	0.75
ACOT7	ENSG00000097021	-0.05	2.8	0.73	0.91
SH3GLB1	ENSG00000097033	-0.16	7.55	0.02	0.52
CDC7	ENSG00000097046	0.07	2.36	0.63	0.87
SYDE2	ENSG00000097096	-0.03	2.94	0.84	0.95
PCSK5	ENSG00000099139	0.25	5.93	0.06	0.55
SCD	ENSG00000099194	0.17	6.35	0.34	0.73
TMED1	ENSG00000099203	0.16	2.74	0.3	0.71
ABLIM1	ENSG00000099204	0.05	8.77	0.8	0.94
ERMP1	ENSG00000099219	0.18	6.13	0.21	0.65
RAB18	ENSG00000099246	-0.16	6.47	0.02	0.52
NRP1	ENSG00000099250	0.2	4.42	0.28	0.69
PRTFDC1	ENSG00000099256	-0.04	-0.26	0.85	0.96
PALMD	ENSG00000099260	0.2	3.53	0.45	0.79
TSPAN15	ENSG00000099282	0.07	5.27	0.69	0.9
H2AFY2	ENSG00000099284	0.39	1.77	0.02	0.52
WASHC2A	ENSG00000099290	0.02	5.89	0.81	0.94
MAST3	ENSG00000099308	-0.04	5.95	0.87	0.96
MZF1	ENSG00000099326	0.4	5.06	0	0.52
OCEL1	ENSG00000099330	0.12	3.05	0.36	0.74
MYO9B	ENSG00000099331	-0.02	7.49	0.89	0.96
KCNK6	ENSG00000099337	-0.18	4.76	0.24	0.67
CATSPERG	ENSG00000099338	-0.19	2.73	0.12	0.6
PSMD8	ENSG00000099341	-0.06	5.7	0.39	0.76
FBXL19	ENSG00000099364	0.28	4.41	0.25	0.67
STX1B	ENSG00000099365	-0.22	0.72	0.37	0.75
HSD3B7	ENSG00000099377	0.13	2.71	0.54	0.83
SETD1A	ENSG00000099381	0.06	5.22	0.63	0.87
BCL7C	ENSG00000099385	0.19	3.31	0.12	0.59
CIRBP	ENSG00000099622	0.21	7.33	0.07	0.56
ATP5D	ENSG00000099624	0.17	3.28	0.47	0.8
CBARP	ENSG00000099625	-0.23	-0.98	0.48	0.8
HNRNPM	ENSG00000099783	0.06	6.74	0.33	0.73
2026-03-02	ENSG00000099785	-0.26	4.18	0.05	0.54
NDUFB7	ENSG00000099795	0.19	3.04	0.55	0.84
TECR	ENSG00000099797	0.09	5.84	0.56	0.84
TIMM13	ENSG00000099800	0.23	2.96	0.17	0.63
CDC34	ENSG00000099804	-0.13	4.25	0.46	0.8
MTAP	ENSG00000099810	0.13	5.2	0.28	0.7
MISP	ENSG00000099812	0.27	6.06	0.2	0.64
CEP170B	ENSG00000099814	0.29	7.02	0.31	0.72
POLR2E	ENSG00000099817	0.05	5.33	0.72	0.91
POLRMT	ENSG00000099821	0.13	3.88	0.58	0.85
IZUMO4	ENSG00000099840	0.1	1.28	0.54	0.83
RASSF7	ENSG00000099849	0.2	4.3	0.45	0.79
GADD45B	ENSG00000099860	-0.27	6.07	0.39	0.76
PALM	ENSG00000099864	0.36	-0.11	0.23	0.67
MADCAM1	ENSG00000099866	-0.06	-0.86	0.83	0.95
MKNK2	ENSG00000099875	-0.02	7.65	0.9	0.97
ARVCF	ENSG00000099889	0.3	3.86	0.21	0.65
TRMT2A	ENSG00000099899	0.13	3.99	0.48	0.8
RANBP1	ENSG00000099901	0.04	4.24	0.73	0.91
ZDHHC8	ENSG00000099904	0.28	3.58	0.27	0.69
KLHL22	ENSG00000099910	-0.01	3.66	0.9	0.97
MED15	ENSG00000099917	0.05	6.59	0.72	0.91
SNAP29	ENSG00000099940	-0.18	5.26	0.01	0.52
CRKL	ENSG00000099942	-0.07	6.13	0.34	0.74
LZTR1	ENSG00000099949	0.2	4.4	0.16	0.62
SMARCB1	ENSG00000099956	0.13	5.03	0.23	0.66
P2RX6	ENSG00000099957	0.15	0.16	0.5	0.82
DERL3	ENSG00000099958	0.25	1.78	0.34	0.74
SLC7A4	ENSG00000099960	-0.22	0.54	0.29	0.71
BCL2L13	ENSG00000099968	0.01	5.87	0.93	0.98
DDTL	ENSG00000099974	-0.75	-0.94	0.01	0.52
DDT	ENSG00000099977	-0.05	2.5	0.6	0.86
OSM	ENSG00000099985	-0.37	5.12	0.51	0.82
CABIN1	ENSG00000099991	0.21	6.93	0.18	0.63
TBC1D10A	ENSG00000099992	-0.04	3.83	0.72	0.91
SUSD2	ENSG00000099994	-0.12	0.82	0.57	0.84
SF3A1	ENSG00000099995	-0.11	7.26	0.04	0.53
GGT5	ENSG00000099998	-0.09	-0.67	0.82	0.94
RNF215	ENSG00000099999	0	3.33	0.97	0.99
SEC14L2	ENSG00000100003	0.14	4.07	0.5	0.81
SEC14L3	ENSG00000100012	0.65	4.08	0.18	0.63
SPECC1L	ENSG00000100014	-0.17	4.31	0.13	0.6
PPIL2	ENSG00000100023	-0.01	5.79	0.91	0.97
UPB1	ENSG00000100024	-0.17	1.52	0.73	0.91
YPEL1	ENSG00000100027	-0.15	2.31	0.37	0.75
SNRPD3	ENSG00000100028	0.05	5.01	0.49	0.81
PES1	ENSG00000100029	0.09	4.8	0.45	0.79
MAPK1	ENSG00000100030	-0.13	7.43	0.03	0.52
GGT1	ENSG00000100031	-0.45	2.03	0.17	0.63
PRODH	ENSG00000100033	-0.35	-0.48	0.25	0.67
PPM1F	ENSG00000100034	-0.2	5.21	0.36	0.74
SLC35E4	ENSG00000100036	-0.05	2.21	0.74	0.91
TOP3B	ENSG00000100038	-0.02	4.24	0.83	0.95
CRYBB3	ENSG00000100053	0.28	0.16	0.12	0.59
CYTH4	ENSG00000100055	-0.26	6.12	0.52	0.82
ESS2	ENSG00000100056	-0.08	3.49	0.56	0.84
MFNG	ENSG00000100060	0	1.46	0.99	1
CARD10	ENSG00000100065	0.01	2.47	0.94	0.98
LRP5L	ENSG00000100068	0.14	2.94	0.3	0.71
SLC25A1	ENSG00000100075	0.09	4.08	0.55	0.83
GRK3	ENSG00000100077	0.16	4.77	0.24	0.67
PLA2G3	ENSG00000100078	-0.01	-0.32	0.96	0.99
GGA1	ENSG00000100083	0.02	6.17	0.89	0.96
HIRA	ENSG00000100084	-0.2	2.52	0.12	0.59
SH3BP1	ENSG00000100092	-0.11	4.73	0.55	0.83
LGALS1	ENSG00000100097	-0.03	2.91	0.92	0.97
HPS4	ENSG00000100099	0.01	5.68	0.92	0.97
PIK3IP1	ENSG00000100100	0.03	6.01	0.83	0.95
SRRD	ENSG00000100104	-0.07	3.31	0.5	0.82
PATZ1	ENSG00000100105	0.28	4.8	0.03	0.53
TRIOBP	ENSG00000100106	0	6.01	0.98	0.99
TFIP11	ENSG00000100109	-0.21	5.13	0.01	0.52
GCAT	ENSG00000100116	-0.17	1.9	0.33	0.73
ANKRD54	ENSG00000100124	-0.01	4.91	0.96	0.99
EIF3L	ENSG00000100129	-0.03	5.43	0.71	0.9
SNU13	ENSG00000100138	0	4.83	1	1
MICALL1	ENSG00000100139	0.1	5.65	0.47	0.8
CCDC134	ENSG00000100147	0.15	2.82	0.15	0.61
DEPDC5	ENSG00000100150	-0.03	5.13	0.65	0.88
PICK1	ENSG00000100151	0.05	4.66	0.7	0.9
TTC28	ENSG00000100154	0.36	3.92	0.08	0.57
CENPM	ENSG00000100162	0.19	0.44	0.32	0.72
2026-09-03	ENSG00000100167	-0.24	0.28	0.23	0.66
SLC5A1	ENSG00000100170	-0.32	3.15	0.1	0.58
KDELR3	ENSG00000100196	-0.03	2.02	0.9	0.97
CYP2D6	ENSG00000100197	-0.31	0.75	0.1	0.58
DDX17	ENSG00000100201	0.3	9.84	0	0.52
DMC1	ENSG00000100206	-0.23	-0.28	0.28	0.7
TCF20	ENSG00000100207	0.02	7.21	0.67	0.89
HSCB	ENSG00000100209	0.06	2.39	0.57	0.84
CBY1	ENSG00000100211	0.06	3.83	0.77	0.93
TOMM22	ENSG00000100216	-0.05	4.68	0.56	0.84
RSPH14	ENSG00000100218	0.29	2.93	0.3	0.71
XBP1	ENSG00000100219	0.41	8.63	0.01	0.52
RTCB	ENSG00000100220	-0.05	5.29	0.62	0.87
JOSD1	ENSG00000100221	-0.37	6.29	0.08	0.56
FBXO7	ENSG00000100225	-0.06	6.48	0.5	0.81
GTPBP1	ENSG00000100226	-0.2	7.6	0.21	0.65
POLDIP3	ENSG00000100227	-0.01	5.96	0.77	0.92
RAB36	ENSG00000100228	0.41	5.46	0.19	0.63
TIMP3	ENSG00000100234	-0.13	4.14	0.61	0.86
PPP6R2	ENSG00000100239	0.04	6.42	0.72	0.91
SBF1	ENSG00000100241	0.07	6.8	0.78	0.93
SUN2	ENSG00000100242	-0.03	6.37	0.88	0.96
CYB5R3	ENSG00000100243	0.16	6.25	0.27	0.69
DNAL4	ENSG00000100246	0.1	3.46	0.53	0.83
LMF2	ENSG00000100258	0.09	4.66	0.71	0.9
RHBDD3	ENSG00000100263	0.17	3.09	0.22	0.66
PACSIN2	ENSG00000100266	-0.23	6.96	0.05	0.54
TTLL1	ENSG00000100271	-0.09	2.32	0.63	0.87
RASL10A	ENSG00000100276	-0.28	0.05	0.14	0.6
AP1B1	ENSG00000100280	0.11	6.54	0.42	0.78
HMGXB4	ENSG00000100281	-0.09	4.98	0.24	0.67
TOM1	ENSG00000100284	-0.06	6.72	0.73	0.91
CHKB	ENSG00000100288	-0.23	0.12	0.19	0.64
BIK	ENSG00000100290	-0.15	2.58	0.37	0.75
HMOX1	ENSG00000100292	0.2	5.36	0.54	0.83
MCAT	ENSG00000100294	-0.1	3.27	0.39	0.76
THOC5	ENSG00000100296	-0.24	5.13	0.02	0.52
MCM5	ENSG00000100297	0.21	4.06	0.09	0.57
ARSA	ENSG00000100299	0.01	4.74	0.95	0.99
TSPO	ENSG00000100300	0.08	4.19	0.79	0.93
TTLL12	ENSG00000100304	0.06	4.92	0.75	0.92
CBX7	ENSG00000100307	-0.14	4.72	0.27	0.68
PDGFB	ENSG00000100311	-0.18	-0.25	0.49	0.81
RPL3	ENSG00000100316	0.31	8.29	0.07	0.56
ZMAT5	ENSG00000100319	-0.19	2.85	0.22	0.66
RBFOX2	ENSG00000100320	0.18	6.03	0.21	0.65
SYNGR1	ENSG00000100321	0.19	4.29	0.34	0.74
TAB1	ENSG00000100324	0.12	4	0.36	0.75
ASCC2	ENSG00000100325	-0.03	6.11	0.72	0.9
MTMR3	ENSG00000100330	-0.11	7.84	0.12	0.59
MIEF1	ENSG00000100335	-0.05	4.96	0.55	0.84
APOL4	ENSG00000100336	-0.12	2.89	0.56	0.84
APOL1	ENSG00000100342	0.08	6.01	0.53	0.83
PNPLA3	ENSG00000100344	0.05	0.51	0.79	0.93
MYH9	ENSG00000100345	0.07	9.21	0.58	0.85
[truncated: 12,800 more rows]

## Sheet: Supplementary_Table_4
gene_name	gene_id	logFC	AveExpr	P	P.adj		Data Dictionary
TSPAN6	ENSG00000000003	-0.45	-1.54	0.04	0.29		gene_symbol: Short name/symbol of gene
DPM1	ENSG00000000419	-0.04	5.09	0.63	0.87		gene_id: ENSEMBL gene ID
SCYL3	ENSG00000000457	0.11	3.17	0.23	0.61		logFC: Log(2) fold change of gene based on azithromycin status
C1orf112	ENSG00000000460	0.09	2.3	0.27	0.65		AveExpr: average gene expression
FGR	ENSG00000000938	0.05	9.5	0.49	0.8		P.adj: P-values adjusted for multiple testing using the Benjamini-Hochberg False Discovery Rate algorithm
CFH	ENSG00000000971	-0.45	1.59	0.01	0.17
FUCA2	ENSG00000001036	-0.12	5.27	0.18	0.56
GCLC	ENSG00000001084	0.16	4.2	0.24	0.61
NFYA	ENSG00000001167	-0.03	4.92	0.72	0.91
STPG1	ENSG00000001460	0.1	1.73	0.26	0.64
NIPAL3	ENSG00000001461	-0.04	5.13	0.65	0.88
LAS1L	ENSG00000001497	-0.12	5.08	0.06	0.37
ENPP4	ENSG00000001561	0.37	3.95	0.01	0.19
ANKIB1	ENSG00000001629	-0.08	3.87	0.24	0.62
CYP51A1	ENSG00000001630	0.2	1.16	0.22	0.6
KRIT1	ENSG00000001631	0.02	3.73	0.81	0.94
RAD52	ENSG00000002016	0.05	2.87	0.67	0.89
BAD	ENSG00000002330	0.05	3.42	0.69	0.9
LAP3	ENSG00000002549	-0.4	6.99	0	0.12
CD99	ENSG00000002586	-0.17	8.03	0.17	0.54
HS3ST1	ENSG00000002587	-0.23	0.22	0.22	0.6
AOC1	ENSG00000002726	0.3	-0.54	0.47	0.79
WNT16	ENSG00000002745	-0.01	-0.65	0.95	0.98
MAD1L1	ENSG00000002822	-0.09	5.63	0.25	0.62
LASP1	ENSG00000002834	0.13	7.51	0.07	0.38
SNX11	ENSG00000002919	-0.07	5.78	0.33	0.7
TMEM176A	ENSG00000002933	0.25	3.91	0.45	0.78
M6PR	ENSG00000003056	-0.17	6.94	0.01	0.19
KLHL13	ENSG00000003096	-0.27	-1.54	0.2	0.58
ICA1	ENSG00000003147	0.36	3.1	0.01	0.2
DBNDD1	ENSG00000003249	-0.16	1.21	0.44	0.77
ALS2	ENSG00000003393	0.03	2.98	0.71	0.9
CASP10	ENSG00000003400	0.2	4.76	0.02	0.21
CFLAR	ENSG00000003402	0.02	8.01	0.84	0.95
TFPI	ENSG00000003436	-0.14	1.93	0.52	0.82
NDUFAF7	ENSG00000003509	0.04	3.23	0.56	0.84
RBM5	ENSG00000003756	0.02	5.96	0.79	0.93
MTMR7	ENSG00000003987	-0.04	-0.36	0.82	0.94
ARF5	ENSG00000004059	-0.06	6.76	0.33	0.7
SARM1	ENSG00000004139	-0.15	1.8	0.11	0.45
POLDIP2	ENSG00000004142	0.01	6.37	0.87	0.96
PLXND1	ENSG00000004399	-0.18	5.21	0.16	0.52
AK2	ENSG00000004455	-0.1	6.93	0.13	0.49
CD38	ENSG00000004468	0.11	5.2	0.46	0.79
FKBP4	ENSG00000004478	0.05	4.43	0.58	0.85
KDM1A	ENSG00000004487	-0.07	5.47	0.44	0.77
RBM6	ENSG00000004534	-0.02	6.14	0.82	0.94
CAMKK1	ENSG00000004660	0.02	3.3	0.86	0.96
RECQL	ENSG00000004700	0	4.78	0.99	1
VPS50	ENSG00000004766	0.01	3.43	0.87	0.96
ARHGAP33	ENSG00000004777	0.46	1.15	0	0.11
NDUFAB1	ENSG00000004779	-0.13	5.8	0.13	0.48
PDK4	ENSG00000004799	0.51	4.41	0.01	0.15
SLC22A16	ENSG00000004809	0.32	2.38	0.04	0.29
ZMYND10	ENSG00000004838	0.2	-0.22	0.16	0.53
SLC25A13	ENSG00000004864	0.01	3.6	0.91	0.97
ST7	ENSG00000004866	0.03	3.13	0.8	0.94
CDC27	ENSG00000004897	0.13	4.82	0.1	0.45
SLC4A1	ENSG00000004939	1.17	5.46	0.02	0.21
HCCS	ENSG00000004961	0.04	4.3	0.56	0.84
DVL2	ENSG00000004975	-0.06	4.72	0.4	0.75
UPF1	ENSG00000005007	0.05	5.88	0.65	0.88
SKAP2	ENSG00000005020	-0.01	7.25	0.89	0.97
SLC25A5	ENSG00000005022	-0.19	7.14	0.01	0.18
MCUB	ENSG00000005059	-0.28	6.65	0.01	0.18
POLR2J	ENSG00000005075	-0.01	5.75	0.91	0.97
DHX33	ENSG00000005100	0.02	2.09	0.83	0.94
MEOX1	ENSG00000005102	-0.27	0.18	0.17	0.53
THSD7A	ENSG00000005108	-0.51	-2.42	0.14	0.5
LIG3	ENSG00000005156	0.11	4.43	0.18	0.55
RPAP3	ENSG00000005175	-0.05	4.55	0.51	0.82
ACSM3	ENSG00000005187	0.51	1.73	0	0.14
REXO5	ENSG00000005189	0.41	1.21	0.01	0.2
CIAPIN1	ENSG00000005194	-0.09	5.24	0.09	0.43
SPPL2B	ENSG00000005206	0.12	4.52	0.08	0.42
FAM214B	ENSG00000005238	0.38	6	0	0.06
COPZ2	ENSG00000005243	-0.51	1.19	0	0.12
PRKAR2B	ENSG00000005249	-0.11	6.62	0.6	0.86
MSL3	ENSG00000005302	0	6.37	0.95	0.98
CREBBP	ENSG00000005339	-0.02	6.39	0.86	0.96
TSPOAP1	ENSG00000005379	-0.15	3.96	0.28	0.65
MPO	ENSG00000005381	0.95	7.25	0	0.14
GCFC2	ENSG00000005436	-0.12	3.29	0.17	0.54
WDR54	ENSG00000005448	-0.16	3.79	0.1	0.44
CROT	ENSG00000005469	-0.25	2.19	0.01	0.17
ABCB4	ENSG00000005471	-0.17	0.52	0.41	0.75
KMT2E	ENSG00000005483	-0.2	7.25	0.02	0.22
RHBDD2	ENSG00000005486	-0.14	6.48	0.03	0.25
SOX8	ENSG00000005513	-0.14	-0.82	0.53	0.83
IBTK	ENSG00000005700	-0.11	4.93	0.09	0.42
ZNF195	ENSG00000005801	-0.14	4	0.01	0.2
MYCBP2	ENSG00000005810	-0.13	5.98	0.14	0.5
FBXL3	ENSG00000005812	0.08	5.18	0.43	0.77
ITGAL	ENSG00000005844	-0.12	7.87	0.16	0.53
PDK2	ENSG00000005882	0.02	4.09	0.87	0.96
ITGA3	ENSG00000005884	-0.12	0.98	0.46	0.79
ZFX	ENSG00000005889	-0.11	5.3	0.13	0.48
LAMP2	ENSG00000005893	0	8.3	0.96	0.99
ITGA2B	ENSG00000005961	0.02	8.3	0.92	0.98
GDE1	ENSG00000006007	0.21	6.29	0.02	0.23
REX1BD	ENSG00000006015	-0.16	6.4	0.09	0.43
OSBPL7	ENSG00000006025	0.03	3.77	0.75	0.92
TMEM98	ENSG00000006042	0.43	-2.58	0.16	0.53
MAP3K14	ENSG00000006062	-0.09	4.39	0.26	0.63
TMEM132A	ENSG00000006118	-0.23	-1.05	0.36	0.72
AP2B1	ENSG00000006125	0.25	6.53	0.01	0.18
ZNF263	ENSG00000006194	-0.14	4.96	0.02	0.23
SPATA20	ENSG00000006282	0.03	4.51	0.81	0.94
TNFRSF12A	ENSG00000006327	-0.48	3.92	0.08	0.41
MAP3K9	ENSG00000006432	-0.3	1.36	0.04	0.31
RALA	ENSG00000006451	-0.07	4.88	0.33	0.7
BAIAP2L1	ENSG00000006453	0.19	0.7	0.28	0.65
KDM7A	ENSG00000006459	0.22	5.76	0.02	0.23
AGK	ENSG00000006530	-0.14	4.26	0.04	0.31
ALDH3B1	ENSG00000006534	0.11	6.47	0.19	0.56
TTC22	ENSG00000006555	0.07	2.28	0.63	0.87
PHTF2	ENSG00000006576	-0.08	4.85	0.17	0.54
FARP2	ENSG00000006607	-0.1	3.87	0.23	0.61
GGCT	ENSG00000006625	-0.07	2.28	0.54	0.83
DBF4	ENSG00000006634	-0.07	3.78	0.52	0.82
TBXA2R	ENSG00000006638	0.06	3.2	0.75	0.92
IFRD1	ENSG00000006652	0.09	6.13	0.4	0.75
COX10	ENSG00000006695	-0.11	4.13	0.09	0.43
PAF1	ENSG00000006712	-0.01	5.37	0.86	0.96
VPS41	ENSG00000006715	-0.07	5.49	0.29	0.67
ARHGAP44	ENSG00000006740	0	-0.92	0.99	1
ELAC2	ENSG00000006744	-0.02	5.63	0.77	0.93
SCIN	ENSG00000006747	-0.03	-1.34	0.92	0.98
ARSD	ENSG00000006756	-0.1	4.37	0.17	0.54
PNPLA4	ENSG00000006757	-0.05	2.38	0.6	0.86
ADIPOR2	ENSG00000006831	-0.03	3.69	0.7	0.9
CDKL3	ENSG00000006837	-0.24	-1.43	0.13	0.49
PRSS21	ENSG00000007038	0.21	1.05	0.34	0.71
MARK4	ENSG00000007047	-0.03	2.68	0.78	0.93
PROM1	ENSG00000007062	0.13	-1.34	0.67	0.89
CCDC124	ENSG00000007080	0.1	5.51	0.31	0.69
CEACAM21	ENSG00000007129	0.28	4.32	0.06	0.36
PAFAH1B1	ENSG00000007168	0.06	5.43	0.35	0.71
KIAA0100	ENSG00000007202	0	6.28	0.98	0.99
GAS7	ENSG00000007237	0.02	7.06	0.83	0.95
TRAPPC6A	ENSG00000007255	-0.12	5.24	0.27	0.64
MATK	ENSG00000007264	-0.23	4.73	0.09	0.42
CD79B	ENSG00000007312	-0.28	6.07	0.05	0.33
SCN4A	ENSG00000007314	-0.04	-2.31	0.86	0.96
ST7L	ENSG00000007341	0.05	3.45	0.5	0.81
TKTL1	ENSG00000007350	-0.26	2.17	0.1	0.44
RPUSD1	ENSG00000007376	-0.1	5.41	0.15	0.51
LUC7L	ENSG00000007392	0	5.17	0.99	1
CACNA2D2	ENSG00000007402	-0.2	1.11	0.26	0.63
BAIAP3	ENSG00000007516	0.21	2.81	0.25	0.62
TSR3	ENSG00000007520	0.07	5.19	0.68	0.89
PIGQ	ENSG00000007541	0.24	4.53	0.01	0.16
CRAMP1	ENSG00000007545	0.11	2.29	0.22	0.6
DNAJC11	ENSG00000007923	-0.06	4.11	0.43	0.77
MYLIP	ENSG00000007944	-0.16	6.25	0.15	0.51
E2F2	ENSG00000007968	0.72	4.6	0	0.07
PSMB1	ENSG00000008018	-0.22	7.73	0	0.06
SYN1	ENSG00000008056	0.43	-1.76	0.12	0.47
JARID2	ENSG00000008083	-0.04	5.86	0.6	0.86
CDKL5	ENSG00000008086	0.19	2.05	0.15	0.52
CDK11A	ENSG00000008128	0.13	1.92	0.37	0.73
NADK	ENSG00000008130	0.1	7.75	0.3	0.68
DLEC1	ENSG00000008226	0.13	1.77	0.34	0.71
CYTH3	ENSG00000008256	-0.04	2.98	0.63	0.87
ADAM22	ENSG00000008277	0.03	0.46	0.84	0.95
SYPL1	ENSG00000008282	-0.01	5.75	0.91	0.97
CYB561	ENSG00000008283	-0.15	3.93	0.17	0.55
SPAG9	ENSG00000008294	0.01	5.3	0.93	0.98
CELSR3	ENSG00000008300	0.18	0.7	0.28	0.65
AASS	ENSG00000008311	-0.12	0.26	0.48	0.8
PLEKHG6	ENSG00000008323	0.14	-0.88	0.59	0.85
SS18L2	ENSG00000008324	-0.15	5.1	0.11	0.45
MPND	ENSG00000008382	0.09	2.01	0.49	0.8
MGST1	ENSG00000008394	0.05	5.6	0.69	0.9
CRY1	ENSG00000008405	0.02	3.96	0.8	0.94
PGLYRP1	ENSG00000008438	0.77	7.1	0.01	0.18
NFIX	ENSG00000008441	0.99	2.52	0	0.13
ST3GAL1	ENSG00000008513	0.06	6.76	0.4	0.75
MMP25	ENSG00000008516	0.13	5.2	0.59	0.85
IL32	ENSG00000008517	-0.25	7.22	0.12	0.48
PKD1	ENSG00000008710	-0.02	3.66	0.88	0.96
MED24	ENSG00000008838	0.04	5.73	0.58	0.85
RHOBTB2	ENSG00000008853	-0.14	2.98	0.15	0.51
HEATR5B	ENSG00000008869	0.18	4.68	0.04	0.32
SEC62	ENSG00000008952	0.23	6.62	0.06	0.36
RPS20	ENSG00000008988	-0.2	7.41	0.1	0.43
CSDE1	ENSG00000009307	-0.02	8.47	0.8	0.94
UBE3C	ENSG00000009335	0	5.47	0.99	1
REV3L	ENSG00000009413	-0.04	4.56	0.63	0.87
TENM1	ENSG00000009694	0.04	2.11	0.82	0.94
MASP2	ENSG00000009724	-0.21	-1.44	0.3	0.68
FAM76A	ENSG00000009780	-0.04	3.33	0.46	0.79
TRAF3IP3	ENSG00000009790	-0.1	7.31	0.25	0.62
POMT2	ENSG00000009830	0.01	2.01	0.93	0.98
VTA1	ENSG00000009844	0.04	5.66	0.58	0.85
BAZ1B	ENSG00000009954	-0.05	5.29	0.52	0.82
RANBP9	ENSG00000010017	0.12	4.34	0.14	0.5
ETV7	ENSG00000010030	-0.56	2.21	0.04	0.3
SPRTN	ENSG00000010072	-0.03	4.15	0.67	0.89
METTL13	ENSG00000010165	0.01	4.04	0.95	0.99
DYRK4	ENSG00000010219	-0.02	2.94	0.78	0.93
ZNF207	ENSG00000010244	-0.09	7.37	0.1	0.43
UQCRC1	ENSG00000010256	-0.15	7.94	0.02	0.23
STARD3NL	ENSG00000010270	-0.1	5.94	0.11	0.45
CD9	ENSG00000010278	0.02	5.64	0.87	0.96
NCAPD2	ENSG00000010292	0.23	5.55	0.02	0.21
IFFO1	ENSG00000010295	-0.04	5.92	0.71	0.9
GIPR	ENSG00000010310	-0.12	0.56	0.45	0.78
PHF7	ENSG00000010318	-0.07	2.85	0.39	0.74
SEMA3G	ENSG00000010319	-0.31	-0.72	0.12	0.48
NISCH	ENSG00000010322	-0.05	6.13	0.44	0.77
STAB1	ENSG00000010327	-0.05	6.4	0.75	0.92
FUZ	ENSG00000010361	0.3	2.67	0.01	0.16
IDS	ENSG00000010404	-0.02	7.07	0.83	0.95
PRSS3	ENSG00000010438	0.01	-2.8	0.99	1
ZNF200	ENSG00000010539	0.03	3.13	0.87	0.96
CD4	ENSG00000010610	-0.43	7.46	0	0.09
LRRC23	ENSG00000010626	-0.17	1.51	0.08	0.42
BTK	ENSG00000010671	0.01	6.13	0.84	0.95
HFE	ENSG00000010704	-0.2	2.72	0.11	0.46
SCMH1	ENSG00000010803	0	2.98	0.96	0.99
FYN	ENSG00000010810	-0.19	7.63	0.13	0.49
HIVEP2	ENSG00000010818	-0.08	4.16	0.51	0.82
FMO1	ENSG00000010932	0.01	-2.29	0.98	0.99
ELOA	ENSG00000011007	-0.07	5.75	0.17	0.54
LYPLA2	ENSG00000011009	-0.04	6.53	0.45	0.78
CLCN6	ENSG00000011021	0.03	3.92	0.74	0.91
MRC2	ENSG00000011028	1.11	1.42	0	0.06
TSPAN9	ENSG00000011105	-0.08	1.89	0.69	0.9
BTBD7	ENSG00000011114	0.09	4.4	0.06	0.36
APBA3	ENSG00000011132	0.04	4.92	0.43	0.77
MKS1	ENSG00000011143	-0.09	2.53	0.38	0.73
ABHD5	ENSG00000011198	0.31	5.03	0.01	0.18
ANOS1	ENSG00000011201	-0.16	-2.41	0.62	0.87
AKAP8L	ENSG00000011243	0.02	6.17	0.78	0.93
MBTD1	ENSG00000011258	-0.09	3.73	0.24	0.61
UTP18	ENSG00000011260	-0.01	4.93	0.86	0.96
RNF216	ENSG00000011275	-0.07	6.27	0.27	0.65
TTC19	ENSG00000011295	-0.1	5.47	0.18	0.56
PTBP1	ENSG00000011304	0.02	7.58	0.77	0.93
DPF1	ENSG00000011332	0.32	-2.02	0.14	0.51
LARS2	ENSG00000011376	0.01	3.25	0.94	0.98
PIK3C2A	ENSG00000011405	-0.03	4.07	0.73	0.91
PLAUR	ENSG00000011422	-0.27	7.68	0.02	0.22
ANLN	ENSG00000011426	0.74	1.88	0	0.08
WIZ	ENSG00000011451	0.14	2.87	0.1	0.43
RABGAP1	ENSG00000011454	-0.05	4.91	0.45	0.78
QPCTL	ENSG00000011478	-0.04	1.89	0.67	0.89
PPP5C	ENSG00000011485	-0.12	4.8	0.07	0.38
CEP68	ENSG00000011523	-0.12	4.51	0.2	0.57
MAP4K3	ENSG00000011566	-0.13	2.47	0.14	0.5
ZBTB32	ENSG00000011590	0.09	2.39	0.6	0.86
TYROBP	ENSG00000011600	-0.21	9.67	0.01	0.16
TMEM159	ENSG00000011638	-0.17	3.14	0.04	0.31
BRCA1	ENSG00000012048	0.21	2.93	0.07	0.39
ERCC1	ENSG00000012061	-0.16	5.34	0.02	0.23
CD22	ENSG00000012124	-0.26	4.8	0.16	0.52
SEMA3B	ENSG00000012171	0.06	-0.65	0.83	0.95
MBTPS2	ENSG00000012174	-0.03	2.92	0.7	0.9
PRICKLE3	ENSG00000012211	0.18	2.45	0.12	0.47
LTF	ENSG00000012223	0.65	10.08	0.06	0.36
EXTL3	ENSG00000012232	0.07	5.13	0.48	0.8
ELOVL5	ENSG00000012660	0.02	6.83	0.78	0.93
ALOX5	ENSG00000012779	0.12	8.74	0.16	0.53
KDM5D	ENSG00000012817	0.23	2.4	0.27	0.65
CALCOCO1	ENSG00000012822	0.1	7.08	0.11	0.45
UBR7	ENSG00000012963	0	4.58	0.95	0.99
MAP4K5	ENSG00000012983	0.15	4.69	0.16	0.53
EHD3	ENSG00000013016	0.08	5.09	0.65	0.88
PSMC4	ENSG00000013275	-0.03	6.22	0.51	0.82
MAN2B2	ENSG00000013288	-0.07	5.95	0.21	0.58
SLC25A39	ENSG00000013306	0.7	8.55	0.02	0.22
MVP	ENSG00000013364	-0.04	8.46	0.5	0.81
NUB1	ENSG00000013374	-0.08	5.85	0.27	0.64
PGM3	ENSG00000013375	0.02	2.77	0.81	0.94
RWDD2A	ENSG00000013392	-0.14	1.52	0.23	0.61
CLK1	ENSG00000013441	-0.13	6.46	0.19	0.56
POLR3B	ENSG00000013503	0.03	2.36	0.73	0.91
ANGEL1	ENSG00000013523	-0.1	4.12	0.31	0.68
RNF14	ENSG00000013561	0.34	5.02	0.02	0.22
DNASE1L1	ENSG00000013563	0.09	3.41	0.28	0.66
DDX11	ENSG00000013573	0.11	3.84	0.42	0.76
HEBP1	ENSG00000013583	0.12	4.35	0.26	0.64
MAMLD1	ENSG00000013619	0.47	-0.51	0.04	0.29
CD6	ENSG00000013725	-0.19	6.64	0.27	0.64
TACC3	ENSG00000013810	0.03	6.9	0.66	0.89
UFL1	ENSG00000014123	-0.02	4.78	0.72	0.91
POLA2	ENSG00000014138	0.09	4.19	0.21	0.59
ZC3H3	ENSG00000014164	0.17	5.21	0.04	0.3
CAPN1	ENSG00000014216	0.03	7.96	0.58	0.85
ACPP	ENSG00000014257	-0.04	5.03	0.66	0.89
MDH1	ENSG00000014641	-0.11	6.63	0.09	0.42
SLC30A9	ENSG00000014824	-0.08	5.31	0.06	0.36
MTMR11	ENSG00000014914	-0.17	4.06	0.15	0.51
COX15	ENSG00000014919	-0.02	4.86	0.75	0.92
CCDC88C	ENSG00000015133	-0.11	6.2	0.28	0.65
YAF2	ENSG00000015153	-0.05	3.61	0.5	0.81
ZMYND11	ENSG00000015171	-0.11	4.63	0.09	0.43
WAS	ENSG00000015285	0.13	6.45	0.21	0.59
BID	ENSG00000015475	-0.15	7.5	0.03	0.29
MATR3	ENSG00000015479	0.05	2.61	0.7	0.9
XYLT2	ENSG00000015532	0.08	4.09	0.4	0.75
NUDCD3	ENSG00000015676	-0.08	5.45	0.18	0.55
CHDH	ENSG00000016391	0.45	-0.05	0.06	0.36
GLT8D1	ENSG00000016864	-0.08	4.75	0.14	0.5
ATP2C1	ENSG00000017260	0.09	4.8	0.14	0.5
IGF1	ENSG00000017427	0.09	-2.25	0.75	0.92
SLC38A5	ENSG00000017483	0.51	4.56	0	0.11
RALBP1	ENSG00000017797	0.19	6.01	0.06	0.36
RUFY3	ENSG00000018189	-0.13	3.87	0.12	0.47
SLC11A1	ENSG00000018280	0.03	8.71	0.77	0.92
WWTR1	ENSG00000018408	0.13	-1.25	0.54	0.83
AGPS	ENSG00000018510	0.18	5.11	0.03	0.28
CXorf56	ENSG00000018610	-0.11	3.52	0.13	0.49
TTC27	ENSG00000018699	-0.16	3.52	0.04	0.31
ZNF582	ENSG00000018869	-0.08	0.83	0.52	0.82
VSIG2	ENSG00000019102	-0.18	2.64	0.33	0.7
PHLDB1	ENSG00000019144	-0.1	-1.02	0.72	0.91
MARCO	ENSG00000019169	-0.31	4.19	0.1	0.44
PRDM11	ENSG00000019485	-0.12	1	0.44	0.77
CD74	ENSG00000019582	-0.49	11.8	0	0.08
HGF	ENSG00000019991	0.11	3.42	0.39	0.74
ZRANB1	ENSG00000019995	0.27	3.54	0.05	0.33
NCDN	ENSG00000020129	0.16	4.36	0.08	0.4
ADGRA2	ENSG00000020181	-0.4	0.78	0.05	0.33
ZFP64	ENSG00000020256	-0.08	2.88	0.37	0.73
MNAT1	ENSG00000020426	-0.05	2.85	0.58	0.85
SAMD4A	ENSG00000020577	-0.44	1.71	0.01	0.19
RUNX3	ENSG00000020633	-0.19	6.99	0.2	0.57
MRE11	ENSG00000020922	0	4.15	1	1
PLEKHB1	ENSG00000021300	-0.21	3.8	0.1	0.44
SERPINB1	ENSG00000021355	0.04	8.32	0.65	0.88
SPAST	ENSG00000021574	0.06	4.43	0.35	0.71
OSBPL5	ENSG00000021762	0.02	4.87	0.86	0.96
AQR	ENSG00000021776	0.01	5.26	0.9	0.97
FHL1	ENSG00000022267	0.02	4.51	0.91	0.97
RTFDC1	ENSG00000022277	0.04	6.82	0.53	0.82
NLRP2	ENSG00000022556	0.32	1.66	0.1	0.44
SLC45A4	ENSG00000022567	0.09	3.98	0.64	0.88
RNF10	ENSG00000022840	0.47	8.77	0	0.14
ZNF839	ENSG00000022976	0	2.42	0.97	0.99
ZDHHC6	ENSG00000023041	-0.04	5.62	0.33	0.7
GRAMD1B	ENSG00000023171	0.05	3.39	0.64	0.88
RNH1	ENSG00000023191	-0.18	8.36	0.04	0.3
NDUFS1	ENSG00000023228	-0.02	5.44	0.72	0.91
RB1CC1	ENSG00000023287	0.02	6.09	0.8	0.94
ERP44	ENSG00000023318	-0.09	6.97	0.11	0.46
ALAS1	ENSG00000023330	0.26	5.44	0.01	0.16
BIRC3	ENSG00000023445	-0.26	5.33	0.03	0.25
AKAP11	ENSG00000023516	-0.13	3.27	0.2	0.57
GLRX2	ENSG00000023572	0.18	2.42	0.13	0.49
SNAPC1	ENSG00000023608	-0.04	1.11	0.77	0.93
DERA	ENSG00000023697	-0.09	5.26	0.18	0.55
STRAP	ENSG00000023734	0.02	6.61	0.74	0.91
ABCC2	ENSG00000023839	0.24	0.96	0.12	0.48
DEF6	ENSG00000023892	0	7.3	0.95	0.99
PLEKHO1	ENSG00000023902	-0.24	6.91	0.03	0.25
GCLM	ENSG00000023909	0.43	4.4	0	0.09
UBR2	ENSG00000024048	0.16	6.58	0.06	0.36
EHD2	ENSG00000024422	0.06	-0.22	0.8	0.94
DEPDC1	ENSG00000024526	0.64	0.29	0.01	0.16
CCDC28A	ENSG00000024862	0.11	4.88	0.2	0.58
RRAGD	ENSG00000025039	0.34	4.11	0.02	0.22
HSF2	ENSG00000025156	-0.06	3.01	0.4	0.75
PHF20	ENSG00000025293	-0.14	5.89	0.01	0.2
HSD17B6	ENSG00000025423	0.08	-1.79	0.71	0.91
NR1H3	ENSG00000025434	-0.07	2.27	0.42	0.76
TYMP	ENSG00000025708	-0.2	8.9	0.11	0.46
NCAPH2	ENSG00000025770	-0.04	5.28	0.47	0.79
TOMM34	ENSG00000025772	0.06	4.1	0.42	0.76
SEC63	ENSG00000025796	-0.04	5.65	0.61	0.86
KPNA6	ENSG00000025800	0.15	5.63	0.08	0.41
VIM	ENSG00000026025	-0.07	8.37	0.48	0.8
RTEL1-TNFRSF6B	ENSG00000026036	0.13	0.59	0.43	0.77
FAS	ENSG00000026103	0.04	5.44	0.72	0.91
RNASET2	ENSG00000026297	-0.09	7.33	0.41	0.75
CD44	ENSG00000026508	-0.09	8.88	0.26	0.64
KCNG1	ENSG00000026559	-0.19	-0.29	0.46	0.79
AGPAT4	ENSG00000026652	0.22	3.34	0.02	0.22
SLAMF7	ENSG00000026751	-0.01	5.95	0.93	0.98
BTN3A1	ENSG00000026950	-0.13	6.36	0.21	0.59
MIPEP	ENSG00000027001	-0.01	2.67	0.94	0.98
PRKCH	ENSG00000027075	-0.2	6.53	0.09	0.43
IFNGR1	ENSG00000027697	-0.07	7.71	0.46	0.79
B4GALT7	ENSG00000027847	0.01	4.43	0.83	0.95
SH2D2A	ENSG00000027869	-0.04	4.15	0.78	0.93
VRK2	ENSG00000028116	-0.03	4.27	0.59	0.86
TNFRSF1B	ENSG00000028137	-0.17	9.73	0.07	0.38
VEZT	ENSG00000028203	-0.13	4.07	0.03	0.29
POU2F2	ENSG00000028277	-0.11	6.28	0.3	0.67
BRD9	ENSG00000028310	-0.11	4.6	0.08	0.4
SNX1	ENSG00000028528	0.01	6.85	0.85	0.95
TBPL1	ENSG00000028839	0.21	4.65	0.05	0.34
ARNTL2	ENSG00000029153	-0.13	1.21	0.38	0.73
BCLAF1	ENSG00000029363	-0.2	6.94	0	0.13
SLC39A9	ENSG00000029364	0.05	4.92	0.5	0.81
ANK1	ENSG00000029534	0.78	5.01	0.01	0.17
TFB1M	ENSG00000029639	-0.15	2.52	0.1	0.44
RABEP1	ENSG00000029725	-0.05	5.26	0.3	0.67
HMGB3	ENSG00000029993	0.29	3.15	0.04	0.29
NUP160	ENSG00000030066	0	5.26	0.95	0.98
BAK1	ENSG00000030110	-0.01	5.78	0.85	0.95
IKZF2	ENSG00000030419	-0.44	1.76	0	0.14
GRN	ENSG00000030582	-0.12	10.74	0.2	0.57
FAM13B	ENSG00000031003	-0.09	5.03	0.15	0.51
ARHGAP31	ENSG00000031081	-0.07	4.56	0.46	0.79
CENPQ	ENSG00000031691	0.26	1.44	0.08	0.41
SARS	ENSG00000031698	0.01	6.83	0.8	0.94
RANBP3	ENSG00000031823	0.08	3.66	0.22	0.6
ARID4A	ENSG00000032219	-0.06	5.73	0.42	0.76
EIPR1	ENSG00000032389	-0.08	4.57	0.12	0.48
PNPLA6	ENSG00000032444	0.2	5.57	0.05	0.33
IFT88	ENSG00000032742	-0.07	3.1	0.28	0.66
ALG1	ENSG00000033011	-0.12	4.02	0.08	0.41
ZCCHC8	ENSG00000033030	0.05	4.12	0.33	0.7
ABCF2	ENSG00000033050	-0.09	5.28	0.19	0.56
CHPF2	ENSG00000033100	0.09	6.3	0.23	0.61
LRRC7	ENSG00000033122	0.1	0.28	0.54	0.83
FUT8	ENSG00000033170	-0.11	3.21	0.26	0.63
UBA6	ENSG00000033178	0.01	4.67	0.86	0.96
GAB2	ENSG00000033327	-0.05	5.08	0.68	0.89
ATP6V0A1	ENSG00000033627	0.09	5.93	0.21	0.59
PIAS1	ENSG00000033800	-0.01	6.86	0.91	0.97
SLC4A7	ENSG00000033867	-0.18	3.73	0.07	0.38
APBA2	ENSG00000034053	-0.11	4.55	0.42	0.76
MAP2K3	ENSG00000034152	0.27	8.34	0.03	0.27
TMSB10	ENSG00000034510	-0.28	10.4	0.03	0.25
ASTE1	ENSG00000034533	-0.07	3.52	0.34	0.71
RNF19A	ENSG00000034677	0.04	5.57	0.62	0.87
PEX3	ENSG00000034693	-0.05	3.09	0.54	0.83
GABARAPL2	ENSG00000034713	0.29	7.76	0.02	0.24
SH3YL1	ENSG00000035115	-0.17	3.15	0.07	0.39
FAM136A	ENSG00000035141	-0.09	4.83	0.15	0.51
VCL	ENSG00000035403	-0.01	8.27	0.96	0.99
DEPDC1B	ENSG00000035499	0.53	1.58	0	0.12
DAPK2	ENSG00000035664	0.39	4.13	0.06	0.36
NSMAF	ENSG00000035681	-0.07	5.69	0.26	0.63
ADSS	ENSG00000035687	0.27	5.23	0.01	0.16
STAP1	ENSG00000035720	-0.25	2.81	0.08	0.4
TIMP2	ENSG00000035862	-0.07	3.96	0.65	0.88
RFC1	ENSG00000035928	-0.05	4.68	0.45	0.78
TBC1D23	ENSG00000036054	0.09	5.12	0.19	0.56
CUL3	ENSG00000036257	0.04	5.53	0.73	0.91
MYOM2	ENSG00000036448	-0.58	3.02	0.07	0.39
ZZZ3	ENSG00000036549	-0.09	4.47	0.16	0.52
TUBG2	ENSG00000037042	0.21	2.66	0.07	0.39
RPL26L1	ENSG00000037241	-0.04	3.76	0.7	0.9
FLT4	ENSG00000037280	-0.35	0.83	0.1	0.44
NSUN2	ENSG00000037474	-0.05	5.76	0.45	0.78
FBXO42	ENSG00000037637	0.03	5.43	0.68	0.89
MFAP3	ENSG00000037749	0.45	2.85	0	0.08
MRI1	ENSG00000037757	0.08	3.78	0.35	0.72
METTL1	ENSG00000037897	-0.08	1.46	0.44	0.77
AGA	ENSG00000038002	-0.02	4.47	0.79	0.93
PI4K2B	ENSG00000038210	0.1	2.9	0.41	0.75
BOD1L1	ENSG00000038219	-0.01	6.2	0.92	0.98
MAT2B	ENSG00000038274	0.11	7.44	0.15	0.51
EDC4	ENSG00000038358	0.07	5.5	0.6	0.86
TRIO	ENSG00000038382	-0.05	3.43	0.7	0.9
VCAN	ENSG00000038427	-0.09	9.67	0.53	0.82
CLEC16A	ENSG00000038532	0.2	5.35	0.02	0.23
MSR1	ENSG00000038945	-0.49	1.31	0.09	0.42
CDH1	ENSG00000039068	0.79	-0.77	0.01	0.16
SKIV2L2	ENSG00000039123	0.03	4.68	0.69	0.9
ZFYVE16	ENSG00000039319	0.16	4.81	0.13	0.48
RIPOR1	ENSG00000039523	-0.01	4.15	0.88	0.97
RAI14	ENSG00000039560	-0.46	-2.38	0.12	0.48
SOX30	ENSG00000039600	0.29	-0.9	0.07	0.38
PNKP	ENSG00000039650	0.05	5.5	0.35	0.71
BEST2	ENSG00000039987	-0.01	-2.27	0.96	0.99
PHLPP2	ENSG00000040199	0.11	2.29	0.44	0.77
SPDL1	ENSG00000040275	0.09	2.2	0.42	0.76
STAU2	ENSG00000040341	0.11	4.43	0.09	0.43
PQLC2	ENSG00000040487	-0.03	3.18	0.7	0.9
CTNS	ENSG00000040531	0.03	3.81	0.68	0.89
RTN4R	ENSG00000040608	0.08	-0.09	0.67	0.89
PHF23	ENSG00000040633	0.16	4.15	0.16	0.53
INPP4A	ENSG00000040933	0.02	6.2	0.81	0.94
RAB27B	ENSG00000041353	-0.11	3.47	0.53	0.83
PSMA4	ENSG00000041357	-0.17	7.1	0.02	0.21
MYO16	ENSG00000041515	-0.43	-1.63	0.15	0.51
LSG1	ENSG00000041802	-0.09	4.4	0.12	0.47
PARP3	ENSG00000041880	-0.08	2.88	0.4	0.75
TNC	ENSG00000041982	0.02	-2.11	0.94	0.98
THAP3	ENSG00000041988	0.06	3.31	0.41	0.75
RIPOR3	ENSG00000042062	0.55	2.85	0.01	0.15
TDP1	ENSG00000042088	-0.03	4.29	0.68	0.89
AIFM2	ENSG00000042286	0.04	2.16	0.72	0.91
SPATA7	ENSG00000042317	-0.14	0.87	0.2	0.57
MED17	ENSG00000042429	-0.06	2.46	0.57	0.84
RETSAT	ENSG00000042445	-0.03	4.08	0.71	0.9
CAPG	ENSG00000042493	-0.11	8.4	0.18	0.55
AP2S1	ENSG00000042753	0.1	6.24	0.43	0.77
TG	ENSG00000042832	-0.01	0.67	0.97	0.99
ADAM28	ENSG00000042980	-0.14	4.48	0.22	0.6
DCUN1D1	ENSG00000043093	0.36	5.46	0.01	0.16
JADE2	ENSG00000043143	-0.19	4.87	0.01	0.2
LCP2	ENSG00000043462	0.03	7.41	0.69	0.9
TRIT1	ENSG00000043514	-0.15	2.9	0.07	0.38
ADRB1	ENSG00000043591	-0.42	-1.29	0.07	0.39
CUL7	ENSG00000044090	0.15	3.67	0.1	0.44
CTNNA1	ENSG00000044115	0.02	6.4	0.8	0.94
PHKA2	ENSG00000044446	0.18	4.78	0.01	0.19
CNTLN	ENSG00000044459	0.09	3.34	0.36	0.72
HSPA5	ENSG00000044574	-0.05	9.17	0.57	0.85
DSG2	ENSG00000046604	0.1	-2.09	0.71	0.9
GEMIN8	ENSG00000046647	-0.02	2.87	0.78	0.93
OFD1	ENSG00000046651	0.01	5.19	0.84	0.95
GPM6B	ENSG00000046653	0.06	0.32	0.64	0.88
WDR37	ENSG00000047056	0.03	5.24	0.43	0.77
YTHDC2	ENSG00000047188	-0.02	4.58	0.76	0.92
CTPS2	ENSG00000047230	0.01	2.4	0.87	0.96
ATP6V1H	ENSG00000047249	0.03	5	0.48	0.8
POLR2B	ENSG00000047315	0.02	5.9	0.8	0.94
FAM214A	ENSG00000047346	0.01	4.03	0.91	0.97
ARAP2	ENSG00000047365	-0.01	5.62	0.89	0.97
TPR	ENSG00000047410	-0.06	6.65	0.35	0.71
CP	ENSG00000047457	0.24	-1.36	0.28	0.66
KIAA0556	ENSG00000047578	0.09	3.65	0.37	0.73
DTNBP1	ENSG00000047579	-0.08	4.98	0.19	0.56
XK	ENSG00000047597	0.91	3.77	0	0.11
ANO2	ENSG00000047617	-0.3	-1.81	0.33	0.7
C12orf4	ENSG00000047621	0.01	3.33	0.93	0.98
SCML1	ENSG00000047634	-0.11	1.92	0.37	0.73
WWC3	ENSG00000047644	0.16	5.54	0.17	0.54
ARHGAP6	ENSG00000047648	-0.2	2.58	0.3	0.68
FAM184B	ENSG00000047662	-0.01	-1.04	0.94	0.98
MAP4	ENSG00000047849	-0.07	5.75	0.34	0.71
GOPC	ENSG00000047932	0.03	3.86	0.73	0.91
USP28	ENSG00000048028	-0.06	4.59	0.53	0.82
HDAC9	ENSG00000048052	-0.15	4.74	0.14	0.49
TSPAN17	ENSG00000048140	0.05	5.37	0.53	0.83
NOP16	ENSG00000048162	-0.19	3.59	0.01	0.18
CC2D2A	ENSG00000048342	0.04	1.75	0.83	0.95
RRM2B	ENSG00000048392	0.06	4.63	0.55	0.83
ZNF800	ENSG00000048405	-0.03	5.35	0.69	0.9
TNFRSF17	ENSG00000048462	-0.16	3.07	0.58	0.85
SNX29	ENSG00000048471	0.05	5.19	0.6	0.86
MRPS10	ENSG00000048544	-0.05	4.94	0.38	0.74
RSF1	ENSG00000048649	-0.13	5.1	0.12	0.47
VPS13D	ENSG00000048707	0.02	5.41	0.87	0.96
CELF2	ENSG00000048740	-0.01	7.87	0.86	0.96
FAM120A	ENSG00000048828	-0.06	5.86	0.46	0.79
R3HDM1	ENSG00000048991	-0.05	4.35	0.36	0.72
COL9A2	ENSG00000049089	0.02	4.18	0.91	0.97
ERCC8	ENSG00000049167	-0.09	2.48	0.18	0.55
ADAMTS6	ENSG00000049192	-0.15	-0.02	0.38	0.73
H6PD	ENSG00000049239	0.19	5.9	0.05	0.34
VAMP3	ENSG00000049245	-0.02	6.59	0.8	0.94
PER3	ENSG00000049246	-0.22	1.81	0.06	0.37
UTS2	ENSG00000049247	-0.73	0.75	0.05	0.35
TNFRSF9	ENSG00000049249	-0.26	1.79	0.08	0.4
LTBP1	ENSG00000049323	-0.09	4.54	0.7	0.9
RCN1	ENSG00000049449	-0.22	3.31	0.01	0.15
RFC2	ENSG00000049541	-0.07	4.92	0.22	0.6
ARID1B	ENSG00000049618	0.05	5.99	0.54	0.83
CLPTM1L	ENSG00000049656	0.13	6.43	0.41	0.75
NEDD4L	ENSG00000049759	0.67	2.92	0	0.11
FOXP3	ENSG00000049768	-0.2	1.98	0.24	0.61
PPP1R3F	ENSG00000049769	0.08	2.35	0.48	0.8
HEXB	ENSG00000049860	-0.17	7.29	0.03	0.27
PTCD2	ENSG00000049883	-0.04	1.79	0.77	0.93
NEXMIF	ENSG00000050030	-0.33	-2.18	0.2	0.57
JKAMP	ENSG00000050130	-0.05	5.79	0.33	0.7
DKK3	ENSG00000050165	0.06	-0.72	0.81	0.94
ARHGEF5	ENSG00000050327	0.3	0.31	0.09	0.43
NFE2L3	ENSG00000050344	-0.04	2.75	0.76	0.92
MCUR1	ENSG00000050393	-0.01	4.67	0.97	0.99
LIMA1	ENSG00000050405	-0.11	2.31	0.33	0.7
LETMD1	ENSG00000050426	-0.08	4.05	0.23	0.61
SLC4A8	ENSG00000050438	-0.16	1.77	0.23	0.61
LAMC3	ENSG00000050555	-0.39	-1.29	0.13	0.49
PTGER3	ENSG00000050628	0.2	-0.63	0.46	0.79
TNIP3	ENSG00000050730	0.13	0.26	0.48	0.8
MAPK9	ENSG00000050748	-0.01	4.71	0.96	0.99
COL23A1	ENSG00000050767	0.09	-0.16	0.7	0.9
FAM160A2	ENSG00000051009	0.26	5.87	0	0.12
HERPUD1	ENSG00000051108	-0.06	7.61	0.37	0.73
HOMER3	ENSG00000051128	0.08	3.75	0.57	0.85
RAD51	ENSG00000051180	0.37	2.54	0.02	0.21
POLQ	ENSG00000051341	0.48	1.35	0.02	0.21
PIK3CB	ENSG00000051382	0.14	5.2	0.06	0.37
CYBA	ENSG00000051523	-0.08	10.33	0.35	0.72
THOC3	ENSG00000051596	-0.13	3.29	0.19	0.56
HEBP2	ENSG00000051620	0	6.46	0.98	1
MPHOSPH9	ENSG00000051825	-0.01	4.18	0.93	0.98
PLEKHA5	ENSG00000052126	-0.12	1.79	0.36	0.72
SIKE1	ENSG00000052723	0.01	4.52	0.78	0.93
RRP12	ENSG00000052749	0.03	6.2	0.72	0.91
FNIP2	ENSG00000052795	-0.15	4.17	0.18	0.56
MSMO1	ENSG00000052802	0.22	3.72	0.06	0.37
TTC17	ENSG00000052841	-0.09	6.4	0.1	0.44
FSTL4	ENSG00000053108	-0.28	-0.76	0.28	0.65
FOXN3	ENSG00000053254	-0.16	6.36	0.01	0.15
AKR7A2	ENSG00000053371	-0.11	5.45	0.4	0.75
MRTO4	ENSG00000053372	-0.14	4.16	0.05	0.34
USE1	ENSG00000053501	-0.03	3.83	0.69	0.9
MCF2L2	ENSG00000053524	-0.32	0.65	0.08	0.4
NRIP2	ENSG00000053702	-0.08	1.64	0.57	0.84
AP5M1	ENSG00000053770	0.03	4.96	0.69	0.9
ANAPC4	ENSG00000053900	0.03	4.99	0.56	0.84
KCNQ1	ENSG00000053918	-0.09	5.62	0.5	0.81
TRAPPC3	ENSG00000054116	-0.03	6.29	0.61	0.86
THRAP3	ENSG00000054118	-0.06	7.08	0.58	0.85
PHPT1	ENSG00000054148	-0.09	5.2	0.35	0.71
LY75	ENSG00000054219	0.13	3.9	0.15	0.52
ARID4B	ENSG00000054267	-0.12	6.69	0.14	0.5
OPN3	ENSG00000054277	-0.01	1.83	0.94	0.98
SDCCAG8	ENSG00000054282	0.01	4.68	0.86	0.96
PTPRN	ENSG00000054356	0.18	0.96	0.49	0.8
HHAT	ENSG00000054392	-0.19	1.82	0.1	0.44
KIF1B	ENSG00000054523	0.22	5.23	0.06	0.37
FOXC1	ENSG00000054598	0.49	-2.16	0.13	0.49
TBC1D22A	ENSG00000054611	-0.07	5.79	0.09	0.43
SYNE2	ENSG00000054654	-0.2	6.68	0.15	0.51
ATP9A	ENSG00000054793	0.16	3.08	0.35	0.71
FAM168A	ENSG00000054965	0.08	3.85	0.47	0.79
RELT	ENSG00000054967	0.01	5.5	0.92	0.98
GALC	ENSG00000054983	-0.08	5.66	0.25	0.63
NOP58	ENSG00000055044	-0.17	5.84	0.04	0.29
SZRD1	ENSG00000055070	0.02	5.78	0.82	0.94
KCNH2	ENSG00000055118	1.25	1.28	0	0.06
CUL1	ENSG00000055130	-0.14	6.09	0.07	0.38
FAM114A2	ENSG00000055147	0.07	3.88	0.26	0.64
CYFIP2	ENSG00000055163	0	8.26	0.97	0.99
TAB2	ENSG00000055208	-0.17	5.2	0.03	0.27
GINM1	ENSG00000055211	-0.15	4.64	0.03	0.27
EIF2AK2	ENSG00000055332	-0.18	5.98	0.13	0.49
USP36	ENSG00000055483	-0.09	5.4	0.33	0.7
KMT2C	ENSG00000055609	-0.04	6.75	0.75	0.92
MCOLN3	ENSG00000055732	-0.23	-1.12	0.38	0.73
PUM2	ENSG00000055917	-0.01	5.54	0.93	0.98
MRPL43	ENSG00000055950	-0.13	4.66	0.1	0.44
ITIH4	ENSG00000055955	0.09	-1.51	0.63	0.87
ITIH1	ENSG00000055957	-0.4	-0.83	0.06	0.37
HPF1	ENSG00000056050	-0.02	3.32	0.9	0.97
ZFR	ENSG00000056097	-0.07	6.38	0.17	0.54
ZNF280C	ENSG00000056277	-0.09	0.79	0.47	0.79
TRAF1	ENSG00000056558	-0.04	4.2	0.68	0.89
RC3H2	ENSG00000056586	-0.03	5.54	0.67	0.89
IL17RB	ENSG00000056736	0.05	-0.29	0.75	0.92
TRAF3IP2	ENSG00000056972	-0.09	3.1	0.19	0.56
DCBLD2	ENSG00000057019	0.09	0.26	0.59	0.85
SOAT1	ENSG00000057252	-0.14	6.18	0.06	0.37
PKP2	ENSG00000057294	0.47	2.07	0.01	0.18
GDI2	ENSG00000057608	-0.11	7.65	0.03	0.28
PRDM1	ENSG00000057657	0.01	5.74	0.96	0.99
ATG5	ENSG00000057663	-0.07	5.3	0.13	0.48
TMCC3	ENSG00000057704	-0.05	4.74	0.79	0.93
PITHD1	ENSG00000057757	0.19	5.65	0.24	0.61
MTA3	ENSG00000057935	-0.15	2.77	0.08	0.41
USP13	ENSG00000058056	-0.21	2.08	0.09	0.43
ATP11B	ENSG00000058063	0.1	6.42	0.31	0.68
CDK14	ENSG00000058091	0.24	3.83	0.04	0.31
SEC61A1	ENSG00000058262	0.02	7.59	0.82	0.94
PPP1R12A	ENSG00000058272	0.04	6.87	0.57	0.85
CROCC	ENSG00000058453	-0.05	3.79	0.69	0.9
POLR3E	ENSG00000058600	0.03	4.85	0.69	0.9
ATP2B4	ENSG00000058668	0	5.79	0.97	0.99
RIOK2	ENSG00000058729	-0.06	3.62	0.4	0.75
YIPF1	ENSG00000058799	-0.05	4.98	0.54	0.83
NDC1	ENSG00000058804	0.04	3.37	0.58	0.85
DGKG	ENSG00000058866	0.16	3.82	0.17	0.53
FLYWCH1	ENSG00000059122	-0.09	5.26	0.33	0.7
UNKL	ENSG00000059145	0.08	4.17	0.38	0.73
TBXAS1	ENSG00000059377	-0.1	7.66	0.11	0.46
PARP12	ENSG00000059378	-0.12	5.81	0.41	0.75
ALDH18A1	ENSG00000059573	0	4.7	0.97	0.99
TARBP1	ENSG00000059588	-0.12	3.78	0.22	0.6
GATB	ENSG00000059691	-0.09	3.51	0.2	0.57
MXD1	ENSG00000059728	0.02	7.57	0.92	0.98
CDK17	ENSG00000059758	0	5.04	0.96	0.99
DNAJC25	ENSG00000059769	-0.01	2.16	0.96	0.99
SLC2A3	ENSG00000059804	-0.01	8.69	0.96	0.99
PSD	ENSG00000059915	0.01	1.69	0.96	0.99
CTDP1	ENSG00000060069	0.1	5.55	0.42	0.76
YBX3	ENSG00000060138	0.51	8.13	0.04	0.32
STYK1	ENSG00000060140	0.62	-0.4	0.02	0.21
WNK1	ENSG00000060237	0.34	6.98	0.03	0.25
CCAR1	ENSG00000060339	-0.01	5.84	0.88	0.96
OGFR	ENSG00000060491	0.01	7.05	0.91	0.97
GNA15	ENSG00000060558	-0.04	5.57	0.7	0.9
PIGV	ENSG00000060642	0.2	3.37	0.03	0.27
PTPRU	ENSG00000060656	0.12	-1.9	0.7	0.9
SNRNP40	ENSG00000060688	-0.05	5.37	0.43	0.77
QSER1	ENSG00000060749	-0.02	2.34	0.81	0.94
MPC1	ENSG00000060762	-0.09	5.27	0.32	0.7
ACAA1	ENSG00000060971	0.01	6.5	0.94	0.98
BCAT1	ENSG00000060982	0.06	3.76	0.68	0.9
HDAC7	ENSG00000061273	0.04	5.81	0.59	0.85
LZTS1	ENSG00000061337	-0.07	-1.73	0.79	0.93
SPAG4	ENSG00000061656	0.59	-0.04	0	0.08
NCKAP1	ENSG00000061676	-0.16	1.72	0.39	0.74
MRPS35	ENSG00000061794	-0.11	4.97	0.1	0.44
GUCY1B3	ENSG00000061918	-0.11	3.77	0.55	0.84
SFSWAP	ENSG00000061936	-0.01	5.38	0.8	0.94
TNK2	ENSG00000061938	0.04	4.4	0.65	0.88
MON2	ENSG00000061987	0.02	5.49	0.75	0.92
GPBP1	ENSG00000062194	-0.06	6.53	0.25	0.63
DGAT2	ENSG00000062282	-0.15	5.81	0.47	0.79
CS	ENSG00000062485	0.03	6.63	0.65	0.88
LTK	ENSG00000062524	-0.37	1.46	0.03	0.26
MRPS24	ENSG00000062582	-0.19	0.15	0.21	0.59
ELMO2	ENSG00000062598	0.06	6.09	0.47	0.79
WAPL	ENSG00000062650	-0.06	6.47	0.3	0.68
VMP1	ENSG00000062716	-0.09	8.23	0.39	0.74
APPBP2	ENSG00000062725	0.03	4.34	0.7	0.9
POLD1	ENSG00000062822	0.13	4.75	0.15	0.52
SEZ6	ENSG00000063015	0.03	0.67	0.89	0.97
EIF4B	ENSG00000063046	-0.19	6.5	0.02	0.24
SLC6A16	ENSG00000063127	0.01	1.63	0.9	0.97
BICRA	ENSG00000063169	0.07	2.13	0.57	0.84
SPHK2	ENSG00000063176	0.05	3.67	0.43	0.77
RPL18	ENSG00000063177	-0.2	7.93	0.05	0.34
CA11	ENSG00000063180	-0.04	-0.01	0.78	0.93
ISOC2	ENSG00000063241	-0.08	4.18	0.39	0.74
U2AF2	ENSG00000063244	0.08	3.91	0.35	0.72
EPN1	ENSG00000063245	0.18	5.53	0.06	0.35
MED29	ENSG00000063322	-0.11	5.99	0.01	0.16
AHRR	ENSG00000063438	-0.01	-1.13	0.96	0.99
ZNF275	ENSG00000063587	-0.05	2.78	0.64	0.88
MTMR1	ENSG00000063601	-0.01	4.74	0.92	0.98
GPC1	ENSG00000063660	-0.18	-0.74	0.35	0.72
ADCK1	ENSG00000063761	-0.09	2.59	0.28	0.65
HAGH	ENSG00000063854	0.49	6.4	0.01	0.16
RNF4	ENSG00000063978	-0.04	6.28	0.46	0.78
CASP8	ENSG00000064012	-0.07	7.08	0.37	0.73
LIMCH1	ENSG00000064042	-0.14	-1.86	0.64	0.88
INTS13	ENSG00000064102	0.06	3.72	0.34	0.71
TM7SF3	ENSG00000064115	0.03	5.74	0.72	0.91
SPA17	ENSG00000064199	-0.07	-1.22	0.66	0.89
TSPAN32	ENSG00000064201	0	5.92	0.97	0.99
ST3GAL6	ENSG00000064225	-0.04	4.01	0.74	0.91
ATP2C2	ENSG00000064270	1.12	1.6	0	0.06
NGFR	ENSG00000064300	-0.22	-1.74	0.38	0.73
TAF2	ENSG00000064313	0.03	4.74	0.55	0.84
HIPK2	ENSG00000064393	0.07	5.49	0.5	0.81
TNPO3	ENSG00000064419	0.04	5.88	0.64	0.88
RFXANK	ENSG00000064490	0.18	4.89	0.01	0.16
TMEM161A	ENSG00000064545	-0.1	4.01	0.2	0.57
LPAR2	ENSG00000064547	0.09	5.45	0.48	0.8
CTSA	ENSG00000064601	-0.09	8.33	0.29	0.66
SUGP2	ENSG00000064607	0.14	5.91	0.09	0.43
SLC12A2	ENSG00000064651	0.17	3.1	0.11	0.45
SNX24	ENSG00000064652	-0.24	1.92	0.02	0.22
CNN2	ENSG00000064666	-0.03	8.92	0.69	0.9
ABCA7	ENSG00000064687	0.19	6.68	0.09	0.42
DDX20	ENSG00000064703	-0.12	3.89	0.15	0.51
BTBD1	ENSG00000064726	-0.01	5.85	0.91	0.97
FAR2	ENSG00000064763	0.45	5.09	0	0.1
BCAS1	ENSG00000064787	-0.35	-0.94	0.13	0.49
CHI3L2	ENSG00000064886	-0.37	3.14	0	0.12
SBNO2	ENSG00000064932	0.25	4.92	0.07	0.38
PMS1	ENSG00000064933	-0.05	3.85	0.45	0.78
HMG20B	ENSG00000064961	-0.01	5.93	0.89	0.97
CALCRL	ENSG00000064989	-0.09	1.09	0.62	0.87
TAF11	ENSG00000064995	0.01	4.02	0.9	0.97
ANKS1A	ENSG00000064999	0.19	4.11	0.1	0.43
AP3D1	ENSG00000065000	0.01	6.35	0.92	0.98
ZNF76	ENSG00000065029	-0.04	5.32	0.6	0.86
SLC9A3R2	ENSG00000065054	-0.02	0.43	0.93	0.98
NTHL1	ENSG00000065057	-0.21	2.86	0.04	0.3
UHRF1BP1	ENSG00000065060	0.05	3.58	0.66	0.88
GNAI3	ENSG00000065135	-0.11	7.56	0.09	0.42
IPO5	ENSG00000065150	-0.06	5.08	0.39	0.74
OAT	ENSG00000065154	0.15	6.33	0.03	0.28
WDR3	ENSG00000065183	-0.12	3.56	0.15	0.51
PKN2	ENSG00000065243	0.05	5.02	0.6	0.86
WDR18	ENSG00000065268	-0.1	5.28	0.22	0.59
TRAM2	ENSG00000065308	-0.02	4.26	0.83	0.95
MCM10	ENSG00000065328	0.41	1.71	0.02	0.23
DGKA	ENSG00000065357	-0.02	7.15	0.88	0.96
ERBB3	ENSG00000065361	-0.33	-2.09	0.25	0.62
ANKRD44	ENSG00000065413	-0.03	6.95	0.75	0.92
KARS	ENSG00000065427	-0.11	7.11	0.09	0.42
ADAT1	ENSG00000065457	0.07	4.43	0.26	0.64
PDIA5	ENSG00000065485	-0.03	3.4	0.78	0.93
TBC1D22B	ENSG00000065491	0.51	4.08	0	0.06
NDUFB4	ENSG00000065518	-0.08	6.2	0.37	0.73
SPEN	ENSG00000065526	-0.09	6.1	0.38	0.73
MYLK	ENSG00000065534	-0.24	4.91	0.2	0.58
ZC3H15	ENSG00000065548	-0.12	6.01	0.09	0.42
MAP2K4	ENSG00000065559	0.06	5.34	0.51	0.82
TMEM206	ENSG00000065600	-0.12	3.55	0.09	0.43
SLK	ENSG00000065613	0.02	5.98	0.83	0.94
CYB5R4	ENSG00000065615	-0.06	6.9	0.43	0.77
COL17A1	ENSG00000065618	1.06	3.46	0	0.09
GSTO2	ENSG00000065621	0.08	1.24	0.66	0.89
SEC61A2	ENSG00000065665	0.03	1.81	0.82	0.94
PRKCQ	ENSG00000065675	-0.15	4.77	0.14	0.49
TLE2	ENSG00000065717	-0.14	1.78	0.42	0.76
ASB1	ENSG00000065802	-0.03	4.15	0.63	0.87
FAM107B	ENSG00000065809	0.09	7.48	0.3	0.67
ME1	ENSG00000065833	0.02	1.97	0.91	0.97
TBC1D1	ENSG00000065882	0.04	6.01	0.48	0.8
CDK13	ENSG00000065883	0.03	5.79	0.73	0.91
MTHFD2	ENSG00000065911	-0.04	4.13	0.7	0.9
SLC9A7	ENSG00000065923	-0.21	2.86	0.06	0.36
FOXJ2	ENSG00000065970	0.29	5.02	0	0.09
YBX1	ENSG00000065978	0.07	6.77	0.57	0.84
PDE4A	ENSG00000065989	-0.07	4.05	0.55	0.83
PPP2R5A	ENSG00000066027	0.07	6.43	0.39	0.74
ELAVL1	ENSG00000066044	0.03	5.47	0.79	0.93
TIE1	ENSG00000066056	-0.4	-1.12	0.1	0.44
DIP2B	ENSG00000066084	0.06	5.25	0.58	0.85
SMARCD1	ENSG00000066117	0.04	4.15	0.52	0.82
KDM4A	ENSG00000066135	0.01	3.67	0.89	0.97
NFYC	ENSG00000066136	0.01	5.77	0.78	0.93
ZMYND12	ENSG00000066185	-0.41	-0.19	0.02	0.23
ASPM	ENSG00000066279	0.45	2.05	0.02	0.22
CD84	ENSG00000066294	-0.19	5.9	0.05	0.34
ELOVL1	ENSG00000066322	0.02	6.63	0.6	0.86
SPI1	ENSG00000066336	0.05	8.79	0.63	0.87
ZNRD1	ENSG00000066379	0.11	3.38	0.21	0.59
MPPED2	ENSG00000066382	-0.01	-1.78	0.98	0.99
ZBTB11	ENSG00000066422	-0.01	4.43	0.9	0.97
ATXN3	ENSG00000066427	0.03	4.86	0.64	0.88
GOLGA5	ENSG00000066455	0.02	4.97	0.75	0.92
FGFR2	ENSG00000066468	-0.29	-1.78	0.37	0.73
LRRC40	ENSG00000066557	0.02	3.09	0.84	0.95
ISOC1	ENSG00000066583	0.03	4.07	0.66	0.89
TRMT11	ENSG00000066651	-0.18	2.37	0.02	0.23
THUMPD1	ENSG00000066654	-0.22	5.6	0	0.05
MSANTD3	ENSG00000066697	-0.1	2.75	0.47	0.79
KIF26A	ENSG00000066735	0.6	-2.42	0.05	0.33
ATG2B	ENSG00000066739	0.19	3.81	0.04	0.31
ARFGEF1	ENSG00000066777	0.17	5.74	0.03	0.26
ZFAT	ENSG00000066827	0.34	2.82	0	0.07
MTFR1	ENSG00000066855	0.06	1.67	0.4	0.75
STAG3	ENSG00000066923	0.13	1.83	0.31	0.69
FECH	ENSG00000066926	0.69	5.9	0.01	0.19
MYO9A	ENSG00000066933	-0.07	4.12	0.41	0.75
DDX3Y	ENSG00000067048	0.12	2.78	0.5	0.81
PFKP	ENSG00000067057	-0.1	5.45	0.21	0.59
IDI1	ENSG00000067064	-0.05	6.49	0.63	0.87
SP100	ENSG00000067066	-0.1	7.93	0.51	0.81
KLF6	ENSG00000067082	-0.19	9.84	0.02	0.21
PLPP1	ENSG00000067113	-0.04	1.4	0.71	0.9
NEO1	ENSG00000067141	-0.12	1.6	0.41	0.75
TRAM1	ENSG00000067167	-0.08	7.72	0.38	0.73
PHKA1	ENSG00000067177	0.61	-1.77	0.03	0.26
TNFRSF1A	ENSG00000067182	0.09	7.01	0.44	0.77
CACNB1	ENSG00000067191	-0.06	2.28	0.54	0.83
EVI5	ENSG00000067208	0.01	4.31	0.95	0.98
STOML1	ENSG00000067221	-0.09	3.06	0.27	0.65
PKM	ENSG00000067225	-0.03	10.12	0.71	0.91
DHX29	ENSG00000067248	0.1	4.83	0.26	0.64
DNTTIP2	ENSG00000067334	-0.22	6.6	0	0.08
METTL22	ENSG00000067365	0.14	4.67	0.05	0.33
TP53BP1	ENSG00000067369	0.02	3.71	0.84	0.95
TRO	ENSG00000067445	-0.19	-0.37	0.36	0.72
RRP15	ENSG00000067533	-0.11	2.58	0.26	0.64
RHOA	ENSG00000067560	-0.13	9.84	0.01	0.19
DHX8	ENSG00000067596	0.03	5.68	0.58	0.85
PRKCZ	ENSG00000067606	-0.12	2.24	0.28	0.66
ZFY	ENSG00000067646	0.18	0.92	0.27	0.65
IARS2	ENSG00000067704	-0.04	5.97	0.53	0.83
SYT1	ENSG00000067715	0.01	-1.67	0.97	0.99
NAV3	ENSG00000067798	1.18	-1.33	0	0.08
IDH3G	ENSG00000067829	-0.1	6.4	0.05	0.33
ROGDI	ENSG00000067836	0.22	6.24	0.05	0.35
PDZD4	ENSG00000067840	-0.39	2.02	0.09	0.42
ROCK1	ENSG00000067900	0.01	7.2	0.89	0.97
CBFB	ENSG00000067955	-0.06	6.39	0.51	0.82
PDK3	ENSG00000067992	0.01	5.33	0.87	0.96
HYAL2	ENSG00000068001	0.06	3.25	0.54	0.83
HDAC4	ENSG00000068024	0.17	5.43	0.05	0.34
RASSF1	ENSG00000068028	-0.12	6.7	0.14	0.5
IFI35	ENSG00000068079	-0.17	6.41	0.14	0.5
HEATR6	ENSG00000068097	-0.05	3.45	0.52	0.82
COASY	ENSG00000068120	-0.01	6.37	0.83	0.95
PLEKHH3	ENSG00000068137	0.15	-0.02	0.46	0.79
MEF2A	ENSG00000068305	-0.01	5.86	0.87	0.96
OTUD5	ENSG00000068308	0.1	6.36	0.31	0.68
TFE3	ENSG00000068323	0.12	6.32	0.13	0.49
TBC1D25	ENSG00000068354	0.13	4.81	0.06	0.37
ACSL4	ENSG00000068366	0.04	5.48	0.74	0.91
INPP5A	ENSG00000068383	0.04	3.77	0.79	0.93
GPKOW	ENSG00000068394	0.07	4.79	0.2	0.57
GRIPAP1	ENSG00000068400	0.12	5.99	0.02	0.22
FTSJ1	ENSG00000068438	-0.05	5.31	0.44	0.77
PRR11	ENSG00000068489	0.1	2.82	0.32	0.69
REEP1	ENSG00000068615	-0.27	-1.97	0.41	0.76
ATP11A	ENSG00000068650	0.1	6.14	0.35	0.72
POLR1A	ENSG00000068654	-0.05	3.01	0.66	0.89
LAPTM4A	ENSG00000068697	-0.22	7.65	0.01	0.15
TTC7A	ENSG00000068724	-0.01	6.54	0.9	0.97
IP6K2	ENSG00000068745	-0.02	5.7	0.68	0.9
SRBD1	ENSG00000068784	0	3.9	0.95	0.98
KIF2A	ENSG00000068796	-0.13	6.34	0.27	0.65
RASGRP2	ENSG00000068831	0.01	7.97	0.93	0.98
PSME4	ENSG00000068878	0.23	4.71	0.07	0.39
IFT80	ENSG00000068885	0.02	1.85	0.83	0.95
SIRT2	ENSG00000068903	-0.01	6.59	0.8	0.94
ERLEC1	ENSG00000068912	-0.02	5.24	0.78	0.93
PPP2R5B	ENSG00000068971	0.4	5.01	0	0.08
PYGM	ENSG00000068976	-0.18	1.24	0.31	0.68
PITX1	ENSG00000069011	0.1	-2.9	0.73	0.91
MAST4	ENSG00000069020	-0.15	3.81	0.17	0.53
SDK2	ENSG00000069188	-0.2	1.05	0.31	0.69
NUP133	ENSG00000069248	-0.02	4.34	0.74	0.92
NUCKS1	ENSG00000069275	-0.15	4.95	0.1	0.44
VPS35	ENSG00000069329	0.02	6.83	0.75	0.92
DNAJA2	ENSG00000069345	0.09	6.27	0.08	0.4
BCL3	ENSG00000069399	0.05	6.34	0.81	0.94
KCNAB2	ENSG00000069424	0.04	6.88	0.57	0.84
CLEC2D	ENSG00000069493	-0.18	5.76	0.09	0.43
FUNDC1	ENSG00000069509	0.01	2.83	0.88	0.96
MAOB	ENSG00000069535	0.46	0.62	0.09	0.42
RORA	ENSG00000069667	-0.23	4.86	0.1	0.44
TGFBR3	ENSG00000069702	-0.4	5.01	0.01	0.18
ATP1B3	ENSG00000069849	-0.12	6.84	0.09	0.42
NEDD4	ENSG00000069869	0.36	2.39	0.01	0.2
PIGB	ENSG00000069943	0.02	3.85	0.81	0.94
MAPK6	ENSG00000069956	-0.12	4.55	0.35	0.71
GNB5	ENSG00000069966	-0.12	4.6	0.31	0.68
RAB27A	ENSG00000069974	0.21	7.05	0.01	0.18
HDHD5	ENSG00000069998	-0.19	5.67	0.02	0.22
UFD1	ENSG00000070010	0.03	5.77	0.61	0.86
LRP6	ENSG00000070018	0.12	0.07	0.56	0.84
GUCY2C	ENSG00000070019	0.18	1.07	0.23	0.61
PHRF1	ENSG00000070047	0.1	5.2	0.24	0.62
ELP1	ENSG00000070061	0.01	4.68	0.9	0.97
NUCB2	ENSG00000070081	0.22	6.14	0.08	0.41
PFN2	ENSG00000070087	-0.18	0.15	0.18	0.56
SPTB	ENSG00000070182	1.05	3.88	0	0.09
DAPP1	ENSG00000070190	-0.15	6.65	0.12	0.47
SLC44A1	ENSG00000070214	0.11	6.05	0.34	0.71
TMEM260	ENSG00000070269	0.09	3.8	0.27	0.64
SMG6	ENSG00000070366	0.06	3.65	0.59	0.85
EXOC5	ENSG00000070367	0	5.36	0.98	0.99
CLTCL1	ENSG00000070371	0.62	3.96	0	0.11
FGF22	ENSG00000070388	-0.22	-2.62	0.32	0.69
FSTL3	ENSG00000070404	0.54	3.61	0	0.12
DGCR2	ENSG00000070413	0.03	6.75	0.72	0.91
RNF126	ENSG00000070423	-0.02	6.35	0.82	0.94
MNT	ENSG00000070444	0.02	3.32	0.85	0.95
ZXDC	ENSG00000070476	0.09	5.41	0.5	0.81
JMJD6	ENSG00000070495	-0.11	6.22	0.28	0.66
POLB	ENSG00000070501	-0.07	4.04	0.5	0.81
ST6GALNAC1	ENSG00000070526	0.16	0.25	0.54	0.83
WIPI1	ENSG00000070540	0.33	5.1	0	0.06
GBA2	ENSG00000070610	0.07	6.28	0.36	0.72
NDST1	ENSG00000070614	0.02	5.47	0.79	0.93
ASNS	ENSG00000070669	0.11	-1.75	0.52	0.82
AP3M2	ENSG00000070718	-0.14	3.93	0.14	0.5
ST6GALNAC2	ENSG00000070731	0.23	2.37	0.3	0.67
PABPC1	ENSG00000070756	-0.1	8.97	0.22	0.6
TESK2	ENSG00000070759	0.17	3.83	0.09	0.42
CFAP20	ENSG00000070761	-0.03	3.9	0.64	0.88
CSNK2A2	ENSG00000070770	-0.11	4.75	0.16	0.52
EIF2B3	ENSG00000070785	-0.16	3.98	0.01	0.18
TCOF1	ENSG00000070814	-0.12	5.72	0.15	0.51
CDC42	ENSG00000070831	-0.11	8.07	0.08	0.41
OSBPL3	ENSG00000070882	-0.07	4.19	0.38	0.74
SLC12A3	ENSG00000070915	-0.27	-2.09	0.36	0.72
RAD18	ENSG00000070950	-0.03	3	0.71	0.91
ATP2B1	ENSG00000070961	-0.18	6.59	0.05	0.34
NCK2	ENSG00000071051	-0.01	6.21	0.95	0.98
MAP4K4	ENSG00000071054	0.02	7.01	0.86	0.96
MGAT4A	ENSG00000071073	-0.1	6.34	0.23	0.61
RPL31	ENSG00000071082	-0.22	8.33	0.05	0.33
WDR1	ENSG00000071127	-0.05	9.07	0.49	0.8
SNX13	ENSG00000071189	0.09	5.03	0.21	0.58
ARHGAP10	ENSG00000071205	-0.12	2.88	0.21	0.59
RPS6KA2	ENSG00000071242	0.26	3.46	0.08	0.42
ING3	ENSG00000071243	-0.1	5.13	0.19	0.57
VASH1	ENSG00000071246	-0.14	2.63	0.38	0.73
LMCD1	ENSG00000071282	-0.17	-1.48	0.46	0.79
BUD23	ENSG00000071462	-0.21	5.79	0.01	0.15
SEL1L	ENSG00000071537	0.14	6.58	0.08	0.41
TRIP13	ENSG00000071539	0.35	1.92	0.04	0.32
ATP6AP1	ENSG00000071553	-0.03	7.94	0.62	0.87
TCF3	ENSG00000071564	0.2	5.47	0.24	0.62
TRIB2	ENSG00000071575	-0.06	4.86	0.57	0.85
DAZAP1	ENSG00000071626	0.12	4.63	0.26	0.64
MBD3	ENSG00000071655	-0.01	3.73	0.84	0.95
HLTF	ENSG00000071794	-0.03	3.05	0.77	0.93
FAM50A	ENSG00000071859	0.02	5.53	0.87	0.96
FAM3A	ENSG00000071889	0.04	4.98	0.59	0.85
CPSF1	ENSG00000071894	0.05	6.2	0.54	0.83
MYO3B	ENSG00000071909	-0.34	-1.03	0.25	0.62
CYBRD1	ENSG00000071967	0.44	5.09	0	0.07
PDCD2	ENSG00000071994	-0.13	5.61	0.15	0.52
RDH11	ENSG00000072042	-0.08	5.72	0.28	0.66
PRKACA	ENSG00000072062	0.04	4.71	0.71	0.91
ADGRL1	ENSG00000072071	-0.28	1.49	0.02	0.24
ACTN1	ENSG00000072110	0.12	8.7	0.32	0.69
ZFYVE26	ENSG00000072121	0.07	3.42	0.57	0.85
EPN2	ENSG00000072134	0.29	1.58	0.03	0.26
PTPN18	ENSG00000072135	-0.05	7.89	0.58	0.85
LIMS2	ENSG00000072163	-0.06	2.25	0.64	0.88
SPEG	ENSG00000072195	0.17	-0.75	0.45	0.78
LNX1	ENSG00000072201	-0.19	-1.2	0.24	0.62
ALDH3A2	ENSG00000072210	-0.03	5.14	0.59	0.85
TFRC	ENSG00000072274	0.27	5.72	0.02	0.24
SREBF1	ENSG00000072310	0.09	5.02	0.47	0.79
AFF4	ENSG00000072364	-0.06	5.55	0.49	0.8
UBE2D1	ENSG00000072401	-0.16	6.76	0.15	0.52
MPP5	ENSG00000072415	-0.09	2.89	0.33	0.7
RHOBTB1	ENSG00000072422	-0.07	3.12	0.75	0.92
SMC1A	ENSG00000072501	0	6.25	0.99	1
HSD17B10	ENSG00000072506	-0.11	5.87	0.12	0.48
MARK2	ENSG00000072518	0.08	6.55	0.37	0.73
HMMR	ENSG00000072571	0.62	1.35	0	0.12
CHFR	ENSG00000072609	0.02	6.31	0.52	0.82
P4HA2	ENSG00000072682	0.11	0.71	0.52	0.82
FCGR2B	ENSG00000072694	-0.2	4.01	0.09	0.42
NFATC3	ENSG00000072736	-0.01	6.05	0.93	0.98
TRNT1	ENSG00000072756	-0.02	4.09	0.74	0.92
ACADVL	ENSG00000072778	0.05	8.43	0.61	0.86
STK10	ENSG00000072786	0.04	8.38	0.61	0.86
FBXW11	ENSG00000072803	0.02	5.38	0.64	0.88
ACAP1	ENSG00000072818	0.02	7.83	0.71	0.9
EVC	ENSG00000072840	0.17	-1.16	0.49	0.8
DERL2	ENSG00000072849	-0.06	5.69	0.32	0.69
SIDT1	ENSG00000072858	-0.23	4.18	0.04	0.3
NDE1	ENSG00000072864	0.13	5.25	0.12	0.48
MRVI1	ENSG00000072952	0	4.01	0.99	1
TMEM38A	ENSG00000072954	0.15	3.56	0.21	0.59
AP1M1	ENSG00000072958	0.01	7.17	0.92	0.98
PVR	ENSG00000073008	0.1	3.46	0.27	0.64
XRCC1	ENSG00000073050	0.08	4.34	0.2	0.57
SCARB1	ENSG00000073060	-0.18	3.57	0.04	0.32
MCM2	ENSG00000073111	0.29	4.92	0.03	0.27
MOV10L1	ENSG00000073146	0.2	-2.4	0.53	0.82
PANX2	ENSG00000073150	-0.03	0.92	0.91	0.97
SELENOO	ENSG00000073169	0.08	4.81	0.48	0.8
TP63	ENSG00000073282	-0.35	-2.27	0.22	0.6
ALPK1	ENSG00000073331	0.14	5.3	0.37	0.73
LLGL2	ENSG00000073350	-0.21	4.78	0.07	0.38
PDE8A	ENSG00000073417	-0.05	3.57	0.57	0.85
CLCN4	ENSG00000073464	0.03	2.55	0.86	0.96
NLE1	ENSG00000073536	-0.21	1.69	0.03	0.25
SDHA	ENSG00000073578	-0.07	7.13	0.33	0.7
SMARCE1	ENSG00000073584	-0.12	5.52	0.09	0.42
GSDMB	ENSG00000073605	0.1	2.15	0.45	0.78
KDM5A	ENSG00000073614	-0.02	6.77	0.81	0.94
ADAM11	ENSG00000073670	0.03	-2.64	0.91	0.97
PPP2R3A	ENSG00000073711	-0.03	-0.3	0.86	0.96
DHRS9	ENSG00000073737	0.41	4.01	0.04	0.31
PTGS2	ENSG00000073756	-0.06	5.52	0.83	0.95
IGF2BP2	ENSG00000073792	0.74	3.37	0	0.13
MAP3K13	ENSG00000073803	-0.07	4.11	0.42	0.76
ST6GAL1	ENSG00000073849	0.03	6.43	0.79	0.93
TBX21	ENSG00000073861	-0.23	4.78	0.22	0.59
FRY	ENSG00000073910	0.11	4.6	0.34	0.7
PICALM	ENSG00000073921	0	6.64	0.97	0.99
NSF	ENSG00000073969	0.07	5.12	0.34	0.7
CLASP1	ENSG00000074054	0.14	5.03	0.12	0.48
MRPS34	ENSG00000074071	-0.08	5.82	0.41	0.75
NOTCH3	ENSG00000074181	0.33	-1.31	0.28	0.66
CLNS1A	ENSG00000074201	-0.16	5.26	0.02	0.22
TEAD2	ENSG00000074219	0.28	-1.8	0.19	0.56
EED	ENSG00000074266	-0.06	4.05	0.24	0.62
CDHR2	ENSG00000074276	0.63	-0.43	0.01	0.2
TSG101	ENSG00000074319	0.16	6.27	0.02	0.24
NCBP3	ENSG00000074356	0.05	5.19	0.32	0.69
ATP2A3	ENSG00000074370	0.21	7.93	0.1	0.43
MGLL	ENSG00000074416	-0.09	5.32	0.56	0.84
NTN4	ENSG00000074527	-0.78	-1.45	0	0.15
BCS1L	ENSG00000074582	0	4.01	0.95	0.98
NUAK1	ENSG00000074590	-0.54	-1.86	0.05	0.33
DPP8	ENSG00000074603	-0.03	5.87	0.52	0.82
SLC24A1	ENSG00000074621	-0.19	1.34	0.12	0.48
ZNF532	ENSG00000074657	-0.16	2.26	0.13	0.49
SCARF1	ENSG00000074660	-0.06	4.09	0.76	0.92
LMAN1	ENSG00000074695	0.06	5.5	0.62	0.87
HACD3	ENSG00000074696	-0.04	4.25	0.53	0.82
IPCEF1	ENSG00000074706	-0.04	4.98	0.61	0.86
ZZEF1	ENSG00000074755	0.05	5.55	0.61	0.86
ENO1	ENSG00000074800	-0.09	10	0.26	0.64
SLC12A1	ENSG00000074803	0.48	-1.86	0.28	0.65
MYDGF	ENSG00000074842	-0.05	7.05	0.63	0.87
ANO8	ENSG00000074855	0.04	0.26	0.74	0.92
TUBE1	ENSG00000074935	-0.01	2.83	0.84	0.95
ARHGEF10L	ENSG00000074964	-0.26	4.73	0.05	0.33
TXK	ENSG00000074966	-0.2	4.62	0.09	0.42
ACTR6	ENSG00000075089	-0.12	3.96	0.16	0.53
TIPIN	ENSG00000075131	0.16	1.99	0.15	0.51
SRI	ENSG00000075142	-0.06	6.12	0.32	0.7
EIF4G3	ENSG00000075151	0.08	5.72	0.31	0.69
NUP37	ENSG00000075188	-0.01	3.4	0.87	0.96
SEMA3A	ENSG00000075213	-0.43	-2.48	0.15	0.51
GTSE1	ENSG00000075218	0.55	1.66	0	0.11
SEMA3C	ENSG00000075223	0.13	2.72	0.28	0.66
TTC38	ENSG00000075234	-0.15	5.42	0.08	0.41
ACAT1	ENSG00000075239	0.02	4.67	0.72	0.91
GRAMD4	ENSG00000075240	0.02	5.14	0.82	0.94
CELSR1	ENSG00000075275	-0.15	1.28	0.38	0.73
ZNF638	ENSG00000075292	0.08	5.69	0.22	0.6
SLC25A40	ENSG00000075303	0.18	4.42	0.07	0.38
TIMM21	ENSG00000075336	-0.05	3.61	0.46	0.79
ADD2	ENSG00000075340	0.58	1.92	0	0.13
RASAL2	ENSG00000075391	-0.05	-0.3	0.78	0.93
VPS9D1	ENSG00000075399	0.01	4.01	0.97	0.99
ZNF37A	ENSG00000075407	-0.06	3.49	0.46	0.79
MARK3	ENSG00000075413	0.29	7.06	0	0.12
SLC25A3	ENSG00000075415	-0.17	7.71	0	0.13
FNDC3B	ENSG00000075420	0.12	6.23	0.24	0.62
FOSL2	ENSG00000075426	0.05	6.86	0.63	0.87
FRYL	ENSG00000075539	-0.01	5.35	0.88	0.96
TMEM131	ENSG00000075568	0.03	5.4	0.62	0.87
FSCN1	ENSG00000075618	-0.12	1.8	0.37	0.73
ACTB	ENSG00000075624	-0.32	14.44	0.02	0.23
PLD1	ENSG00000075651	0.35	3.5	0.01	0.16
WDR62	ENSG00000075702	0.28	2.09	0.09	0.42
DLG1	ENSG00000075711	0	4.9	0.94	0.98
RAB7A	ENSG00000075785	-0.03	8.51	0.57	0.84
BCAP29	ENSG00000075790	0.05	4.84	0.58	0.85
SEC31B	ENSG00000075826	0.15	4.7	0.16	0.53
SART3	ENSG00000075856	-0.04	4.94	0.54	0.83
ARHGAP15	ENSG00000075884	-0.06	6.81	0.4	0.75
TUBA3D	ENSG00000075886	0.14	-1.94	0.44	0.77
EXOSC7	ENSG00000075914	-0.15	4.05	0	0.14
KIFAP3	ENSG00000075945	-0.12	3.89	0.17	0.54
MKRN2	ENSG00000075975	-0.01	4.96	0.89	0.97
MCM6	ENSG00000076003	0.11	4.6	0.28	0.65
REXO2	ENSG00000076043	0.42	4.15	0.01	0.16
RBM7	ENSG00000076053	-0.11	4.72	0.26	0.64
RBMS2	ENSG00000076067	-0.37	2.82	0	0.11
BAZ2A	ENSG00000076108	0.03	6.67	0.78	0.93
PTPN23	ENSG00000076201	0.1	3.49	0.31	0.69
MLH1	ENSG00000076242	0.04	4.71	0.37	0.73
UNG	ENSG00000076248	0.09	3.56	0.36	0.72
FMO4	ENSG00000076258	-0.05	0.84	0.61	0.86
KLHL20	ENSG00000076321	-0.14	4.01	0.05	0.34
SLC46A1	ENSG00000076351	-0.22	-0.64	0.15	0.51
PLXNA2	ENSG00000076356	0.05	2.75	0.73	0.91
SPAG5	ENSG00000076382	0.44	2.91	0	0.12
ANKRD13A	ENSG00000076513	0.06	6.81	0.47	0.79
TPD52	ENSG00000076554	-0.15	4.1	0.29	0.66
ACACB	ENSG00000076555	0.13	2.57	0.31	0.69
TRAF4	ENSG00000076604	-0.21	1.36	0.16	0.52
PAG1	ENSG00000076641	0.1	6.61	0.25	0.63
GPATCH1	ENSG00000076650	-0.02	3.06	0.84	0.95
ICAM3	ENSG00000076662	0.05	5.88	0.64	0.88
NT5C2	ENSG00000076685	0.07	5.79	0.36	0.72
MCAM	ENSG00000076706	0.3	-1.44	0.23	0.61
GPC4	ENSG00000076716	0.36	-1.44	0.19	0.56
MBNL3	ENSG00000076770	0.46	5.22	0.02	0.23
CAMSAP3	ENSG00000076826	0.5	-1.62	0.04	0.3
RAP1GAP	ENSG00000076864	1.9	1.56	0	0.08
XAB2	ENSG00000076924	-0.02	4.12	0.85	0.95
ARHGEF1	ENSG00000076928	0.01	9.07	0.94	0.98
STXBP2	ENSG00000076944	0.13	7.42	0.02	0.24
MAP2K7	ENSG00000076984	0.19	3.43	0.09	0.43
DGKD	ENSG00000077044	0.08	6.88	0.32	0.69
TOP2B	ENSG00000077097	0.03	6.3	0.73	0.91
TM9SF3	ENSG00000077147	-0.03	6.8	0.74	0.91
NFKB2	ENSG00000077150	0.02	5.89	0.86	0.96
UBE2T	ENSG00000077152	0.38	2.1	0.01	0.19
PPP1R12B	ENSG00000077157	0.13	4.28	0.34	0.71
DNAJC10	ENSG00000077232	-0.11	6.16	0.17	0.53
GTF3C1	ENSG00000077235	0	5.78	0.97	0.99
IL4R	ENSG00000077238	0.06	7.23	0.51	0.81
USP33	ENSG00000077254	0.08	6.11	0.12	0.48
PAK3	ENSG00000077264	-0.3	-2.13	0.21	0.59
SNRPA	ENSG00000077312	0	5.1	1	1
SPAG6	ENSG00000077327	0.35	-1.47	0.2	0.57
EXOSC5	ENSG00000077348	-0.17	4.25	0.03	0.27
DYNC1I2	ENSG00000077380	0.05	4.82	0.52	0.82
APBB1IP	ENSG00000077420	-0.01	7.19	0.88	0.97
LRCH4	ENSG00000077454	0.09	5.89	0.15	0.51
FAM76B	ENSG00000077458	0.04	4.79	0.55	0.83
SIRT6	ENSG00000077463	0.1	2.44	0.34	0.71
POLD3	ENSG00000077514	0.05	4.35	0.41	0.76
CAPZB	ENSG00000077549	-0.07	8.4	0.09	0.43
GPR137B	ENSG00000077585	-0.17	3.17	0.19	0.56
NAALAD2	ENSG00000077616	-0.11	-2.27	0.67	0.89
JADE1	ENSG00000077684	-0.05	5.31	0.47	0.79
SLC25A43	ENSG00000077713	-0.16	3.33	0.09	0.42
UBE2A	ENSG00000077721	0	6.15	0.95	0.98
FGFR1	ENSG00000077782	0.16	3.23	0.22	0.6
SMC1B	ENSG00000077935	0.2	-1.54	0.35	0.71
CST7	ENSG00000077984	-0.02	7.67	0.88	0.97
MAP2	ENSG00000078018	0.4	-0.77	0.13	0.48
PIAS2	ENSG00000078043	0.01	4.1	0.93	0.98
AMPH	ENSG00000078053	0.05	1.51	0.86	0.96
ARAF	ENSG00000078061	0.06	6.89	0.13	0.49
MCCC1	ENSG00000078070	-0.07	4.21	0.21	0.59
LAMP3	ENSG00000078081	-0.08	0.3	0.73	0.91
NEBL	ENSG00000078114	0.03	-1.15	0.96	0.99
ACER3	ENSG00000078124	0.02	5.02	0.76	0.92
UBE2K	ENSG00000078140	0.01	5.5	0.82	0.94
PIK3C3	ENSG00000078142	-0.03	4.7	0.65	0.88
N4BP2	ENSG00000078177	-0.03	4.14	0.66	0.88
TIGAR	ENSG00000078237	-0.19	4.2	0.02	0.22
TULP3	ENSG00000078246	-0.05	2.15	0.53	0.82
SYNJ2	ENSG00000078269	0.05	4.06	0.58	0.85
PPP2R5C	ENSG00000078304	-0.11	7.31	0.06	0.36
GNB1	ENSG00000078369	-0.07	7.91	0.54	0.83
HOXA9	ENSG00000078399	0.3	-0.6	0.17	0.54
EDN1	ENSG00000078401	-0.54	-0.48	0.15	0.51
MLLT10	ENSG00000078403	-0.02	3.94	0.78	0.93
ZCWPW1	ENSG00000078487	-0.01	2.76	0.91	0.97
P2RY10	ENSG00000078589	-0.26	3.64	0.03	0.25
ITM2A	ENSG00000078596	-0.16	5.82	0.23	0.61
NRDC	ENSG00000078618	0.11	7.49	0.02	0.25
VDAC3	ENSG00000078668	-0.11	6.81	0.05	0.34
PCM1	ENSG00000078674	0.01	6.15	0.91	0.97
TNRC6C	ENSG00000078687	-0.05	4.14	0.6	0.86
CBFA2T2	ENSG00000078699	0.03	4.65	0.73	0.91
ITCH	ENSG00000078747	0.04	5.14	0.64	0.88
PKD2L2	ENSG00000078795	-0.01	-0.67	0.94	0.98
TP53INP2	ENSG00000078804	0.09	3.25	0.56	0.84
SDF4	ENSG00000078808	-0.03	6.92	0.84	0.95
MYH7B	ENSG00000078814	0.08	0.12	0.64	0.88
TP73	ENSG00000078900	0.6	-0.11	0	0.13
TOLLIP	ENSG00000078902	0.1	6.83	0.1	0.44
UBE2D4	ENSG00000078967	-0.1	2.7	0.14	0.5
THOC1	ENSG00000079134	-0.07	3.79	0.3	0.68
FKBP7	ENSG00000079150	-0.11	-0.03	0.47	0.79
OSBPL6	ENSG00000079156	0.53	-0.71	0.08	0.41
SLC1A3	ENSG00000079215	-0.16	1.51	0.4	0.75
XRCC5	ENSG00000079246	-0.05	8.24	0.42	0.76
LXN	ENSG00000079257	0.11	3.07	0.37	0.73
SP140	ENSG00000079263	-0.08	4.85	0.43	0.77
MKNK1	ENSG00000079277	-0.01	5.85	0.87	0.96
TNS1	ENSG00000079308	0.8	5.12	0.02	0.21
REXO1	ENSG00000079313	-0.08	3.86	0.53	0.83
SAR1A	ENSG00000079332	-0.26	6.14	0	0.11
CDC14A	ENSG00000079335	0.03	4.65	0.66	0.89
RAPGEF3	ENSG00000079337	0.41	0.46	0.01	0.19
CEACAM1	ENSG00000079385	0.82	5.25	0	0.11
SENP1	ENSG00000079387	-0.04	3.59	0.43	0.77
DUSP13	ENSG00000079393	1.27	0.86	0	0.05
CIC	ENSG00000079432	0.04	4.06	0.73	0.91
LIPE	ENSG00000079435	0.18	1.72	0.12	0.47
FDFT1	ENSG00000079459	0.1	6.85	0.08	0.41
PAFAH1B3	ENSG00000079462	-0.16	3.02	0.1	0.44
OPHN1	ENSG00000079482	-0.25	0.13	0.14	0.5
KIF22	ENSG00000079616	0.13	5.33	0.11	0.46
CARMIL1	ENSG00000079691	-0.2	1.84	0.1	0.44
PGM1	ENSG00000079739	0.13	5.37	0.07	0.38
DDX1	ENSG00000079785	-0.04	5.36	0.55	0.84
DNM2	ENSG00000079805	0.09	8.2	0.25	0.63
EPB41L2	ENSG00000079819	-0.12	2.97	0.27	0.65
MOXD1	ENSG00000079931	-0.33	-0.23	0.13	0.48
STX7	ENSG00000079950	0.09	6.48	0.21	0.58
RABL2B	ENSG00000079974	-0.09	4.01	0.11	0.46
KEAP1	ENSG00000079999	0.13	5.44	0.05	0.33
DDX43	ENSG00000080007	-0.08	-0.45	0.72	0.91
PTPRH	ENSG00000080031	-0.47	-2.54	0.11	0.45
SLC35C2	ENSG00000080189	0.11	6.29	0.04	0.31
CRYBG3	ENSG00000080200	-0.08	2.53	0.59	0.85
RFX3	ENSG00000080298	0.13	3.51	0.16	0.52
RIF1	ENSG00000080345	-0.06	5.24	0.49	0.8
RAB21	ENSG00000080371	0.05	5.81	0.64	0.88
SLC4A4	ENSG00000080493	-0.27	0.32	0.21	0.59
SMARCA2	ENSG00000080503	0	6.57	0.99	1
SESN1	ENSG00000080546	-0.04	4.31	0.69	0.9
MID2	ENSG00000080561	-0.18	0.11	0.36	0.72
COL5A3	ENSG00000080573	-0.65	-1.62	0.03	0.26
SRCAP	ENSG00000080603	0.06	1.57	0.63	0.87
PUM3	ENSG00000080608	-0.06	3.86	0.34	0.71
CNOT4	ENSG00000080802	0.06	4.19	0.34	0.7
PSEN1	ENSG00000080815	0.08	6.63	0.29	0.67
CPOX	ENSG00000080819	0.39	3.2	0	0.12
CLDND1	ENSG00000080822	-0.02	5.37	0.73	0.91
MOK	ENSG00000080823	0.26	0.4	0.11	0.46
HSP90AA1	ENSG00000080824	-0.18	8.09	0.02	0.22
RBL1	ENSG00000080839	0.11	3.76	0.18	0.55
DLGAP4	ENSG00000080845	0.02	4.95	0.75	0.92
IGSF9B	ENSG00000080854	0.12	-0.58	0.54	0.83
NDC80	ENSG00000080986	0.18	2.84	0.13	0.48
AP4E1	ENSG00000081014	-0.04	3.64	0.47	0.79
RSBN1	ENSG00000081019	0.01	5.49	0.89	0.97
MAGI3	ENSG00000081026	0.01	1.2	0.97	0.99
CXCL2	ENSG00000081041	0.18	1.74	0.52	0.82
COL4A4	ENSG00000081052	-0.06	1.09	0.77	0.92
TCF7	ENSG00000081059	-0.16	6.62	0.36	0.72
OSTM1	ENSG00000081087	-0.07	6.1	0.27	0.65
IMPG2	ENSG00000081148	-0.22	-2.22	0.41	0.75
PCNP	ENSG00000081154	-0.05	6.76	0.61	0.86
EXD2	ENSG00000081177	0	2.46	0.99	1
ARG2	ENSG00000081181	0.53	0.85	0.01	0.18
MEF2C	ENSG00000081189	-0.16	5.89	0.07	0.39
PTPRC	ENSG00000081237	-0.14	10.24	0.09	0.42
UBA5	ENSG00000081307	-0.06	4.48	0.44	0.77
STK17B	ENSG00000081320	-0.15	8.53	0.07	0.38
CDC14B	ENSG00000081377	0.05	3.93	0.7	0.9
ZNF510	ENSG00000081386	0.12	1.62	0.17	0.53
ZNF506	ENSG00000081665	-0.03	3.54	0.71	0.9
JMJD4	ENSG00000081692	-0.06	2.02	0.54	0.83
DUSP12	ENSG00000081721	-0.13	4.54	0.07	0.39
AACS	ENSG00000081760	0.01	3.58	0.87	0.96
KIAA0141	ENSG00000081791	-0.04	5.63	0.5	0.81
HSPB11	ENSG00000081870	0.03	4.56	0.73	0.91
PHLPP1	ENSG00000081913	0.17	1.85	0.24	0.61
ATP8B1	ENSG00000081923	-0.16	0.59	0.34	0.7
IL12RB2	ENSG00000081985	-0.27	2	0.08	0.4
SMARCD3	ENSG00000082014	0.01	5.92	0.93	0.98
WDR70	ENSG00000082068	-0.09	4.36	0.05	0.34
FYB1	ENSG00000082074	-0.11	8.88	0.13	0.48
STRADB	ENSG00000082146	0.65	6.43	0.02	0.22
BZW1	ENSG00000082153	-0.13	7.15	0.03	0.27
C1QTNF3	ENSG00000082196	-0.03	-1.03	0.85	0.95
ME2	ENSG00000082212	0.02	6.28	0.74	0.91
C5orf22	ENSG00000082213	0.23	4.18	0.01	0.16
CCNT2	ENSG00000082258	-0.05	4.99	0.42	0.76
FAM135A	ENSG00000082269	-0.1	2.55	0.27	0.65
COL19A1	ENSG00000082293	-0.29	1.74	0.21	0.58
EPB41L3	ENSG00000082397	-0.19	5.08	0.08	0.41
COBLL1	ENSG00000082438	-0.14	2.54	0.39	0.74
DLG3	ENSG00000082458	-0.15	1.91	0.23	0.61
TRAF5	ENSG00000082512	-0.19	4.4	0.06	0.35
MRPL22	ENSG00000082515	-0.05	4.91	0.48	0.8
GEMIN5	ENSG00000082516	0.02	3.13	0.88	0.96
NFE2L1	ENSG00000082641	0.04	4.73	0.53	0.82
GSK3B	ENSG00000082701	0.03	5.63	0.55	0.83
ITGB5	ENSG00000082781	-0.1	4.68	0.68	0.9
ERC1	ENSG00000082805	0.01	4.65	0.9	0.97
XPO1	ENSG00000082898	0.04	5.59	0.64	0.88
RNF13	ENSG00000082996	-0.13	6.87	0.13	0.48
PALB2	ENSG00000083093	-0.1	2.52	0.25	0.63
DOPEY1	ENSG00000083097	0.01	2.65	0.95	0.99
LYRM2	ENSG00000083099	-0.17	4.91	0.04	0.29
BCKDHB	ENSG00000083123	-0.11	3.08	0.16	0.52
KAT6A	ENSG00000083168	0.02	5.96	0.8	0.94
ZCCHC6	ENSG00000083223	0.02	6.67	0.88	0.96
ULK2	ENSG00000083290	-0.29	4.45	0.01	0.19
TNPO1	ENSG00000083312	0.08	5.66	0.25	0.62
PLOD1	ENSG00000083444	0.05	6.1	0.46	0.78
P2RX5	ENSG00000083454	-0.19	3.81	0.17	0.54
ITGAE	ENSG00000083457	-0.05	4.99	0.59	0.85
DIS3	ENSG00000083520	-0.07	4.86	0.23	0.61
PIBF1	ENSG00000083535	-0.01	3.83	0.84	0.95
TDRD3	ENSG00000083544	-0.14	2.66	0.09	0.43
NUFIP1	ENSG00000083635	-0.22	2.12	0.03	0.29
PDS5B	ENSG00000083642	0	5.49	0.94	0.98
OXCT1	ENSG00000083720	-0.01	4.03	0.88	0.97
RRAGB	ENSG00000083750	0.19	3.7	0.01	0.2
CYLD	ENSG00000083799	-0.14	7.24	0.05	0.33
SLC27A5	ENSG00000083807	-0.19	1.15	0.05	0.34
ZNF324	ENSG00000083812	-0.07	3.76	0.45	0.78
ZNF671	ENSG00000083814	-0.06	3.08	0.52	0.82
ZNF416	ENSG00000083817	-0.14	0.73	0.31	0.68
ZNF586	ENSG00000083828	-0.01	4.31	0.88	0.96
ZNF446	ENSG00000083838	-0.07	1.41	0.48	0.8
ZNF264	ENSG00000083844	-0.06	3.28	0.44	0.77
RPS5	ENSG00000083845	-0.18	7.43	0.09	0.43
YTHDC1	ENSG00000083896	-0.14	5.29	0.15	0.51
CHMP2B	ENSG00000083937	-0.09	5.84	0.37	0.73
SMAP2	ENSG00000084070	-0.01	9.36	0.93	0.98
PPIE	ENSG00000084072	-0.12	5.16	0.08	0.4
ZMPSTE24	ENSG00000084073	0	5.3	0.98	0.99
STARD7	ENSG00000084090	-0.08	7.17	0.4	0.75
NOA1	ENSG00000084092	-0.05	3.96	0.44	0.77
REST	ENSG00000084093	-0.12	6.09	0.13	0.49
HAL	ENSG00000084110	0.11	5.01	0.49	0.8
SSH1	ENSG00000084112	-0.01	5.2	0.89	0.97
GSTP1	ENSG00000084207	-0.17	8.31	0.09	0.43
APLP2	ENSG00000084234	-0.13	9.43	0.1	0.44
FAM234B	ENSG00000084444	0.03	1.55	0.8	0.94
WBP11	ENSG00000084463	-0.17	6.4	0.01	0.18
EIF3I	ENSG00000084623	-0.13	6.74	0.03	0.26
TXLNA	ENSG00000084652	0.02	5.81	0.82	0.94
NCOA1	ENSG00000084676	-0.07	6.77	0.52	0.82
AGBL5	ENSG00000084693	0.12	3.86	0.13	0.49
EFR3B	ENSG00000084710	0.45	-1.55	0.11	0.46
KIF3C	ENSG00000084731	0.21	2.8	0.12	0.48
RAB10	ENSG00000084733	0.11	7.61	0.12	0.48
GCKR	ENSG00000084734	0.27	-2.66	0.4	0.75
HADHA	ENSG00000084754	-0.02	7.58	0.74	0.91
MAPRE3	ENSG00000084764	0.17	2.41	0.14	0.49
CAD	ENSG00000084774	0.06	4.22	0.64	0.88
CD59	ENSG00000085063	0.37	5.98	0	0.12
CD82	ENSG00000085117	0.02	7.24	0.8	0.94
BCORL1	ENSG00000085185	0.35	2.57	0	0.13
ATRX	ENSG00000085224	-0.1	6.45	0.19	0.57
AK6	ENSG00000085231	-0.03	3.14	0.71	0.91
FCN1	ENSG00000085265	-0.24	11.6	0.03	0.26
MYNN	ENSG00000085274	0.02	4	0.81	0.94
MECOM	ENSG00000085276	0.13	-2.24	0.67	0.89
SCAMP1	ENSG00000085365	-0.05	4.74	0.41	0.75
PREP	ENSG00000085377	-0.07	4.83	0.49	0.8
HACE1	ENSG00000085382	0.12	3.07	0.16	0.53
SEH1L	ENSG00000085415	-0.04	4.34	0.52	0.82
WDR47	ENSG00000085433	0.12	3.96	0.1	0.44
WDFY1	ENSG00000085449	-0.08	5.97	0.27	0.65
OVGP1	ENSG00000085465	-0.26	0.25	0.11	0.46
SLC25A24	ENSG00000085491	0.1	5.17	0.25	0.62
MAP3K4	ENSG00000085511	-0.08	3.71	0.28	0.66
PILRA	ENSG00000085514	-0.22	7.83	0.02	0.23
IGSF9	ENSG00000085552	-0.22	-1.53	0.4	0.75
ABCB1	ENSG00000085563	-0.34	2.84	0.01	0.19
ZNF213	ENSG00000085644	0.19	2.95	0.04	0.31
AKR1B1	ENSG00000085662	-0.21	5.79	0.01	0.2
CPNE3	ENSG00000085719	0.28	6.83	0.04	0.31
RRN3	ENSG00000085721	-0.01	4.22	0.9	0.97
CTTN	ENSG00000085733	-0.22	4.22	0.27	0.64
WNT11	ENSG00000085741	0.02	0.33	0.93	0.98
MTIF2	ENSG00000085760	-0.03	3.92	0.67	0.89
DDHD2	ENSG00000085788	-0.05	4.65	0.5	0.81
TTC39A	ENSG00000085831	0.73	-0.47	0.01	0.16
EPS15	ENSG00000085832	-0.01	6.27	0.93	0.98
ORC1	ENSG00000085840	0.33	1.84	0.04	0.29
MGST2	ENSG00000085871	-0.08	4.19	0.36	0.72
CHERP	ENSG00000085872	0.18	4.06	0.06	0.36
ATG16L1	ENSG00000085978	-0.05	4.67	0.42	0.76
USP40	ENSG00000085982	-0.15	3.11	0.05	0.33
POMGNT1	ENSG00000085998	-0.12	4.61	0.09	0.43
RAD54L	ENSG00000085999	0.47	0.59	0.01	0.16
MAST2	ENSG00000086015	0.27	3.71	0.02	0.24
DNAJA1	ENSG00000086061	0.02	7.04	0.72	0.91
B4GALT1	ENSG00000086062	-0.14	5.96	0.11	0.46
CHMP5	ENSG00000086065	0.07	5.57	0.47	0.79
NFX1	ENSG00000086102	-0.04	5.42	0.66	0.89
DIMT1	ENSG00000086189	-0.14	4.86	0.09	0.42
IPO11	ENSG00000086200	0.04	3.42	0.72	0.91
EIF2AK1	ENSG00000086232	0.27	7.76	0.05	0.34
NME8	ENSG00000086288	0.15	2.12	0.25	0.62
EPDR1	ENSG00000086289	0.03	1.35	0.86	0.96
SNX10	ENSG00000086300	-0.03	6.93	0.76	0.92
SEPHS1	ENSG00000086475	0	4.59	0.99	1
MRPL28	ENSG00000086504	-0.07	6.08	0.22	0.59
HBQ1	ENSG00000086506	1.26	3.39	0	0.11
ITPKC	ENSG00000086544	0	3.55	0.99	1
CEACAM6	ENSG00000086548	1.06	5.47	0	0.14
FAT2	ENSG00000086570	0.23	-1.36	0.37	0.73
RBM22	ENSG00000086589	-0.11	6.13	0.01	0.18
TMED2	ENSG00000086598	-0.07	7.61	0.39	0.74
ERO1B	ENSG00000086619	0.01	3.48	0.88	0.96
ZFAND6	ENSG00000086666	-0.06	6.49	0.19	0.56
TXLNG	ENSG00000086712	-0.06	3.52	0.35	0.71
PPEF1	ENSG00000086717	0.47	-1.91	0.1	0.43
LAT2	ENSG00000086730	-0.08	8	0.25	0.63
HUWE1	ENSG00000086758	-0.01	5.61	0.93	0.98
ZW10	ENSG00000086827	0.06	3.42	0.42	0.76
ALG9	ENSG00000086848	-0.16	0.49	0.12	0.47
MYBPC2	ENSG00000086967	-0.48	-2.34	0.07	0.39
ACOX3	ENSG00000087008	-0.02	3.92	0.74	0.91
MTMR2	ENSG00000087053	-0.06	3.83	0.53	0.82
PPP1R15A	ENSG00000087074	-0.18	8.89	0.16	0.53
HSD17B14	ENSG00000087076	-0.2	-2.37	0.42	0.76
TRIP6	ENSG00000087077	0.07	2.89	0.43	0.77
ACHE	ENSG00000087085	1.49	-0.41	0	0.09
FTL	ENSG00000087086	-0.24	12.94	0	0.09
SRRT	ENSG00000087087	-0.01	6.44	0.82	0.94
BAX	ENSG00000087088	-0.1	6.39	0.2	0.58
NLK	ENSG00000087095	0.03	2.72	0.69	0.9
PIGS	ENSG00000087111	-0.02	6.2	0.66	0.89
ADAMTS2	ENSG00000087116	0.14	2.85	0.73	0.91
ATXN7L3	ENSG00000087152	0.01	4.89	0.93	0.98
PGS1	ENSG00000087157	0.09	6.25	0.4	0.75
PSMC5	ENSG00000087191	-0.14	6.39	0.02	0.21
UIMC1	ENSG00000087206	0.18	5.57	0.02	0.23
CETP	ENSG00000087237	-0.08	1.57	0.67	0.89
MMP2	ENSG00000087245	0.01	-2.67	0.97	0.99
LPCAT2	ENSG00000087253	0.18	6.13	0.14	0.5
GNAO1	ENSG00000087258	-0.07	0.66	0.72	0.91
OGFOD1	ENSG00000087263	-0.03	4.08	0.69	0.9
SH3BP2	ENSG00000087266	0.04	7.15	0.62	0.87
NOP14	ENSG00000087269	-0.09	3.62	0.14	0.49
ADD1	ENSG00000087274	0.19	7.94	0.01	0.16
L2HGDH	ENSG00000087299	-0.01	1.41	0.94	0.98
TXNDC16	ENSG00000087301	0.08	2.65	0.4	0.74
RTRAF	ENSG00000087302	-0.07	5.91	0.34	0.71
NID2	ENSG00000087303	-0.43	-0.05	0.03	0.25
GMCL1	ENSG00000087338	0.05	5.54	0.49	0.8
SF3B2	ENSG00000087365	-0.03	7.49	0.58	0.85
KLHL42	ENSG00000087448	0	3	0.95	0.99
GNAS	ENSG00000087460	0.01	8.76	0.92	0.98
DNM1L	ENSG00000087470	-0.03	5.52	0.63	0.87
PHACTR3	ENSG00000087495	0.48	-1.35	0.07	0.4
ERGIC2	ENSG00000087502	-0.06	5.03	0.51	0.82
AURKA	ENSG00000087586	0.48	2.11	0	0.12
CASS4	ENSG00000087589	-0.22	3.35	0.21	0.59
PIR	ENSG00000087842	0.52	-1.55	0.04	0.29
AAMDC	ENSG00000087884	-0.05	1.33	0.66	0.89
RFX2	ENSG00000087903	0.19	4.57	0.15	0.51
METTL2A	ENSG00000087995	-0.12	2.53	0.11	0.46
SULT2B1	ENSG00000088002	-0.15	-1.29	0.45	0.78
ALG6	ENSG00000088035	0.02	4.09	0.75	0.92
CNOT3	ENSG00000088038	0.26	4.41	0.01	0.16
GP6	ENSG00000088053	-0.17	3.84	0.4	0.75
PTPN4	ENSG00000088179	-0.05	5.15	0.64	0.88
DDX18	ENSG00000088205	-0.19	5.78	0.01	0.2
KHSRP	ENSG00000088247	0.04	4.99	0.64	0.88
GNA11	ENSG00000088256	-0.22	0.61	0.1	0.43
ASAP3	ENSG00000088280	0.18	-0.45	0.36	0.72
EDEM2	ENSG00000088298	-0.03	6.27	0.53	0.82
DNMT3B	ENSG00000088305	-0.02	-0.16	0.9	0.97
TPX2	ENSG00000088325	0.53	3.4	0	0.1
PDRG1	ENSG00000088356	-0.14	4.02	0.05	0.35
DOCK9	ENSG00000088387	-0.16	3.63	0.27	0.65
ANKRD10	ENSG00000088448	-0.02	6.18	0.6	0.86
TGDS	ENSG00000088451	-0.03	2.69	0.64	0.88
DOCK3	ENSG00000088538	-0.24	0.21	0.17	0.54
C3orf18	ENSG00000088543	-0.4	2.75	0	0.08
COQ9	ENSG00000088682	-0.03	4.23	0.67	0.89
TMEM40	ENSG00000088726	-0.18	4.52	0.36	0.72
KIF9	ENSG00000088727	-0.12	1.75	0.22	0.6
CRLS1	ENSG00000088766	0.07	5.14	0.58	0.85
PPP1R13B	ENSG00000088808	-0.11	2.23	0.31	0.68
ATRN	ENSG00000088812	-0.1	4.51	0.33	0.7
SMOX	ENSG00000088826	0.24	5.79	0.21	0.59
SIGLEC1	ENSG00000088827	-0.79	4.15	0.02	0.21
FKBP1A	ENSG00000088832	0.05	6.72	0.5	0.81
NSFL1C	ENSG00000088833	0.02	6.29	0.74	0.91
SLC4A11	ENSG00000088836	0.19	-0.84	0.34	0.71
C20orf194	ENSG00000088854	-0.02	3.15	0.85	0.95
ZNF343	ENSG00000088876	-0.13	1.5	0.3	0.67
EBF4	ENSG00000088881	-0.25	-0.95	0.23	0.61
CPXM1	ENSG00000088882	-0.33	-0.16	0.12	0.48
MAVS	ENSG00000088888	0.17	6.28	0.03	0.29
LZTS3	ENSG00000088899	-0.3	0.82	0.07	0.38
XRN2	ENSG00000088930	-0.1	6.79	0.03	0.28
KIZ	ENSG00000088970	0.1	4.08	0.09	0.43
DYNLL1	ENSG00000088986	0.09	6.91	0.41	0.75
TESC	ENSG00000088992	0.4	6.03	0.01	0.18
SNX5	ENSG00000089006	-0.11	5.69	0.04	0.31
RPL6	ENSG00000089009	-0.17	6.82	0.11	0.46
SIRPG	ENSG00000089012	-0.19	4.38	0.16	0.53
MAPKAPK5	ENSG00000089022	-0.19	4.89	0.01	0.16
P2RX7	ENSG00000089041	-0.06	4.81	0.55	0.84
ESF1	ENSG00000089048	-0.13	3.17	0.17	0.54
RBBP9	ENSG00000089050	0.06	2.78	0.59	0.85
ANAPC5	ENSG00000089053	-0.11	7.55	0.1	0.44
SLC23A2	ENSG00000089057	-0.07	4.53	0.36	0.72
SLC8B1	ENSG00000089060	0.09	6.15	0.24	0.61
TMEM230	ENSG00000089063	-0.09	6.79	0.13	0.49
DZANK1	ENSG00000089091	-0.21	0.8	0.1	0.44
KDM2B	ENSG00000089094	-0.03	4.63	0.67	0.89
TASP1	ENSG00000089123	-0.19	3.1	0.01	0.18
OAS1	ENSG00000089127	-0.29	6.75	0.05	0.33
GCN1	ENSG00000089154	0.05	5.67	0.71	0.9
RPLP0	ENSG00000089157	-0.2	8.21	0.08	0.4
PXN	ENSG00000089159	0.12	7.56	0.2	0.58
SIRT4	ENSG00000089163	-0.01	-1.38	0.96	0.99
RPH3A	ENSG00000089169	-0.12	3.72	0.59	0.85
KIF16B	ENSG00000089177	-0.04	3.24	0.65	0.88
TRMT6	ENSG00000089195	-0.07	4.81	0.54	0.83
PEBP1	ENSG00000089220	-0.21	6.65	0.02	0.24
BRAP	ENSG00000089234	0.07	5.19	0.24	0.62
ERP29	ENSG00000089248	-0.13	7.21	0.05	0.34
FUS	ENSG00000089280	-0.09	7.38	0.13	0.49
IGBP1	ENSG00000089289	-0.09	4.75	0.18	0.56
FXYD5	ENSG00000089327	-0.21	7.71	0.01	0.2
ZNF302	ENSG00000089335	-0.03	3.78	0.62	0.87
GRAMD1A	ENSG00000089351	0.15	6.22	0.16	0.53
CDIP1	ENSG00000089486	-0.03	4.58	0.78	0.93
CMTM1	ENSG00000089505	0.27	0.8	0.19	0.56
GANAB	ENSG00000089597	0.01	7.25	0.86	0.96
GMIP	ENSG00000089639	0.07	7.66	0.43	0.77
RBM41	ENSG00000089682	0.01	3.87	0.85	0.95
BIRC5	ENSG00000089685	0.43	3.8	0.02	0.21
LAG3	ENSG00000089692	0.03	3.14	0.87	0.96
MLF2	ENSG00000089693	-0.05	7.54	0.37	0.73
OTUB2	ENSG00000089723	-0.04	-0.52	0.8	0.94
DDX24	ENSG00000089737	-0.13	6.57	0.09	0.42
ZBTB25	ENSG00000089775	-0.14	4.03	0.09	0.42
NECAP1	ENSG00000089818	-0.03	5.18	0.7	0.9
ARHGAP4	ENSG00000089820	-0.01	8.04	0.86	0.96
ANKRD24	ENSG00000089847	0.34	-0.69	0.08	0.41
DHX32	ENSG00000089876	-0.06	3.23	0.5	0.81
RCOR1	ENSG00000089902	0.2	4.37	0.03	0.28
GPATCH2L	ENSG00000089916	0.02	4.87	0.76	0.92
LTBP4	ENSG00000090006	-0.2	4.6	0.11	0.45
BLVRB	ENSG00000090013	0.28	7.69	0.11	0.46
SLC9A1	ENSG00000090020	0.12	4.62	0.26	0.64
SPTLC1	ENSG00000090054	0.03	5.55	0.53	0.82
PAPOLA	ENSG00000090060	0.01	7.25	0.87	0.96
CCNK	ENSG00000090061	-0.04	3.17	0.77	0.93
PCBP4	ENSG00000090097	-0.17	2.67	0.16	0.53
RGS1	ENSG00000090104	-0.61	4.27	0.03	0.25
YPEL3	ENSG00000090238	0.15	8.15	0.22	0.59
MRPS33	ENSG00000090263	-0.03	3.52	0.69	0.9
NDUFB2	ENSG00000090266	-0.13	5.71	0.17	0.54
NUDC	ENSG00000090273	-0.11	6.38	0.05	0.33
MAEA	ENSG00000090316	0.13	6.13	0.08	0.41
ICAM1	ENSG00000090339	-0.2	6.59	0.2	0.58
STRN4	ENSG00000090372	-0.01	6.54	0.93	0.98
IRAK3	ENSG00000090376	0.15	6.42	0.15	0.51
LYZ	ENSG00000090382	-0.09	10.86	0.63	0.87
MUL1	ENSG00000090432	-0.08	5.35	0.14	0.5
TFAP4	ENSG00000090447	0.04	0.59	0.72	0.91
PDCD7	ENSG00000090470	-0.01	3.64	0.95	0.99
SPG21	ENSG00000090487	-0.04	7.35	0.45	0.78
DNAJB11	ENSG00000090520	0	5.21	0.98	0.99
P3H2	ENSG00000090530	-0.09	-1.74	0.75	0.92
FLT3LG	ENSG00000090554	0.03	-0.76	0.86	0.96
RAB11FIP3	ENSG00000090565	-0.06	3.86	0.55	0.84
GNPTG	ENSG00000090581	-0.11	5.92	0.12	0.48
ZNF268	ENSG00000090612	-0.08	2.76	0.4	0.75
GOLGA3	ENSG00000090615	0.09	4.8	0.24	0.62
PABPC4	ENSG00000090621	-0.14	4.65	0.1	0.45
CD209	ENSG00000090659	-0.53	-0.76	0.02	0.21
CERS4	ENSG00000090661	-0.01	3.83	0.95	0.98
MCOLN1	ENSG00000090674	0.2	5.56	0.06	0.36
USP48	ENSG00000090686	-0.03	5.83	0.58	0.85
EFNB1	ENSG00000090776	-0.02	2.9	0.86	0.96
PDPR	ENSG00000090857	-0.03	3.74	0.77	0.93
AARS	ENSG00000090861	0.13	5.3	0.23	0.61
GLG1	ENSG00000090863	-0.08	7.87	0.32	0.69
KIF4A	ENSG00000090889	0.56	1.12	0.01	0.16
TNRC6A	ENSG00000090905	-0.02	4.21	0.82	0.94
PLEKHG2	ENSG00000090924	0.05	3.57	0.62	0.87
NAT14	ENSG00000090971	-0.11	1.11	0.41	0.75
PITPNM2	ENSG00000090975	-0.05	3.21	0.77	0.92
EXOC1	ENSG00000090989	0.02	4.76	0.73	0.91
RBM27	ENSG00000091009	-0.17	1.97	0.15	0.52
OSBPL8	ENSG00000091039	-0.07	7.2	0.41	0.76
DTX2	ENSG00000091073	0.03	4.26	0.73	0.91
NLRC4	ENSG00000091106	0.45	4.87	0.01	0.16
PUS7	ENSG00000091127	0.04	1.96	0.7	0.9
NRCAM	ENSG00000091129	-0.22	-2.02	0.47	0.79
LAMB1	ENSG00000091136	0.1	-0.35	0.64	0.88
DLD	ENSG00000091140	0.07	5.99	0.21	0.59
WDR7	ENSG00000091157	-0.01	4.51	0.92	0.97
TXNL1	ENSG00000091164	0.11	5.6	0.13	0.48
IL5RA	ENSG00000091181	-0.14	0.46	0.61	0.86
ABCC6	ENSG00000091262	0.18	2.4	0.12	0.47
CMTM6	ENSG00000091317	-0.11	8.34	0.12	0.47
ITGA6	ENSG00000091409	0.06	4.7	0.52	0.82
MAP3K20	ENSG00000091436	0.09	4.42	0.34	0.71
FH	ENSG00000091483	-0.02	4.54	0.73	0.91
SEL1L3	ENSG00000091490	0.04	6.37	0.81	0.94
CDV3	ENSG00000091527	-0.1	6.89	0.11	0.46
MYO15A	ENSG00000091536	-0.07	0.48	0.7	0.9
ALKBH5	ENSG00000091542	-0.01	6.52	0.89	0.97
NLRP1	ENSG00000091592	0	7.9	0.99	1
SPAG7	ENSG00000091640	-0.12	5.99	0.05	0.33
ORC6	ENSG00000091651	0.31	1.53	0.02	0.22
ZC3HC1	ENSG00000091732	-0.04	3.15	0.56	0.84
ESR1	ENSG00000091831	-0.08	-0.32	0.7	0.9
RGS17	ENSG00000091844	-0.08	-2.18	0.74	0.91
ANGPT2	ENSG00000091879	0.02	0.19	0.92	0.98
TMEM101	ENSG00000091947	-0.05	4.01	0.46	0.79
CD200	ENSG00000091972	-0.16	1.4	0.42	0.76
CCDC80	ENSG00000091986	-0.18	-0.52	0.42	0.76
PSME1	ENSG00000092010	-0.15	8.82	0.03	0.26
PPP2R3C	ENSG00000092020	-0.01	5.05	0.93	0.98
HAUS4	ENSG00000092036	-0.05	3.16	0.68	0.89
JPH4	ENSG00000092051	-0.24	1.08	0.09	0.42
CEBPE	ENSG00000092067	1.1	3.2	0	0.06
SLC7A8	ENSG00000092068	0.26	0.36	0.15	0.52
OSGEP	ENSG00000092094	-0.09	5.26	0.14	0.5
SLC22A17	ENSG00000092096	0	1.37	0.97	0.99
RNF31	ENSG00000092098	-0.03	4.69	0.75	0.92
SCFD1	ENSG00000092108	0.04	5.61	0.45	0.78
G2E3	ENSG00000092140	-0.03	3.65	0.68	0.89
HECTD1	ENSG00000092148	0	5.72	1	1
HNRNPC	ENSG00000092199	-0.16	8.79	0	0.14
RPGRIP1	ENSG00000092200	-0.31	1.54	0.1	0.43
SUPT16H	ENSG00000092201	-0.04	6.24	0.53	0.82
TOX4	ENSG00000092203	0.01	6.15	0.85	0.95
GEMIN2	ENSG00000092208	-0.05	2.2	0.58	0.85
TGM1	ENSG00000092295	-0.26	-1.15	0.22	0.6
TINF2	ENSG00000092330	-0.04	6.8	0.33	0.7
SEMA6A	ENSG00000092421	0.21	1.24	0.11	0.45
TRPM7	ENSG00000092439	0.01	5	0.92	0.98
TYRO3	ENSG00000092445	-0.08	-1.67	0.8	0.94
WDR76	ENSG00000092470	0.05	2.66	0.63	0.87
CAPN3	ENSG00000092529	0.51	0.45	0	0.12
SNAP23	ENSG00000092531	-0.09	6.71	0.16	0.53
PHGDH	ENSG00000092621	0.11	3.04	0.37	0.73
COL9A3	ENSG00000092758	0.46	2.84	0.02	0.24
EZR	ENSG00000092820	-0.09	8	0.28	0.65
MYL6	ENSG00000092841	0.03	9.93	0.68	0.89
AGO1	ENSG00000092847	-0.03	5.28	0.64	0.88
TEKT2	ENSG00000092850	0.03	-2.74	0.9	0.97
CLSPN	ENSG00000092853	0.36	2.15	0.03	0.27
RFFL	ENSG00000092871	0.15	4.19	0.12	0.48
UNC13D	ENSG00000092929	0.11	7.98	0.15	0.52
MFSD11	ENSG00000092931	0	4.61	0.95	0.98
DPYSL2	ENSG00000092964	-0.15	6.67	0.19	0.56
TGFB2	ENSG00000092969	-0.14	-2.25	0.59	0.85
GPATCH2	ENSG00000092978	-0.13	2.4	0.17	0.54
NUP50	ENSG00000093000	0.15	6.14	0.04	0.3
CDC45	ENSG00000093009	0.29	2.36	0.08	0.41
COMT	ENSG00000093010	-0.19	6.61	0.02	0.23
ADA2	ENSG00000093072	-0.23	8	0.05	0.34
VNN3	ENSG00000093134	-0.04	4.07	0.86	0.96
ECHDC1	ENSG00000093144	-0.14	5.85	0.05	0.33
LRRFIP2	ENSG00000093167	0.16	5.59	0.02	0.21
SEC22C	ENSG00000093183	-0.03	4.68	0.54	0.83
XYLB	ENSG00000093217	0.23	0.67	0.1	0.44
HDAC6	ENSG00000094631	0.15	5.67	0.08	0.4
CDC6	ENSG00000094804	0.36	2.17	0.04	0.29
UPRT	ENSG00000094841	-0.05	3.4	0.5	0.81
CDC23	ENSG00000094880	0.03	4.33	0.71	0.91
AAAS	ENSG00000094914	0.02	5.07	0.76	0.92
CBX5	ENSG00000094916	0.03	4.86	0.71	0.91
SUCO	ENSG00000094975	0.14	5	0.06	0.37
MSH2	ENSG00000095002	-0.02	3.81	0.82	0.94
MAP3K1	ENSG00000095015	-0.01	6.88	0.9	0.97
DHPS	ENSG00000095059	-0.02	5.53	0.69	0.9
HOOK2	ENSG00000095066	-0.03	2.67	0.71	0.9
ARCN1	ENSG00000095139	0.06	6.53	0.49	0.8
TMEM38B	ENSG00000095209	0.01	3.64	0.92	0.98
PSMD5	ENSG00000095261	0.09	4.49	0.12	0.47
PTGS1	ENSG00000095303	-0.06	7.14	0.75	0.92
NUP188	ENSG00000095319	0.06	5.4	0.6	0.86
CRAT	ENSG00000095321	0	5.25	0.98	0.99
SH2D3C	ENSG00000095370	0.09	6.49	0.44	0.78
NANS	ENSG00000095380	0	5	0.95	0.99
TBC1D2	ENSG00000095383	0.1	5.49	0.33	0.7
WHRN	ENSG00000095397	-0.2	1.42	0.28	0.65
PDE6C	ENSG00000095464	-0.03	-2.18	0.87	0.96
CWF19L1	ENSG00000095485	-0.04	4.78	0.35	0.71
SEMA4G	ENSG00000095539	0.19	-2.5	0.42	0.76
BTAF1	ENSG00000095564	0.02	5.88	0.86	0.96
IKZF5	ENSG00000095574	-0.01	4.64	0.95	0.98
BLNK	ENSG00000095585	-0.27	3.56	0.09	0.42
SORBS1	ENSG00000095637	0.6	-0.21	0.04	0.3
BAMBI	ENSG00000095739	0.49	0.34	0.04	0.32
WAC	ENSG00000095787	0.03	7.13	0.53	0.82
CREM	ENSG00000095794	-0.12	4.05	0.31	0.69
NUBP2	ENSG00000095906	-0.1	5.89	0.09	0.42
SMIM24	ENSG00000095932	1.41	1.08	0	0.06
HIVEP1	ENSG00000095951	0.03	3.7	0.74	0.92
TREM2	ENSG00000095970	-0.3	-1.79	0.17	0.54
CRISP3	ENSG00000096006	0.87	5.41	0.01	0.18
FKBP5	ENSG00000096060	0.11	7.96	0.46	0.78
SRPK1	ENSG00000096063	0.28	5.74	0.02	0.22
BRPF3	ENSG00000096070	0.14	4.11	0.1	0.43
MRPS18A	ENSG00000096080	-0.02	3.3	0.85	0.95
TMEM14A	ENSG00000096092	-0.04	2.57	0.75	0.92
EFHC1	ENSG00000096093	0.03	2.94	0.74	0.91
HSP90AB1	ENSG00000096384	-0.17	7.98	0.04	0.32
CDC5L	ENSG00000096401	-0.06	5.38	0.26	0.63
ITPR3	ENSG00000096433	-0.05	4.14	0.7	0.9
ZNF184	ENSG00000096654	0.06	2.56	0.51	0.82
DSP	ENSG00000096696	0.33	-0.51	0.39	0.74
SIRT1	ENSG00000096717	-0.04	4.28	0.6	0.86
HNRNPH3	ENSG00000096746	-0.08	6.37	0.12	0.48
IFT74	ENSG00000096872	-0.09	2.47	0.29	0.67
JAK2	ENSG00000096968	0.07	6.44	0.4	0.74
IL12RB1	ENSG00000096996	-0.13	4.84	0.11	0.45
ABL1	ENSG00000097007	0.02	4.26	0.74	0.91
ACOT7	ENSG00000097021	0.04	3.66	0.73	0.91
SH3GLB1	ENSG00000097033	0.01	7.02	0.87	0.96
CDC7	ENSG00000097046	0.16	2.93	0.08	0.41
SYDE2	ENSG00000097096	-0.42	0.67	0.03	0.29
PCSK5	ENSG00000099139	-0.15	3.96	0.17	0.54
SCD	ENSG00000099194	0.55	3.85	0	0.14
TMED1	ENSG00000099203	0.03	3.24	0.77	0.93
ABLIM1	ENSG00000099204	-0.2	5.94	0.1	0.44
ERMP1	ENSG00000099219	-0.06	3.81	0.52	0.82
RAB18	ENSG00000099246	0.01	6.74	0.91	0.97
NRP1	ENSG00000099250	-0.27	0.24	0.23	0.61
PRTFDC1	ENSG00000099256	-0.14	0.46	0.5	0.81
TSPAN15	ENSG00000099282	-0.28	1.1	0.07	0.38
H2AFY2	ENSG00000099284	-0.02	1.32	0.89	0.97
WASHC2A	ENSG00000099290	0.04	5.71	0.46	0.78
MAST3	ENSG00000099308	0.17	6.06	0.1	0.44
MZF1	ENSG00000099326	0.11	3.93	0.21	0.58
OCEL1	ENSG00000099330	-0.03	4.07	0.79	0.93
MYO9B	ENSG00000099331	0.02	7.13	0.87	0.96
KCNK6	ENSG00000099337	0.01	5.26	0.84	0.95
CATSPERG	ENSG00000099338	-0.14	1.66	0.22	0.6
PSMD8	ENSG00000099341	-0.08	7.03	0.16	0.53
FBXL19	ENSG00000099364	0.24	0.31	0.06	0.37
STX1B	ENSG00000099365	-0.09	-1.77	0.68	0.89
HSD3B7	ENSG00000099377	-0.04	0.7	0.83	0.95
SETD1A	ENSG00000099381	-0.22	2.4	0.1	0.44
BCL7C	ENSG00000099385	-0.06	4.1	0.65	0.88
CIRBP	ENSG00000099622	-0.16	7.53	0.03	0.29
ATP5D	ENSG00000099624	-0.02	6.11	0.86	0.96
IGFALS	ENSG00000099769	0.02	-2.5	0.93	0.98
HNRNPM	ENSG00000099783	-0.12	7.83	0.13	0.48
2026-03-02	ENSG00000099785	0.27	6.8	0.05	0.33
NDUFB7	ENSG00000099795	-0.11	6.31	0.27	0.65
TECR	ENSG00000099797	-0.08	6.41	0.26	0.64
TIMM13	ENSG00000099800	-0.09	5.24	0.32	0.69
CDC34	ENSG00000099804	0.51	6.33	0.02	0.21
MTAP	ENSG00000099810	-0.07	2.7	0.33	0.7
CEP170B	ENSG00000099814	-0.15	-1.92	0.53	0.83
POLR2E	ENSG00000099817	-0.12	7.51	0.08	0.41
POLRMT	ENSG00000099821	0	5.28	0.99	1
CDHR5	ENSG00000099834	-0.16	-1.44	0.46	0.79
IZUMO4	ENSG00000099840	0.14	0.42	0.38	0.73
RASSF7	ENSG00000099849	-0.06	5.29	0.43	0.77
GADD45B	ENSG00000099860	-0.21	6.88	0.18	0.56
MADCAM1	ENSG00000099866	0.27	-0.22	0.18	0.56
MKNK2	ENSG00000099875	0.15	7.02	0.15	0.51
ARVCF	ENSG00000099889	-0.08	1.42	0.58	0.85
TRMT2A	ENSG00000099899	-0.08	5.3	0.27	0.65
RANBP1	ENSG00000099901	-0.05	5.45	0.65	0.88
ZDHHC8	ENSG00000099904	0.06	3.66	0.58	0.85
KLHL22	ENSG00000099910	0.01	3.47	0.92	0.97
MED15	ENSG00000099917	0.02	6.64	0.75	0.92
SERPIND1	ENSG00000099937	-0.02	-0.21	0.92	0.98
SNAP29	ENSG00000099940	-0.01	5.6	0.85	0.95
CRKL	ENSG00000099942	0.15	6.34	0.06	0.35
LZTR1	ENSG00000099949	0.01	5.42	0.94	0.98
MMP11	ENSG00000099953	-0.3	0.45	0.11	0.46
CECR2	ENSG00000099954	-0.08	-1.8	0.77	0.93
SMARCB1	ENSG00000099956	0.03	5.41	0.71	0.9
DERL3	ENSG00000099958	0.19	4.17	0.39	0.74
BCL2L13	ENSG00000099968	0.11	5.88	0.12	0.47
DDTL	ENSG00000099974	0	0.42	0.98	0.99
DDT	ENSG00000099977	0.34	-0.83	0.14	0.49
OSM	ENSG00000099985	-0.2	4.75	0.44	0.77
CABIN1	ENSG00000099991	0.05	4.7	0.55	0.84
TBC1D10A	ENSG00000099992	-0.05	4.19	0.42	0.76
SUSD2	ENSG00000099994	-0.34	-1.42	0.12	0.48
SF3A1	ENSG00000099995	0.13	6.57	0.04	0.3
GGT5	ENSG00000099998	-0.28	-0.72	0.42	0.76
RNF215	ENSG00000099999	0.1	0.59	0.35	0.71
SEC14L2	ENSG00000100003	0.03	1.95	0.83	0.94
SEC14L3	ENSG00000100012	1.11	-1.36	0.01	0.18
SPECC1L	ENSG00000100014	0.14	2.38	0.18	0.56
PPIL2	ENSG00000100023	0.07	4.91	0.41	0.76
UPB1	ENSG00000100024	0.21	1.09	0.36	0.72
YPEL1	ENSG00000100027	-0.15	2.81	0.24	0.62
SNRPD3	ENSG00000100028	-0.06	5.98	0.34	0.71
PES1	ENSG00000100029	-0.05	5.33	0.5	0.81
MAPK1	ENSG00000100030	0.19	7.55	0.06	0.36
GGT1	ENSG00000100031	0.04	3.92	0.71	0.9
PPM1F	ENSG00000100034	-0.02	6.67	0.79	0.93
SLC35E4	ENSG00000100036	-0.21	2.72	0.19	0.56
TOP3B	ENSG00000100038	0.11	-1.56	0.59	0.85
CYTH4	ENSG00000100055	-0.11	7.74	0.27	0.65
ESS2	ENSG00000100056	-0.06	4.09	0.34	0.71
MFNG	ENSG00000100060	-0.19	7.84	0.01	0.18
LRP5L	ENSG00000100068	0.05	2.28	0.67	0.89
SLC25A1	ENSG00000100075	-0.13	5.6	0.18	0.55
GRK3	ENSG00000100077	-0.17	5.12	0.05	0.34
LGALS2	ENSG00000100079	-0.42	4.93	0.17	0.54
GGA1	ENSG00000100083	-0.06	6.13	0.25	0.63
HIRA	ENSG00000100084	0.11	3.09	0.35	0.71
SH3BP1	ENSG00000100092	0.04	4.47	0.75	0.92
SEZ6L	ENSG00000100095	-0.45	-0.26	0.07	0.39
LGALS1	ENSG00000100097	-0.21	8.28	0.11	0.45
HPS4	ENSG00000100099	-0.02	4.58	0.78	0.93
PIK3IP1	ENSG00000100100	-0.31	7.46	0.01	0.17
SRRD	ENSG00000100104	0.46	3.81	0.01	0.15
PATZ1	ENSG00000100105	-0.11	3.92	0.27	0.65
TRIOBP	ENSG00000100106	0.05	7.02	0.63	0.87
TFIP11	ENSG00000100109	0.03	4.97	0.73	0.91
GCAT	ENSG00000100116	0.24	1.17	0.19	0.56
CRYBB1	ENSG00000100122	-0.17	-1.08	0.31	0.69
ANKRD54	ENSG00000100124	0.04	3.69	0.67	0.89
EIF3L	ENSG00000100129	-0.11	5.8	0.1	0.43
SNU13	ENSG00000100138	-0.15	6.74	0.02	0.23
MICALL1	ENSG00000100139	0.05	3.81	0.57	0.85
CCDC134	ENSG00000100147	0.06	1.69	0.57	0.84
DEPDC5	ENSG00000100150	-0.02	4.16	0.85	0.95
PICK1	ENSG00000100151	0.08	3.96	0.35	0.71
TTC28	ENSG00000100154	-0.02	0.29	0.9	0.97
CENPM	ENSG00000100162	0.21	3.25	0.09	0.42
KDELR3	ENSG00000100196	-0.15	-1.58	0.46	0.79
CYP2D6	ENSG00000100197	0.31	-0.07	0.07	0.39
DDX17	ENSG00000100201	-0.03	6.68	0.8	0.94
DMC1	ENSG00000100206	0.5	-0.81	0.03	0.28
TCF20	ENSG00000100207	0.08	3.28	0.54	0.83
HSCB	ENSG00000100209	-0.03	2.08	0.8	0.94
CBY1	ENSG00000100211	-0.02	0.83	0.83	0.95
TOMM22	ENSG00000100216	-0.16	5.71	0.06	0.36
RSPH14	ENSG00000100218	0.21	-1.03	0.45	0.78
XBP1	ENSG00000100219	-0.02	8.1	0.84	0.95
RTCB	ENSG00000100220	-0.18	6.15	0.01	0.17
JOSD1	ENSG00000100221	-0.14	4.15	0.08	0.4
FBXO7	ENSG00000100225	0.34	8.2	0.07	0.38
GTPBP1	ENSG00000100226	0.2	6.26	0.02	0.24
POLDIP3	ENSG00000100227	0	6.59	0.96	0.99
RAB36	ENSG00000100228	0.21	1.75	0.29	0.67
TIMP3	ENSG00000100234	-0.02	-1.02	0.93	0.98
PPP6R2	ENSG00000100239	0.06	5.99	0.36	0.72
SBF1	ENSG00000100241	0.1	6.31	0.44	0.77
SUN2	ENSG00000100242	-0.05	8.15	0.69	0.9
CYB5R3	ENSG00000100243	0.11	7.51	0.27	0.65
DNAL4	ENSG00000100246	0.03	3.04	0.74	0.91
LMF2	ENSG00000100258	0.07	6.17	0.27	0.64
RHBDD3	ENSG00000100263	-0.04	3.57	0.59	0.85
PACSIN2	ENSG00000100266	0.05	6.68	0.6	0.86
TTLL1	ENSG00000100271	-0.08	2.16	0.29	0.67
RASL10A	ENSG00000100276	-0.01	-1.4	0.95	0.98
AP1B1	ENSG00000100280	0.08	6.82	0.41	0.75
HMGXB4	ENSG00000100281	-0.05	3.72	0.51	0.81
TOM1	ENSG00000100284	-0.08	7.19	0.2	0.57
NEFH	ENSG00000100285	-0.03	0.49	0.86	0.96
CHKB	ENSG00000100288	0.33	-0.3	0.07	0.38
BIK	ENSG00000100290	0.42	2.32	0	0.13
HMOX1	ENSG00000100292	-0.15	6.71	0.23	0.61
MCAT	ENSG00000100294	0.04	2.73	0.71	0.9
THOC5	ENSG00000100296	0	5.18	0.97	0.99
MCM5	ENSG00000100297	0.07	6.31	0.38	0.73
APOBEC3H	ENSG00000100298	0.16	1.4	0.31	0.69
ARSA	ENSG00000100299	0.12	5.59	0.11	0.46
TSPO	ENSG00000100300	0.03	9.54	0.69	0.9
TTLL12	ENSG00000100304	0.19	5.12	0.08	0.4
CBX7	ENSG00000100307	-0.04	4.7	0.67	0.89
PDGFB	ENSG00000100311	-0.04	1.13	0.79	0.93
RPL3	ENSG00000100316	-0.29	9.45	0.01	0.2
ZMAT5	ENSG00000100319	-0.05	3.8	0.57	0.84
RBFOX2	ENSG00000100320	-0.57	-2.2	0.03	0.26
SYNGR1	ENSG00000100321	-0.05	4.61	0.7	0.9
TAB1	ENSG00000100324	0.06	3.28	0.43	0.76
ASCC2	ENSG00000100325	0.43	7.1	0.01	0.16
MTMR3	ENSG00000100330	0.37	3.43	0	0.12
MIEF1	ENSG00000100335	-0.08	5.08	0.23	0.61
APOL4	ENSG00000100336	-0.37	-0.12	0.17	0.54
APOL1	ENSG00000100342	-0.04	4.88	0.74	0.91
MYH9	ENSG00000100345	0.16	10.3	0.2	0.57
CACNA1I	ENSG00000100346	-0.06	1.57	0.72	0.91
SAMM50	ENSG00000100347	-0.06	5.09	0.29	0.67
TXN2	ENSG00000100348	-0.15	6.36	0.01	0.18
FOXRED2	ENSG00000100350	-0.04	1.94	0.78	0.93
GRAP2	ENSG00000100351	-0.12	6.72	0.43	0.77
EIF3D	ENSG00000100353	-0.13	6.71	0.02	0.21
TNRC6B	ENSG00000100354	0.01	6.37	0.93	0.98
SGSM3	ENSG00000100359	0.27	0.23	0.09	0.43
IFT27	ENSG00000100360	0.04	3.38	0.61	0.86
PVALB	ENSG00000100362	0.11	0.67	0.74	0.91
KIAA0930	ENSG00000100364	-0.04	6.29	0.74	0.91
NCF4	ENSG00000100365	0.17	7.7	0.17	0.54
CSF2RB	ENSG00000100368	0	7.81	1	1
SLC25A17	ENSG00000100372	-0.04	3.3	0.54	0.83
UPK3A	ENSG00000100373	-0.63	1.23	0	0.1
FAM118A	ENSG00000100376	-0.11	5.17	0.48	0.8
KCTD17	ENSG00000100379	-0.13	3.55	0.27	0.65
ST13	ENSG00000100380	0.14	6.69	0.15	0.51
IL2RB	ENSG00000100385	-0.3	6.71	0.05	0.33
RBX1	ENSG00000100387	0.08	7.14	0.44	0.77
EP300	ENSG00000100393	0.01	6.77	0.88	0.96
L3MBTL2	ENSG00000100395	-0.11	4.32	0.09	0.43
CHADL	ENSG00000100399	-0.13	-0.47	0.48	0.8
RANGAP1	ENSG00000100401	0	5.01	0.99	1
ZC3H7B	ENSG00000100403	0.02	3.39	0.83	0.94
PHF5A	ENSG00000100410	-0.02	3.97	0.78	0.93
ACO2	ENSG00000100412	0.05	6.45	0.54	0.83
POLR3H	ENSG00000100413	-0.11	4.24	0.12	0.48
TRMU	ENSG00000100416	0.03	4.81	0.68	0.89
PMM1	ENSG00000100417	0.06	4.04	0.3	0.67
DESI1	ENSG00000100418	0.16	4.83	0.03	0.29
CERK	ENSG00000100422	-0.01	6.12	0.91	0.97
BRD1	ENSG00000100425	-0.08	4.77	0.54	0.83
ZBED4	ENSG00000100426	0.04	4.51	0.56	0.84
MLC1	ENSG00000100427	0.12	4.24	0.4	0.74
HDAC10	ENSG00000100429	0.34	-0.28	0.11	0.46
ABHD4	ENSG00000100439	0.01	5.06	0.93	0.98
KHNYN	ENSG00000100441	0.2	5.68	0.02	0.23
FKBP3	ENSG00000100442	-0.05	4.79	0.57	0.85
SDR39U1	ENSG00000100445	-0.01	3.18	0.96	0.99
CTSG	ENSG00000100448	0.98	4.92	0.01	0.18
GZMH	ENSG00000100450	-0.41	6.25	0.03	0.28
GZMB	ENSG00000100453	-0.38	6.91	0.04	0.32
RBM23	ENSG00000100461	0.06	6.58	0.36	0.72
PRMT5	ENSG00000100462	-0.05	3.23	0.54	0.83
COCH	ENSG00000100473	0.23	0.95	0.16	0.53
AP4S1	ENSG00000100478	-0.07	2.56	0.35	0.71
POLE2	ENSG00000100479	0.16	1.04	0.28	0.65
VCPKMT	ENSG00000100483	-0.11	3.84	0.25	0.63
SOS2	ENSG00000100485	0.1	6.1	0.36	0.72
CDKL1	ENSG00000100490	0.2	1.45	0.18	0.56
NIN	ENSG00000100503	0.04	6.94	0.64	0.88
PYGL	ENSG00000100504	0.3	7.63	0.02	0.22
TRIM9	ENSG00000100505	0.51	-0.33	0.04	0.31
PSMC6	ENSG00000100519	0.03	5.58	0.6	0.86
GNPNAT1	ENSG00000100522	-0.14	2.1	0.21	0.59
DDHD1	ENSG00000100523	0	4.26	0.97	0.99
CDKN3	ENSG00000100526	0.38	2.5	0.02	0.21
CNIH1	ENSG00000100528	-0.05	5.23	0.55	0.84
CGRRF1	ENSG00000100532	-0.08	4.33	0.28	0.66
ATP6V1D	ENSG00000100554	0.23	5.57	0.01	0.15
PLEK2	ENSG00000100558	1.22	1.68	0	0.14
PIGH	ENSG00000100564	-0.1	3.98	0.04	0.3
PSMA3	ENSG00000100567	-0.12	6.34	0.05	0.33
VTI1B	ENSG00000100568	0.24	5.31	0.02	0.21
TIMM9	ENSG00000100575	-0.2	2.68	0.07	0.38
GSTZ1	ENSG00000100577	-0.15	2.79	0.07	0.39
KIAA0586	ENSG00000100578	-0.04	3.82	0.6	0.86
TMED8	ENSG00000100580	0.14	4.39	0.22	0.59
SAMD15	ENSG00000100583	0.24	-1.79	0.26	0.64
AHSA1	ENSG00000100591	0	5.7	1	1
DAAM1	ENSG00000100592	0	3.73	0.97	0.99
SPTLC2	ENSG00000100596	-0.08	6.75	0.36	0.72
RIN3	ENSG00000100599	0.04	7.31	0.62	0.87
LGMN	ENSG00000100600	-0.15	3.51	0.13	0.49
ALKBH1	ENSG00000100601	-0.06	2.93	0.34	0.7
SNW1	ENSG00000100603	-0.05	5.87	0.33	0.7
CHGA	ENSG00000100604	0.1	-1.44	0.69	0.9
ITPK1	ENSG00000100605	-0.03	6.82	0.78	0.93
DHRS7	ENSG00000100612	-0.12	6.92	0.07	0.38
PPM1A	ENSG00000100614	0.33	5.88	0.01	0.2
ASB2	ENSG00000100628	-0.15	1.12	0.28	0.65
CEP128	ENSG00000100629	0.06	2.7	0.65	0.88
ERH	ENSG00000100632	-0.11	5.41	0.35	0.72
HIF1A	ENSG00000100644	0.05	7.2	0.63	0.87
SUSD6	ENSG00000100647	0.02	6.38	0.81	0.94
SRSF5	ENSG00000100650	-0.14	9.13	0.03	0.25
SLC10A1	ENSG00000100652	0.15	-1.72	0.53	0.83
EIF5	ENSG00000100664	0.03	7.95	0.68	0.9
SLC8A3	ENSG00000100678	-0.29	0.11	0.18	0.56
DICER1	ENSG00000100697	0.03	6.11	0.77	0.93
ZFYVE21	ENSG00000100711	0.03	4.42	0.61	0.87
MTHFD1	ENSG00000100714	0.05	4.64	0.52	0.82
TCL1A	ENSG00000100721	-0.27	4.71	0.35	0.72
ZC3H14	ENSG00000100722	-0.02	4.66	0.78	0.93
TELO2	ENSG00000100726	-0.08	5.31	0.29	0.66
PCNX1	ENSG00000100731	0.08	5.64	0.43	0.77
GSKIP	ENSG00000100744	0.22	4.66	0.02	0.21
VRK1	ENSG00000100749	0.13	4.68	0.15	0.51
PSMC1	ENSG00000100764	-0.04	5.15	0.49	0.8
PAPLN	ENSG00000100767	0.24	1.91	0.12	0.48
[truncated: 11,798 more rows]

## Sheet: Supplementary_Table_5
	pc-2-2_phase3	pc-3-1_phase3	pc-3-2_phase3	pc-4-1_phase3	pc-4-2_phase3	pc-5-1_phase3	pc-5-2_phase3	pc-6-1_phase3	pc-6-2_phase3	pc-7-1_phase3	pc-7-2_phase3	pc-8-1_phase3	pc-8-2_phase3	pc-9-1_phase3	pc-9-2_phase3	pc-10-1_phase3	pc-10-2_phase3	pc-11-1_phase3	pc-11-2_phase3	pc-1-1_phase3	pc-1-2_phase3	pc-2-1_phase3	pc-2-1	pc-2-2	pc-4-1	pc-4-2
Bacillus velezensis	0	0	0	0	0	0	0	0	0	0	0	0	0	0	0	0	0	0	0	384	0	0	0	0	0	0
Citrobacter freundii	0	0	0	0	0	0	0	0	0	0	0	0	0	0	0	0	0	0	0	60	0	0	0	0	0	0
Microbacterium testaceum	0	0	0	0	0	0	0	0	0	0	0	0	0	0	0	0	0	0	0	36	0	0	0	0	0	0
Alternaria alternata	14	0	0	0	0	0	0	0	0	0	0	0	0	0	0	0	0	0	0	20	0	0	0	0	0	81
Alternaria arborescens	0	0	0	0	0	0	0	0	0	0	0	0	0	0	0	0	0	0	0	10	0	0	0	0	0	0
Janibacter melonis	0	0	0	0	0	0	0	0	0	0	0	0	0	0	0	0	0	0	0	21	0	0	0	0	0	0
Klebsiella oxytoca	0	0	0	0	0	0	0	0	0	0	0	0	0	0	0	0	0	0	0	64	0	0	0	0	0	0
Corynebacterium segmentosum	0	0	0	0	0	0	0	0	0	0	0	0	0	0	0	0	0	0	0	0	2868	0	0	0	0	0
Spirosoma linguale	0	0	0	0	0	0	0	0	0	0	0	0	0	0	0	0	0	0	0	0	185	0	0	0	0	0
Spirosoma pollinicola	0	0	0	0	0	0	0	0	0	0	0	0	0	0	0	0	0	0	0	0	91	0	0	0	0	0
Spirosoma radiotolerans	0	0	0	0	0	0	0	0	0	0	0	0	0	0	0	0	0	0	0	0	41	0	0	0	0	0
Spirosoma sp. KCTC 42546	0	0	0	0	0	0	0	0	0	0	0	0	0	0	0	0	0	0	0	0	20	0	0	0	0	0
Spirosoma sp. TS118	0	0	0	0	0	0	0	0	0	0	0	0	0	0	0	0	0	0	0	0	12	0	0	0	0	0
Spirosoma aureum	0	0	0	0	0	0	0	0	0	0	0	0	0	0	0	0	0	0	0	0	12	0	0	0	0	0
Spirosoma endbachense	0	0	0	0	0	0	0	0	0	0	0	0	0	0	0	0	0	0	0	0	10	0	0	0	0	0
uncultured organism	0	0	0	0	0	0	0	0	0	0	0	0	0	0	0	0	0	0	0	0	413	0	0	0	0	0
Aspergillus niger	0	0	0	0	106	0	0	0	0	0	0	0	0	0	0	0	0	0	0	0	15	0	0	0	0	0
Lactobacillus crispatus	0	0	0	0	0	0	0	0	0	0	0	0	0	0	44	0	0	0	0	0	0	159	0	0	0	0
Lactobacillus helveticus	0	0	0	0	0	0	0	0	0	0	0	0	0	0	0	0	0	0	0	0	0	15	0	0	0	0
Fannyhessea vaginae	0	0	0	0	0	0	0	0	0	0	0	0	0	0	0	0	0	0	0	0	0	256	0	0	0	0
Luteibacter rhizovicinus	0	0	0	0	0	0	0	0	0	0	0	0	0	0	0	0	0	0	0	0	0	43	0	0	0	0
Gardnerella vaginalis	0	0	0	0	0	0	0	0	0	0	0	0	0	0	0	0	0	0	0	0	0	191	0	0	0	0
Quercus lobata	0	2287	0	0	0	0	0	0	0	0	0	0	0	0	0	0	0	0	0	0	0	277	0	0	0	0
Bacillus subtilis	0	0	0	0	0	0	0	0	0	0	0	0	0	0	0	0	0	0	0	0	0	193	0	0	0	0
Achromobacter denitrificans	0	0	0	0	0	0	0	0	0	0	0	0	0	0	0	0	0	0	0	0	0	13	0	0	0	0
Paracoccus sp. Arc7-R13	0	0	0	0	0	0	0	0	0	0	0	0	0	0	0	0	0	0	0	0	0	856	0	0	0	0
Paracoccus sp. AK26	0	258	0	0	0	0	0	0	0	0	0	0	0	0	0	0	0	0	0	0	0	31	0	0	0	0
Pirellula sp. SH-Sr6A	0	0	0	0	0	0	0	0	0	0	0	0	0	0	0	0	0	0	0	0	0	91	0	0	0	0
Solanum lycopersicum	0	0	0	0	0	0	0	0	0	0	0	0	0	0	0	0	0	0	0	0	0	11	77	0	0	0
Fructilactobacillus sanfranciscensis	0	0	0	0	0	0	0	0	0	0	0	0	0	0	0	0	0	0	0	0	0	44	0	0	0	0
Blautia hansenii	0	0	0	0	0	0	0	0	0	0	0	0	0	0	0	0	0	0	0	0	0	16	0	108	0	0
Blautia producta	0	0	0	0	0	0	0	0	0	0	0	0	0	0	0	0	0	0	0	0	0	13	0	0	0	0
Flavonifractor plautii	0	0	0	0	0	0	0	0	0	0	0	0	0	0	0	0	0	0	0	0	0	57	0	0	0	0
Haemophilus parainfluenzae	0	0	0	0	0	0	0	0	0	0	0	0	0	0	0	0	0	0	0	0	0	57	0	0	0	0
uncultured prokaryote	0	0	0	0	0	0	0	0	0	0	0	0	0	0	0	0	0	0	0	0	0	25	0	0	0	0
Kocuria indica	0	0	0	0	0	0	0	0	0	0	0	0	0	0	0	0	0	0	0	0	0	21	0	0	0	0
Microbacterium aurum	0	0	0	0	0	0	0	0	0	0	0	0	0	0	0	0	0	0	0	0	0	18	0	0	0	0
Microbacterium sp. PAMC 28756	0	0	0	0	0	0	0	0	0	0	0	0	0	0	0	0	0	0	0	0	0	11	0	0	0	0
Nitrobacter winogradskyi	0	0	0	0	0	0	0	0	0	0	0	0	0	0	0	0	0	0	0	0	0	25	0	0	0	0
Haloterrigena turkmenica	0	0	0	0	0	0	0	0	0	0	0	0	0	0	0	0	0	0	0	0	0	20	0	0	0	0
Rouxiella badensis	0	0	0	0	0	0	0	0	0	0	0	0	0	0	0	0	0	0	0	0	0	21	0	0	0	0
Paraclostridium bifermentans	0	0	0	0	0	0	0	0	0	0	0	0	0	0	0	0	0	0	0	0	0	15	0	0	0	0
Fretibacterium fastidiosum	0	0	0	0	0	0	0	0	0	0	0	0	0	0	0	0	0	0	0	0	0	12	0	0	0	0
Capsicum annuum	0	0	0	0	0	0	0	0	0	0	0	0	0	0	0	0	0	0	0	0	0	16	0	0	0	0
Bacteroides uniformis	0	0	0	0	0	0	0	0	0	0	0	0	0	0	0	0	0	0	0	0	0	11	0	0	0	0
Aureliella helgolandensis	0	0	0	0	0	0	0	0	0	0	0	0	0	0	0	0	0	0	0	0	0	15	0	0	0	0
Lachnospiraceae bacterium	0	0	0	23	0	0	0	0	0	0	0	0	0	0	0	0	0	0	0	0	0	13	0	0	0	0
Phocaeicola vulgatus	0	0	0	22	0	0	0	0	0	0	0	0	0	0	0	0	0	0	0	0	0	11	0	0	0	0
Brevundimonas naejangsanensis	0	0	0	0	0	0	0	0	0	0	0	0	0	0	0	0	0	0	0	0	0	10	0	0	0	0
Candidatus Fonsibacter ubiquis	0	0	0	0	0	0	0	0	0	0	0	0	0	0	0	0	0	0	0	0	0	16	0	0	0	0
Parvimonas micra	0	0	0	0	0	0	0	0	0	0	0	0	0	0	0	0	0	0	0	0	0	15	0	0	0	0
Aerosticca soli	0	0	0	0	0	0	0	0	0	14	0	0	0	0	0	0	0	0	0	0	0	14	0	0	0	0
Aquabacterium olei	0	0	0	0	0	0	0	0	0	0	0	0	0	0	0	0	0	0	0	0	0	15	0	0	10	0
Brevibacterium linens	0	0	0	0	0	0	0	0	0	0	0	0	0	0	0	0	0	0	0	0	0	16	0	0	0	0
Pseudonocardia sp. EC080625-04	0	0	0	0	0	0	0	0	0	0	0	0	0	0	0	0	0	0	0	0	0	12	0	0	0	0
Glutamicibacter nicotianae	0	0	0	0	0	0	0	0	0	0	0	0	0	0	0	0	0	0	0	0	0	10	0	0	0	0
Cytophagaceae bacterium	0	0	0	0	0	0	0	0	0	0	0	0	0	0	0	0	0	0	0	0	0	10	0	0	0	0
Pseudomonas oleovorans	0	0	0	0	0	0	0	0	0	0	0	0	0	0	0	0	0	0	0	0	0	275	0	0	0	0
Pseudomonas oryzihabitans	0	0	0	0	0	0	0	0	0	0	0	0	0	0	0	0	0	0	0	0	0	20	0	0	0	0
Pseudomonas psychrotolerans	0	0	0	0	0	0	0	0	0	0	0	0	0	0	0	0	0	0	0	0	0	14	0	0	0	0
Acinetobacter schindleri	57	0	0	0	0	0	0	0	0	0	0	0	0	0	0	0	0	0	0	0	0	51	0	0	0	0
Mycobacterium paragordonae	0	0	0	0	0	0	0	0	0	0	0	0	0	0	0	0	0	0	0	0	0	24	0	0	0	0
Mycobacterium stomatepiae	0	0	0	0	0	0	0	0	0	0	0	0	0	0	0	0	0	0	0	0	0	10	0	0	0	0
Corynebacterium variabile	0	0	0	0	0	0	0	0	0	0	0	0	0	0	0	0	0	0	0	0	0	20	0	0	0	0
Corynebacterium xerosis	0	0	0	0	0	0	78	0	0	0	0	0	0	0	0	0	0	0	0	0	0	10	0	0	0	0
Azorhizobium caulinodans	0	0	0	0	0	0	0	0	0	0	0	0	0	0	0	0	0	0	0	0	0	10	0	0	0	0
Sphingomonas sp. AAP5	0	0	29	0	0	0	0	0	0	0	0	0	0	0	0	0	0	0	0	0	0	21	0	0	0	0
Sphingomonas insulae	0	0	0	0	0	0	0	0	0	0	0	0	0	0	0	0	0	0	0	0	0	10	0	0	0	0
Sphingobium barthaii	0	0	0	0	0	0	0	0	0	0	0	0	0	0	0	0	0	0	0	0	0	32	0	0	0	0
Methylobacterium sp. 17Sr1-1	0	0	0	0	0	0	0	0	0	0	0	0	0	0	0	0	0	0	0	0	0	16	0	0	0	0
Bosea sp. AS-1	0	0	0	0	0	0	0	0	0	0	0	0	0	0	0	0	0	0	0	0	0	12	0	0	0	0
Bosea sp. F3-2	0	0	0	0	0	0	0	0	0	0	0	0	0	0	0	0	0	0	0	0	0	11	0	0	0	0
Halomonas sp. BC-M4-5	0	0	0	0	0	0	0	0	0	0	0	0	0	0	0	0	0	0	0	0	0	12	0	0	0	0
Leptosphaeria maculans	37	0	0	0	0	0	0	0	0	0	0	0	0	0	0	0	0	0	0	0	0	0	0	0	0	0
Leifsonia sp. 197AMF	14	0	20	0	0	0	0	0	0	0	0	0	0	0	0	0	0	0	0	0	0	0	0	0	0	0
Panicum hallii	328	0	0	0	0	0	0	0	0	0	0	0	0	0	0	0	0	0	0	0	0	0	0	0	0	0
Pedobacter cryoconitis	118	0	0	0	0	0	0	0	0	0	0	0	0	0	0	0	0	0	0	0	0	0	0	0	0	0
Mycobacteroides salmoniphilum	28	0	0	0	0	0	0	0	0	0	0	0	0	0	0	0	0	0	0	0	0	0	0	0	0	0
Olea europaea	283	0	0	0	0	0	0	0	0	0	0	0	0	0	0	0	0	0	0	0	0	0	0	0	0	0
Curtobacterium pusillum	125	0	0	0	0	0	0	0	0	0	0	0	0	0	0	0	0	0	0	0	0	0	0	0	0	0
Curtobacterium sp. BH-2-1-1	114	0	0	0	0	0	0	0	762	0	0	0	0	0	0	0	0	0	0	0	0	0	0	0	0	0
Curtobacterium sp. 9128	26	0	0	0	0	0	0	0	1070	0	0	0	0	0	0	0	0	0	0	0	0	0	0	0	0	0
Curtobacterium sp. csp3	19	0	0	0	0	0	0	0	0	0	0	0	0	0	0	0	0	0	0	0	0	0	0	0	0	0
Stemphylium lycopersici	218	0	0	0	0	0	0	0	0	0	0	0	0	0	0	0	0	0	0	0	0	0	0	0	0	0
Bipolaris sorokiniana	171	0	0	0	0	0	0	0	0	0	0	0	0	0	0	0	0	0	0	0	0	0	0	0	0	0
Microlunatus phosphovorus	140	0	0	0	0	0	0	0	0	0	0	0	0	0	0	0	0	0	0	0	0	0	0	0	0	0
Staphylococcus pettenkoferi	12	0	0	0	0	0	0	0	0	0	0	0	0	0	0	0	0	0	0	0	0	0	0	0	0	0
Coniothyrium glycines	74	0	0	0	0	0	0	0	0	0	0	0	0	0	0	0	0	0	0	0	0	0	0	0	0	0
Bacillus sp. Y1	18	0	0	0	0	0	0	0	0	0	0	0	0	0	0	0	0	0	0	0	0	0	0	0	0	0
Ralstonia solanacearum	38	0	0	0	0	0	0	0	0	0	0	0	0	0	0	0	0	0	0	0	0	0	0	0	0	0
Ralstonia mannitolilytica	13	0	0	0	0	0	0	0	0	12	0	0	0	0	0	0	0	0	0	0	0	0	0	0	0	0
Meiothermus taiwanensis	39	0	0	0	0	0	0	0	0	0	0	21	0	0	0	0	0	0	0	0	0	0	0	0	0	0
Frondihabitans sp. PAMC 28766	21	0	0	0	0	0	0	0	0	0	117	0	0	0	0	0	0	0	0	0	0	0	0	0	0	0
Frondihabitans sp. 762G35	20	0	0	0	0	0	0	0	0	0	0	0	0	0	0	0	0	0	0	0	0	0	0	0	0	0
Mesobacillus jeotgali	42	0	0	0	0	0	0	0	0	0	0	0	0	0	0	0	0	0	0	0	0	0	0	0	0	0
Enterococcus cecorum	36	0	0	0	0	0	0	0	0	0	0	0	0	0	0	0	0	0	0	0	0	0	0	0	0	0
Anoxybacillus flavithermus	20	0	0	0	0	0	0	0	0	0	0	0	0	0	0	0	0	105	0	0	0	0	0	0	0	0
Sphingomonas hengshuiensis	156	0	0	0	0	0	0	0	0	0	0	0	0	0	0	0	0	0	0	0	0	0	0	0	0	0
Sphingomonas sp. CL5.1	96	0	0	0	0	0	0	0	0	0	0	0	0	0	0	0	0	0	0	0	0	0	0	0	0	0
Sphingomonas sp. Cra20	61	0	0	0	0	0	0	0	0	0	0	0	0	0	0	0	0	0	0	0	0	0	0	0	0	0
Sphingomonas paucimobilis	35	0	0	0	0	0	0	0	0	0	0	0	17	0	0	0	0	0	0	0	0	0	0	0	0	0
Sphingomonas sp. IC081	47	0	0	0	0	0	0	0	0	0	0	0	0	0	0	0	0	0	0	0	0	0	0	0	0	0
Sphingomonas sanxanigenens	15	0	0	0	0	0	0	0	0	0	0	0	0	0	0	0	0	0	0	0	0	0	0	0	0	0
Stenotrophomonas sp.	34	0	0	0	0	0	0	0	0	0	0	0	0	0	0	0	0	0	0	0	0	0	0	0	0	0
Mesorhizobium sp.	74	0	0	0	0	0	0	0	0	0	0	0	0	0	0	0	0	0	0	0	0	0	0	0	0	0
Mesorhizobium amorphae	12	0	0	0	0	0	0	0	0	0	0	0	0	0	0	0	0	0	0	0	0	0	0	0	0	0
Beauveria bassiana	23	0	0	0	0	0	0	0	0	0	0	0	0	0	0	0	0	0	0	0	0	0	0	0	0	0
Pyrenophora teres	18	0	0	0	0	0	0	0	0	0	0	0	0	0	0	0	0	0	0	0	0	0	0	0	0	0
Microterricola viridarii	20	0	0	0	0	0	0	0	201	0	0	0	0	0	0	0	0	0	0	0	0	0	0	0	0	0
Rubrivivax gelatinosus	19	0	0	0	0	0	0	0	0	0	156	0	0	0	0	0	0	0	0	0	0	0	0	0	0	0
Conexibacter woesei	20	0	0	0	0	0	0	0	0	0	0	0	0	0	0	0	0	0	0	0	0	0	0	0	0	0
Dyella jiangningensis	10	0	0	0	0	0	0	0	0	0	0	0	0	0	0	0	0	0	0	0	0	0	0	0	0	0
Dyella sp. G9	10	0	0	0	0	0	0	0	0	0	0	0	0	0	0	0	0	64	0	0	0	0	0	0	0	0
Agromyces flavus	17	0	0	0	0	0	0	0	0	0	0	0	0	0	0	0	0	0	0	0	0	0	0	0	0	0
Gordonia polyisoprenivorans	10	0	0	0	0	0	0	0	0	0	0	0	0	0	0	0	0	0	0	0	0	0	0	0	0	0
Usitatibacter rugosus	13	0	0	0	0	0	0	0	0	0	0	0	0	0	0	0	0	0	0	0	0	0	0	0	0	0
Brachypodium distachyon	16	0	0	0	0	0	0	0	0	0	0	0	0	0	12	0	0	0	0	0	0	0	0	0	0	0
Steroidobacter denitrificans	17	0	0	0	0	0	0	0	0	0	0	0	0	0	0	0	0	0	0	0	0	0	0	0	0	0
Dermabacter jinjuensis	10	0	0	0	0	0	0	0	0	0	0	0	0	0	0	0	0	0	0	0	0	0	0	0	0	0
Frigoribacterium sp. NBH87	11	0	0	0	0	0	0	0	261	0	0	0	0	0	0	0	0	0	0	0	0	0	0	0	0	0
Alicycliphilus denitrificans	26	0	0	0	0	0	0	0	0	45	0	0	0	0	0	0	0	0	0	0	0	0	0	0	0	0
Rhizobacter gummiphilus	10	0	0	0	0	0	0	0	0	17	0	0	0	0	0	0	0	0	0	0	0	0	0	0	0	0
Friedmanniella luteola	20	0	0	0	0	0	0	0	0	0	163	0	0	0	0	0	0	0	0	0	0	0	0	0	0	0
Massilia sp. WG5	80	0	0	0	0	0	0	0	0	0	0	0	0	0	0	0	0	0	0	0	0	0	0	0	0	0
Massilia putida	67	0	0	0	0	0	0	0	0	0	0	0	0	0	0	0	0	0	0	0	0	0	0	0	0	0
Nocardioides euryhalodurans	67	0	0	0	0	0	0	0	0	0	0	0	0	0	0	0	0	0	0	0	0	0	0	0	0	0
Duganella sp. GN2-R2	41	0	0	0	0	0	0	0	0	0	0	0	0	0	0	0	0	0	0	0	0	0	0	0	0	0
Mycobacterium avium	10	0	0	0	0	0	0	0	0	0	0	0	0	0	0	0	0	0	0	0	0	0	0	0	0	0
Methylobacterium mesophilicum	31	0	0	0	0	0	0	0	0	0	0	0	0	0	0	0	0	0	0	0	0	0	0	0	0	0
Methylobacterium phyllosphaerae	19	0	0	0	0	0	0	0	0	0	0	0	0	0	0	0	0	0	0	0	0	0	0	0	0	0
Flavobacterium columnare	29	0	0	0	0	0	0	0	0	0	0	0	0	0	0	0	0	0	0	0	0	0	0	0	0	0
Pseudoxanthomonas taiwanensis	11	0	0	0	0	0	0	0	0	0	0	0	0	0	0	0	0	0	0	0	0	0	0	0	0	0
Phyllobacterium sp. 628	16	0	0	0	0	0	0	0	0	0	0	0	0	0	0	0	0	0	0	0	0	0	0	0	0	0
Staphylococcus haemolyticus	0	15183	0	0	0	0	0	0	0	0	0	0	0	0	0	0	0	0	0	0	0	0	0	0	0	0
Staphylococcus pragensis	0	1622	0	0	0	0	0	0	0	0	0	0	0	0	0	0	0	0	0	0	0	0	0	0	0	0
Staphylococcus devriesei	0	11	0	0	0	0	0	0	0	0	0	0	0	0	0	0	0	0	0	0	0	0	0	0	0	0
Corynebacterium tuberculostearicum	0	10340	0	0	0	0	0	0	0	0	0	0	0	0	0	0	0	0	7647	0	0	0	0	0	0	0
Corynebacterium lactis	0	14	0	0	0	0	0	0	0	0	0	0	0	0	0	0	0	0	0	0	0	0	0	0	0	0
Corynebacterium simulans	0	38	0	0	0	0	0	0	0	0	0	0	0	0	0	0	0	0	0	0	0	0	11	0	0	0
Quercus rubra	0	3829	0	0	0	0	0	0	0	0	0	0	0	0	0	0	0	0	0	0	0	0	0	0	0	0
Quercus suber	0	702	0	0	0	0	0	0	0	0	0	0	0	0	0	0	0	0	0	0	0	0	0	0	0	0
Quercus acutissima	0	86	0	0	0	0	0	0	0	0	0	0	0	0	0	0	0	0	0	0	0	0	0	0	0	0
Quercus spinosa	0	26	0	0	0	0	0	0	0	0	0	0	0	0	0	0	0	0	0	0	0	0	0	0	0	0
Quercus glauca	0	14	0	0	0	0	0	0	0	0	0	0	0	0	0	0	0	0	0	0	0	0	0	0	0	0
Quercus aquifolioides	0	11	0	0	0	0	0	0	0	0	0	0	0	0	0	0	0	0	0	0	0	0	0	0	0	0
Beta vulgaris	0	16	0	0	0	0	0	0	0	0	0	0	0	0	0	0	0	0	0	0	0	0	0	0	0	0
Oryza sativa	0	1238	0	0	0	0	0	0	0	0	0	0	0	0	0	0	0	0	0	0	0	0	0	0	0	0
Senna tora	0	52	0	0	0	0	0	0	0	0	0	0	0	0	0	0	0	0	0	0	0	0	0	0	0	0
Castanea seguinii	0	10	0	0	0	0	0	0	0	0	0	0	0	0	0	0	0	0	0	0	0	0	0	0	0	0
Pinus taeda	0	640	0	0	0	0	724	0	0	0	0	0	0	0	0	0	0	0	0	0	0	0	0	0	0	0
Pinus massoniana	0	13	0	0	0	0	0	0	0	0	0	0	0	0	0	0	0	0	0	0	0	0	0	0	0	0
Micrococcus flavus	0	12	0	0	0	0	0	0	0	0	0	0	0	0	0	0	0	0	0	0	0	0	0	0	0	0
Pseudomonas mendocina	0	1115	0	0	0	0	0	0	0	0	0	0	0	0	0	0	0	0	1811	0	0	0	0	0	0	0
Pseudomonas fragi	0	99	0	0	0	0	0	0	0	0	0	0	0	0	0	0	0	0	0	0	0	0	0	0	0	0
Pseudomonas psychrophila	0	29	0	0	0	0	0	0	0	0	0	0	0	0	0	0	0	0	44	0	0	0	0	0	0	0
Hymenobacter chitinivorans	0	153	0	0	0	0	0	0	0	0	0	0	0	0	0	0	0	0	0	0	0	0	0	0	0	0
Ziziphus jujuba	0	179	0	0	0	0	0	0	0	0	0	0	0	0	0	0	0	0	0	0	0	0	0	0	0	0
Brachybacterium faecium	0	171	0	0	0	0	0	0	0	0	0	0	0	0	0	0	0	0	0	0	0	0	0	0	54	0
Populus trichocarpa	0	49	0	0	0	0	0	0	0	0	0	0	0	0	0	0	0	0	0	0	0	0	0	0	0	0
Juglans regia	0	122	0	0	0	0	0	0	0	0	0	0	0	0	0	0	0	0	0	0	0	0	0	0	0	0
Helianthus annuus	0	70	0	0	0	0	0	0	0	0	0	0	0	0	0	0	0	0	0	0	0	0	0	0	0	0
Acinetobacter baylyi	0	432	0	0	0	0	0	0	0	0	0	0	0	0	0	0	0	0	0	0	0	0	0	0	0	0
Lotus japonicus	0	100	0	0	0	0	0	0	0	0	0	0	0	0	0	0	0	0	0	0	0	0	0	0	0	0
Arabidopsis thaliana	0	19	0	0	0	0	0	0	0	0	0	0	0	0	0	0	0	0	0	0	0	0	0	0	0	0
[Haemophilus] ducreyi	0	36	0	0	0	0	41	0	0	0	0	0	0	0	0	0	0	0	0	0	0	0	0	0	0	0
Novosphingobium sp. ES2-1	0	10	0	0	0	0	0	0	0	0	0	0	0	0	0	0	0	0	0	0	0	0	0	0	0	0
Picea sitchensis	0	17	0	0	0	0	0	0	0	0	0	0	0	0	0	0	0	0	0	0	0	0	0	0	0	0
Picea glauca	0	29	0	0	0	0	0	0	0	0	0	0	0	0	0	0	0	0	0	0	0	0	0	0	0	0
Paracoccus pantotrophus	0	18	0	0	0	0	0	0	0	0	0	0	0	0	0	0	0	0	0	0	0	0	0	0	0	0
Paracoccus denitrificans	0	16	0	0	0	0	0	0	0	0	0	0	0	0	0	0	0	0	23	0	0	0	0	0	0	0
Microbacterium paludicola	0	31	0	0	0	0	0	0	0	0	0	0	0	0	0	0	0	0	0	0	0	0	0	0	0	0
Pandoraea apista	0	38	0	0	0	0	0	0	0	0	0	0	0	0	0	0	0	0	0	0	0	0	0	0	0	0
Cannabis sativa	0	21	0	0	0	0	0	0	0	0	0	0	0	0	0	0	0	0	0	0	0	0	0	0	0	0
Stenotrophomonas sp. LM091	0	18	0	0	0	0	0	0	0	0	0	0	0	0	0	0	0	0	0	0	0	0	0	0	0	0
Stenotrophomonas indicatrix	0	15	0	0	0	0	0	0	0	0	0	0	0	0	0	0	0	0	0	0	0	0	0	0	0	0
Stackebrandtia nassauensis	0	27	0	0	0	0	0	0	0	0	0	0	0	0	0	0	0	0	0	0	0	0	0	0	0	0
Phenylobacterium zucineum	0	20	0	0	0	0	0	0	0	0	0	0	0	0	0	0	0	0	0	0	0	0	0	0	0	0
Mannheimia haemolytica	0	10	0	0	0	0	0	0	0	0	0	0	0	0	0	0	0	0	0	0	0	0	0	0	0	0
Brevibacterium sandarakinum	0	18	0	0	0	0	0	0	0	0	0	0	0	0	0	0	0	0	0	0	0	0	0	0	0	0
Fusarium graminearum	0	15	0	0	0	0	0	0	0	0	0	0	0	0	0	0	0	0	0	0	0	0	0	0	0	0
Kinneretia sp. DAIF2	0	39	13	0	0	0	0	0	0	0	0	0	0	0	0	0	0	0	0	0	0	0	0	0	0	0
Sphingomonas sp. HMP9	0	103	0	0	0	0	0	0	0	0	0	0	0	0	0	0	0	0	0	0	0	0	0	0	0	0
Sphingomonas sp. PAMC26645	0	108	0	0	0	0	0	0	0	0	113	0	0	0	0	0	0	0	0	0	0	0	0	0	0	0
Thermus parvatiensis	0	13	0	0	0	0	0	0	0	0	0	0	0	0	0	0	0	0	0	0	0	0	0	0	0	0
Sphingosinicella sp. UDD2	0	12	0	0	0	0	0	0	0	0	0	0	0	0	0	0	0	0	0	0	0	0	0	0	0	0
Chryseobacterium sp. NEB161	0	10	0	0	0	0	0	0	0	0	0	0	0	0	0	0	0	0	0	0	0	0	0	0	0	0
Nocardioides sp. JQ2195	0	0	2245	0	0	0	0	0	0	0	0	0	0	0	0	0	0	0	0	0	0	0	0	0	0	0
Nocardioides seonyuensis	0	0	507	0	0	0	0	0	0	0	0	0	0	0	0	0	0	0	0	0	0	0	0	0	0	0
Nocardioides sp. zg-579	0	0	33	0	0	0	0	0	0	0	0	0	0	0	0	0	0	0	0	0	0	0	0	0	0	0
Nocardioides ungokensis	0	0	18	0	0	0	0	0	0	0	0	0	0	0	0	0	0	0	0	0	0	0	0	0	0	39
Nocardioides sp. MC1495	0	0	17	0	0	0	0	0	0	0	0	0	0	0	0	0	0	0	0	0	0	0	0	0	0	0
Aureobasidium pullulans	0	0	139	0	0	0	0	0	0	0	0	0	0	0	0	0	0	0	0	0	0	0	0	0	0	0
Ruania sp. HY168	0	0	150	0	0	0	0	0	0	0	0	0	0	0	0	0	0	0	0	0	0	0	0	0	0	0
Marmoricola scoriae	0	0	102	0	0	0	0	0	0	0	0	0	0	0	0	0	0	0	0	0	0	0	0	0	0	0
Ochrobactrum quorumnocens	0	0	10	0	0	0	0	0	0	0	0	0	0	0	0	0	0	0	0	0	0	0	0	0	0	0
Crassostrea gigas	0	0	68	0	0	0	0	0	0	0	0	0	0	0	0	0	0	0	0	0	0	0	0	0	0	0
Daucus carota	0	0	65	0	0	0	0	0	0	0	0	0	0	0	0	0	0	0	0	0	0	0	0	0	0	0
Haemophilus influenzae	0	0	12	0	0	0	0	0	0	0	0	0	0	0	0	0	0	0	0	0	0	0	0	0	0	0
Mitsuaria sp. 7	0	0	24	0	0	0	0	0	0	0	0	0	0	0	0	0	0	0	0	0	0	0	0	0	0	0
Nakamurella lactea	0	0	20	0	0	0	0	0	0	0	0	0	0	0	0	0	0	0	0	0	0	0	0	0	0	0
Ornithinimicrobium sp. H23M54	0	0	27	0	0	0	0	0	0	0	0	0	0	0	0	0	0	0	0	0	0	0	0	0	0	0
Tsukamurella tyrosinosolvens	0	0	10	0	0	0	0	0	0	0	17	0	0	0	0	0	0	0	0	0	0	0	0	0	0	0
Prevotella jejuni	0	0	10	0	0	0	0	0	0	0	0	0	0	0	0	0	0	0	16	0	0	0	0	0	0	0
Pseudomonas poae	0	0	16	0	0	0	0	0	0	0	0	0	0	0	0	0	0	0	0	0	0	0	0	0	0	0
Deinococcus sp. NW-56	0	0	45	0	0	0	0	0	0	0	0	0	0	0	0	0	0	0	0	0	0	0	0	0	0	0
Acidovorax sp. 1608163	0	0	20	0	0	0	0	0	0	0	0	0	0	0	0	0	0	0	0	0	0	0	0	0	0	0
Jeotgalicoccus sp. ATCC 8456	0	0	0	2781	0	0	0	0	0	0	0	0	0	0	0	0	0	0	0	0	0	0	0	0	0	0
Digitaria exilis	0	0	0	454	0	0	0	0	0	0	0	0	0	0	0	0	0	0	0	0	0	0	0	0	0	0
Acyrthosiphon pisum	0	0	0	331	0	0	0	0	0	0	0	0	0	0	0	0	0	0	0	0	0	0	0	0	0	0
Exiguobacterium sibiricum	0	0	0	142	0	0	0	0	0	0	0	0	0	0	0	0	0	0	0	0	0	0	0	0	0	0
Exiguobacterium sp. Helios	0	0	0	30	0	0	0	0	0	0	0	0	0	0	0	0	0	0	0	0	0	0	0	0	0	0
Exiguobacterium acetylicum	0	0	0	12	0	0	0	0	0	0	0	0	0	0	0	0	0	0	0	0	0	0	0	0	0	0
Moraxella nonliquefaciens	0	0	0	12	0	0	0	0	0	0	0	0	0	0	0	0	0	0	0	0	0	0	0	0	0	0
Morus notabilis	0	0	0	102	119	0	0	0	0	0	0	0	0	0	0	0	0	0	0	0	0	0	0	0	0	0
[Ruminococcus] torques	0	0	0	98	0	0	0	0	0	0	0	0	0	0	0	0	0	0	0	0	0	0	0	0	0	0
Roseburia intestinalis	0	0	0	93	0	0	0	0	0	0	0	0	0	0	0	0	0	0	0	0	0	0	0	0	0	0
[Eubacterium] rectale	0	0	0	92	0	0	0	0	0	0	0	0	0	0	0	0	0	0	0	0	0	0	0	0	0	0
Acinetobacter sp. WCHA55	0	0	0	17	0	0	0	0	0	0	0	0	0	0	0	0	0	0	0	0	0	0	0	0	0	0
Acinetobacter seifertii	0	0	0	21	0	0	0	0	0	0	0	0	0	0	0	0	0	0	0	0	0	0	0	0	0	0
Prevotella copri	0	0	0	34	0	0	0	0	0	0	0	0	0	0	0	0	0	0	0	0	0	0	0	0	0	0
Coprococcus sp. ART55/1	0	0	0	80	0	0	0	0	0	0	0	0	0	0	0	0	0	0	0	0	0	0	0	0	0	0
Buchnera aphidicola	0	0	0	45	0	0	0	0	0	0	0	0	0	0	0	0	0	54	0	0	0	0	0	0	0	0
Aphis gossypii	0	0	0	11	0	0	0	0	0	0	0	0	0	0	0	0	0	0	0	0	0	0	0	0	0	0
Psychrobacter faecalis	0	0	0	79	0	0	0	0	0	0	0	0	0	0	0	0	0	0	0	0	0	0	0	0	0	0
Psychrobacter sp. AntiMn-1	0	0	0	19	0	0	0	0	0	0	0	0	0	0	0	0	0	0	132	0	0	0	0	0	0	0
Psychrobacter arcticus	0	0	0	12	0	0	0	0	0	0	0	0	0	0	0	0	0	0	0	0	0	0	0	0	0	0
Psychrobacter sp.	0	0	0	10	0	0	0	0	0	0	0	0	0	0	0	0	0	0	45	0	0	0	0	0	0	0
Ligilactobacillus salivarius	0	0	0	20	0	0	0	0	0	0	0	0	0	0	0	0	0	0	0	0	0	0	0	0	0	0
Myzus persicae	0	0	0	41	0	0	0	0	0	0	0	0	0	0	0	0	0	0	0	0	0	0	0	0	0	0
Rheinheimera sp. LHK132	0	0	0	307	0	0	0	0	0	0	0	0	0	0	0	0	0	0	0	0	0	0	0	0	0	0
Streptococcus infantarius	0	0	0	10	0	0	0	0	0	0	0	0	0	0	0	0	0	0	0	0	0	0	0	0	0	0
Collinsella aerofaciens	0	0	0	16	0	0	0	0	0	0	0	0	0	0	0	0	0	0	0	0	0	0	0	0	0	0
Zymoseptoria tritici	0	0	0	23	0	0	0	0	0	0	0	0	0	0	0	0	0	0	0	0	0	0	0	0	0	0
Riemerella anatipestifer	0	0	0	16	0	0	0	0	0	0	0	0	0	0	0	0	0	0	0	0	0	0	0	0	0	0
Enterococcus faecium	0	0	0	23	0	0	0	0	0	0	0	0	0	0	0	0	0	0	0	0	0	0	0	0	0	0
Diuraphis noxia	0	0	0	16	0	0	0	0	0	0	0	0	0	0	0	0	0	0	0	0	0	0	0	0	0	0
Corynebacterium efficiens	0	0	0	24	0	0	0	0	0	0	0	0	0	0	0	0	0	0	0	0	0	0	0	0	0	0
Trichoderma gamsii	0	0	0	26	0	0	0	0	0	0	0	0	0	0	0	0	0	0	0	0	0	0	0	0	0	0
Gemella haemolysans	0	0	0	14	0	0	0	0	0	0	0	0	0	0	0	0	0	0	0	0	0	0	0	0	0	0
Priestia megaterium	0	0	0	16	0	0	0	0	0	0	0	0	0	0	0	0	0	0	0	0	0	0	0	0	0	22
Leptotrichia buccalis	0	0	0	21	0	0	0	0	0	0	0	0	0	0	0	0	0	0	0	0	0	0	0	0	0	0
Mogibacterium diversum	0	0	0	12	0	0	0	0	0	0	0	0	0	0	0	0	0	0	0	0	0	0	0	0	0	0
Elizabethkingia anophelis	0	0	0	11	0	0	0	0	0	0	0	0	0	0	0	0	0	0	0	0	0	0	0	0	0	0
Methylobacterium radiotolerans	0	0	0	840	0	0	0	0	0	0	0	0	0	0	0	0	0	0	0	0	0	0	0	0	0	0
Shewanella sp. ANA-3	0	0	0	12	0	0	0	0	0	0	0	0	0	0	0	0	0	0	0	0	0	0	0	0	0	0
Clostridioides difficile	0	0	0	10	0	0	0	0	0	0	0	0	0	0	0	0	0	0	0	0	0	0	0	0	0	0
Escherichia coli	0	0	0	326	0	0	0	0	0	0	0	0	0	0	0	0	0	0	0	0	0	0	0	0	0	0
Staphylococcus epidermidis	0	0	0	0	18665	0	0	0	0	0	0	0	0	0	0	0	0	0	0	0	0	0	12625	0	0	0
Staphylococcus auricularis	0	0	0	0	18	0	0	0	0	0	0	0	0	0	0	0	0	0	0	0	0	0	12	0	0	0
Cutibacterium avidum	0	0	0	0	14196	0	0	0	0	0	0	0	0	0	0	0	0	0	0	0	0	0	0	0	0	0
Rhodotorula glutinis	0	0	0	0	7649	0	0	0	0	0	0	0	0	0	0	0	0	0	0	0	0	0	0	0	0	0
Rhodotorula graminis	0	0	0	0	20	0	0	0	0	0	0	0	0	0	0	0	0	0	0	0	0	0	0	0	0	0
Rhodotorula mucilaginosa	0	0	0	0	2151	0	0	0	0	0	0	0	0	0	0	0	0	0	0	0	0	0	0	0	0	0
Rhodotorula toruloides	0	0	0	0	87	0	0	0	0	0	0	0	0	0	0	0	0	0	0	0	0	0	0	0	0	0
Rhodotorula diobovata	0	0	0	0	19	0	0	0	0	0	0	0	0	0	0	0	0	0	0	0	0	0	0	0	0	0
Talaromyces marneffei	0	0	0	0	12	0	0	0	0	0	0	0	0	0	0	0	0	0	0	0	0	0	0	0	0	0
Byssochlamys spectabilis	0	0	0	0	1330	0	0	0	0	0	0	0	0	0	0	0	0	0	0	0	0	0	0	0	0	0
Streptomyces sp.	0	0	0	0	20	0	0	0	0	0	0	0	0	0	0	0	0	0	0	0	0	0	0	0	0	0
Aspergillus sclerotioniger	0	0	0	0	38	0	0	0	0	0	0	0	0	0	0	0	0	0	0	0	0	0	0	0	0	0
Aspergillus fumigatus	0	0	0	0	16	0	0	0	0	0	0	0	0	0	0	0	0	0	0	0	0	0	0	0	0	0
Hesperocyparis glabra	0	0	0	0	164	0	0	0	0	0	0	0	0	0	0	0	0	0	0	0	0	0	0	0	0	0
Hesperocyparis lusitanica	0	0	0	0	21	0	0	0	0	0	0	0	0	0	0	0	0	0	0	0	0	0	0	0	0	0
Hesperocyparis lindleyi	0	0	0	0	22	0	0	0	0	0	0	0	0	0	0	0	0	0	0	0	0	0	0	0	0	0
Hesperocyparis benthamii	0	0	0	0	10	0	0	0	0	0	0	0	0	0	0	0	0	0	0	0	0	0	0	0	0	0
Xylaria hypoxylon	0	0	0	0	18	0	0	0	0	0	0	0	0	0	0	0	0	0	0	0	0	0	0	0	0	0
Cupressus sempervirens	0	0	0	0	90	0	0	0	0	0	0	0	0	0	0	0	0	0	0	0	0	0	0	0	0	0
Pestalotiopsis fici	0	0	0	0	109	0	0	0	0	0	0	0	0	0	0	0	0	0	0	0	0	0	0	0	0	0
Gemella morbillorum	0	0	0	0	24	0	0	0	0	0	0	0	0	0	0	0	0	0	0	0	0	0	0	0	0	0
Cucumis melo	0	0	0	0	12	0	0	0	0	0	0	0	0	0	0	0	0	0	0	0	0	0	0	0	0	0
Blattabacterium sp. (Blattella germanica)	0	0	0	0	12	0	0	0	0	0	0	0	0	0	0	0	0	0	0	0	0	0	0	0	0	0
Diversispora epigaea	0	0	0	0	13	0	0	0	0	0	0	0	0	0	0	0	0	0	0	0	0	0	0	0	0	0
Tannerella forsythia	0	0	0	0	10	0	0	0	0	0	0	0	0	0	0	0	0	0	0	0	0	0	0	0	0	0
Vigna angularis	0	0	0	0	10	0	0	0	0	0	0	0	0	0	0	0	0	0	0	0	0	0	0	0	0	0
Staphylococcus hominis	0	0	0	0	0	16262	0	0	0	0	0	0	0	0	0	0	0	0	0	0	0	0	0	0	0	0
Staphylococcus pseudintermedius	0	0	0	0	0	151	0	0	0	0	0	0	0	0	0	0	0	0	0	0	0	0	0	0	0	0
Staphylococcus saccharolyticus	0	0	0	0	0	930	0	0	0	0	0	0	0	0	0	0	0	0	0	0	0	0	0	0	0	0
Staphylococcus lugdunensis	0	0	0	0	0	34	0	0	0	0	0	0	0	0	0	0	0	0	0	0	0	0	16	0	0	0
Staphylococcus argenteus	0	0	0	0	0	15	0	0	0	0	0	0	0	0	0	0	0	0	0	0	0	0	0	0	0	0
Pseudomonas stutzeri	0	0	0	0	0	20682	0	0	0	0	0	0	0	0	0	0	0	0	0	0	0	0	0	0	0	0
Pseudomonas balearica	0	0	0	0	0	228	0	0	0	0	0	0	0	0	0	0	0	0	0	0	0	0	0	0	0	0
Pseudomonas sp. THAF7b	0	0	0	0	0	213	0	0	0	0	0	0	0	0	0	0	0	0	0	0	0	0	0	0	0	0
Pseudomonas sp. R2A2	0	0	0	0	0	112	0	0	0	0	0	0	0	0	0	0	0	0	0	0	0	0	0	0	0	0
Pseudomonas xanthomarina	0	0	0	0	0	17	0	0	0	0	0	0	0	0	0	0	0	0	0	0	0	0	0	0	0	0
Pseudomonas sp. SXM-1	0	0	0	0	0	21	0	0	0	0	0	0	0	0	0	0	0	0	0	0	0	0	0	0	0	0
Pseudomonas tolaasii	0	0	0	0	0	16	0	0	0	0	0	0	0	0	0	0	0	0	0	0	0	0	0	0	0	0
Pseudomonas furukawaii	0	0	0	0	0	15	0	0	0	0	0	0	0	0	0	0	0	0	0	0	0	0	0	0	0	0
Massilia sp. LPB0304	0	0	0	0	0	13080	0	0	0	0	0	0	0	0	0	0	0	0	0	0	0	0	0	0	0	0
Propionibacterium sp. oral taxon 193	0	0	0	0	0	9387	0	0	0	0	0	0	0	0	0	0	0	0	0	0	0	0	0	0	0	0
Streptococcus salivarius	0	0	0	0	0	1475	0	0	0	0	0	0	0	0	0	0	0	0	0	0	0	0	0	0	0	0
Streptococcus oralis	0	0	0	0	0	688	0	0	0	0	0	0	0	0	0	0	0	0	0	0	0	0	0	0	0	0
Streptococcus gordonii	0	0	0	0	0	248	0	0	0	0	0	0	0	0	0	0	0	0	0	0	0	0	0	0	0	0
Corynebacterium haemomassiliense	0	0	0	0	0	1075	0	0	0	0	0	0	0	0	0	0	0	0	0	0	0	0	0	0	0	0
Corynebacterium ureicelerivorans	0	0	0	0	0	461	0	0	0	0	0	0	0	0	0	0	0	0	0	0	0	0	0	0	0	0
Corynebacterium glaucum	0	0	0	0	0	38	18	0	0	0	0	0	0	0	0	0	0	0	0	0	0	0	0	0	0	0
Corynebacterium frankenforstense	0	0	0	0	0	12	0	0	0	0	0	0	0	0	0	0	0	0	0	0	0	0	0	0	0	0
Paracoccus yeei	0	0	0	0	0	3981	0	0	0	0	0	0	0	0	0	0	0	0	0	0	0	0	0	0	0	0
Paracoccus mutanolyticus	0	0	0	0	0	38	0	0	0	0	0	0	0	0	0	0	0	0	0	0	0	0	0	0	0	0
Rothia mucilaginosa	0	0	0	0	0	2532	0	0	0	0	0	0	0	0	0	0	0	0	0	0	0	0	0	0	0	0
Rothia dentocariosa	0	0	0	0	0	322	0	0	0	0	0	0	0	0	0	0	0	0	200	0	0	0	0	0	0	0
Rothia aeria	0	0	0	0	0	57	0	0	0	0	0	0	0	0	0	0	0	0	0	0	0	0	0	0	0	14
Actinomyces sp. oral taxon 171	0	0	0	0	0	26	0	0	0	0	0	0	0	0	0	0	0	0	0	0	0	0	0	0	0	0
Schaalia meyeri	0	0	0	0	0	100	0	0	0	0	0	0	0	0	0	0	0	0	0	0	0	0	0	0	0	0
Leptotrichia wadei	0	0	0	0	0	234	0	0	0	0	0	0	0	0	0	0	0	0	0	0	0	0	0	0	0	0
Abiotrophia defectiva	0	0	0	0	0	136	0	0	0	0	0	0	0	0	0	0	0	0	0	0	0	0	0	0	0	0
Comamonas terrigena	0	0	0	0	0	16	0	0	0	0	0	0	0	0	0	0	0	0	0	0	0	0	0	0	0	0
Thermomonas carbonis	0	0	0	0	0	1049	0	0	0	0	891	0	0	0	0	0	0	0	0	0	0	0	0	0	0	0
Thermomonas sp. HDW16	0	0	0	0	0	28	0	0	0	0	0	0	0	0	0	0	0	0	0	0	0	0	0	0	0	0
Aspergillus cristatus	0	0	0	0	0	119	0	0	0	0	0	0	0	0	0	0	0	0	0	0	0	0	0	0	0	0
Aspergillus ruber	0	0	0	0	0	10	0	0	0	0	0	0	0	0	0	0	0	0	0	0	0	0	0	0	0	0
Rhodococcus sp. NJ-530	0	0	0	0	0	19	0	0	15	0	0	0	0	0	0	0	0	0	0	0	0	0	0	0	0	0
Ochrobactrum sp. MT180101	0	0	0	0	0	22	0	0	0	0	0	0	0	0	0	0	0	0	0	0	0	0	0	0	0	0
Kocuria varians	0	0	0	0	0	30	0	0	0	0	0	0	0	0	0	0	0	0	0	0	0	0	0	0	0	0
Malassezia pachydermatis	0	0	0	0	0	24	0	0	0	0	0	0	0	0	0	0	0	0	0	0	0	0	0	0	0	0
Phaseolus vulgaris alphaendornavirus 1	0	0	0	0	0	46	0	0	0	0	0	0	0	0	0	0	0	0	0	0	0	0	0	0	0	0
Campylobacter concisus	0	0	0	0	0	56	0	0	0	0	0	0	0	0	0	0	0	0	0	0	0	0	0	0	0	0
Phaseolus vulgaris	0	0	0	0	0	74	0	0	0	0	0	0	0	0	0	0	0	0	0	0	0	0	0	0	0	0
Diaphorina citri	0	0	0	0	0	57	0	0	0	0	0	0	0	0	0	0	0	0	0	0	0	0	0	0	0	0
Cucurbita maxima	0	0	0	0	0	34	0	0	0	0	0	0	0	0	0	0	0	0	0	0	0	0	0	0	0	0
Cucurbita pepo	0	0	0	0	0	12	0	0	0	0	0	0	0	0	0	0	0	0	0	0	0	0	0	0	0	0
Azotobacter chroococcum	0	0	0	0	0	20	0	0	0	0	0	0	0	0	0	0	0	0	0	0	0	0	0	0	0	0
Dolosigranulum pigrum	0	0	0	0	0	24	0	0	0	0	0	0	0	0	0	0	0	0	0	0	0	0	0	0	0	0
Pauljensenia hongkongensis	0	0	0	0	0	22	0	0	0	0	0	0	0	0	0	0	0	0	0	0	0	0	0	0	0	0
Paucibacter sp. KCTC 42545	0	0	0	0	0	16	0	0	0	0	0	0	0	0	0	0	0	0	0	0	0	0	0	0	0	0
Paracoccidioides lutzii	0	0	0	0	0	15	0	0	0	0	0	0	0	0	0	0	0	0	0	0	0	0	0	0	0	0
Janibacter sp. YB324	0	0	0	0	0	14	0	0	0	0	0	0	0	0	0	0	0	0	19	0	0	0	0	0	0	0
Pandoraea thiooxydans	0	0	0	0	0	13	0	0	0	0	0	0	0	0	0	0	0	0	0	0	0	0	0	0	0	0
Babesia bigemina	0	0	0	0	0	10	0	0	0	0	0	0	0	0	0	0	0	0	0	0	0	0	0	0	0	0
Acinetobacter tandoii	0	0	0	0	0	20	0	0	0	0	0	0	0	0	0	0	0	0	0	0	0	0	0	0	0	0
Bradyrhizobium sp. CCBAU 53421	0	0	0	0	0	12	0	0	0	0	0	0	0	0	0	0	0	0	0	0	0	0	0	0	0	0
Methylobacterium sp. WL1	0	0	0	0	0	11	0	0	0	0	0	0	0	0	0	0	0	0	0	0	0	0	0	0	0	0
Roseomonas gilardii	0	0	0	0	0	18	0	0	0	0	0	0	0	0	0	0	0	0	0	0	0	0	0	0	0	0
Micrococcus luteus	0	0	0	0	0	0	45897	0	0	0	0	0	0	0	0	0	0	0	0	0	0	0	0	0	0	0
Micrococcus sp. KBS0714	0	0	0	0	0	0	89	0	0	0	0	0	0	0	0	0	0	0	0	0	0	0	0	0	0	0
Micrococcus yunnanensis	0	0	0	0	0	0	13	0	0	0	0	0	0	0	0	0	0	0	0	0	0	0	0	0	0	0
Moraxella osloensis	0	0	0	0	0	0	7056	0	0	0	0	0	0	0	0	0	0	0	0	0	0	0	0	0	0	0
Dermacoccus abyssi	0	0	0	0	0	0	5689	0	0	0	0	0	0	0	0	0	0	0	0	0	0	0	0	0	0	0
Dermacoccus sp. PAMC28757	0	0	0	0	0	0	170	0	0	0	0	0	0	0	0	0	0	0	0	0	0	0	0	0	0	0
Lactobacillus delbrueckii	0	0	0	0	0	0	21	0	0	0	20	0	0	0	0	0	0	0	0	0	0	0	0	0	0	0
Lactobacillus johnsonii	0	0	0	0	0	0	19	12	0	0	0	0	0	0	0	0	0	0	0	0	0	0	0	0	0	0
Kytococcus sedentarius	0	0	0	0	0	0	943	0	0	0	0	0	0	0	0	0	0	0	0	0	0	0	0	0	0	0
Gordonia bronchialis	0	0	0	0	0	0	767	0	0	0	0	0	0	0	0	0	0	0	0	0	0	0	0	0	0	0
Gordonia terrae	0	0	0	0	0	0	104	0	0	0	61	0	0	0	0	0	0	0	0	0	0	0	0	0	0	0
Gordonia rubripertincta	0	0	0	0	0	0	29	0	0	0	33	0	0	0	0	0	0	0	0	0	0	0	0	0	0	0
Brachybacterium sp. SGAir0954	0	0	0	0	0	0	31	0	0	0	0	0	0	0	0	0	0	0	0	0	0	0	0	0	0	0
Meiothermus silvanus	0	0	0	0	0	0	14	0	0	0	0	0	0	0	0	0	0	0	0	0	0	0	0	0	0	0
Dietzia sp. oral taxon 368	0	0	0	0	0	0	379	0	0	0	0	0	0	0	0	0	0	0	0	0	0	0	0	0	0	0
Dietzia lutea	0	0	0	0	0	0	115	0	0	0	0	0	0	0	0	0	0	0	45	0	0	0	0	0	0	0
Pseudomonas sp. CMR5c	0	0	0	0	0	0	12	0	0	0	0	0	0	0	0	0	0	0	0	0	0	0	0	0	0	0
Pseudomonas simiae	0	0	0	0	0	0	11	0	0	0	0	0	0	0	0	0	0	0	0	0	0	0	0	0	0	0
Pantoea vagans	0	0	0	0	0	0	194	0	0	0	0	0	0	0	0	0	0	0	0	0	0	0	0	0	0	0
Paracoccus contaminans	0	0	0	0	0	0	42	0	0	0	0	0	0	0	0	0	0	0	0	0	0	0	0	0	0	0
Paracoccus aminophilus	0	0	0	0	0	0	44	0	0	0	0	0	0	0	0	0	0	0	0	0	0	0	0	0	0	0
Paracoccus suum	0	0	0	0	0	0	10	0	0	0	0	0	0	0	0	0	0	0	12	0	0	0	0	0	0	0
Penicillium solitum	0	0	0	0	0	0	51	0	0	0	0	0	0	0	0	0	0	0	0	0	0	0	0	0	0	0
Chthoniobacter flavus	0	0	0	0	0	0	78	0	0	0	0	0	0	0	0	0	0	0	0	0	0	0	0	0	0	0
Brevibacterium luteolum	0	0	0	0	0	0	64	0	0	0	0	0	0	0	0	0	0	0	0	0	0	0	0	0	0	0
Brevibacterium sp. WO024	0	0	0	0	0	0	10	0	0	0	0	0	0	0	0	0	0	0	0	0	0	0	0	0	0	0
Cronobacter sakazakii	0	0	0	0	0	0	22	0	0	0	0	0	0	0	0	0	0	0	0	0	0	0	0	0	0	0
Corynebacterium sanguinis	0	0	0	0	0	0	576	0	0	0	0	0	0	0	0	0	0	0	0	0	0	0	0	0	0	0
Corynebacterium mycetoides	0	0	0	0	0	0	28	0	0	0	0	0	0	0	0	0	0	0	0	0	0	0	0	0	0	0
Leptothrix cholodnii	0	0	0	0	0	0	42	0	0	0	0	0	0	0	0	0	0	0	0	0	0	0	0	0	0	0
Devriesea agamarum	0	0	0	0	0	0	31	0	0	0	0	0	0	0	0	0	0	0	0	0	0	0	0	0	0	0
Luteimonas sp. YGD11-2	0	0	0	0	0	0	25	0	0	0	0	0	0	0	0	0	0	0	18	0	0	0	0	0	0	0
Clavispora lusitaniae	0	0	0	0	0	0	24	0	0	0	10	0	0	0	0	0	0	0	0	0	0	0	0	0	0	0
Paludibaculum fermentans	0	0	0	0	0	0	17	0	0	0	0	0	0	0	0	0	0	0	0	0	0	0	0	0	0	0
Polaromonas sp. JS666	0	0	0	0	0	0	15	0	0	0	0	0	0	0	0	0	0	0	0	0	0	0	0	0	0	0
Acidiphilium multivorum	0	0	0	0	0	0	12	0	0	0	0	0	0	0	0	0	0	0	0	0	0	0	0	0	0	0
Acinetobacter gyllenbergii	0	0	0	0	0	0	48	0	0	0	0	0	0	0	0	0	0	0	0	0	0	0	0	0	0	0
Acinetobacter sp. C16S1	0	0	0	0	0	0	19	0	0	0	0	0	0	0	0	0	0	0	0	0	0	0	0	0	0	0
Klebsiella variicola	0	0	0	0	0	0	87	0	0	0	0	0	0	0	0	0	0	0	0	0	0	0	0	0	0	0
Herbaspirillum hiltneri	0	0	0	0	0	0	0	11	0	0	0	0	0	0	0	0	0	0	0	0	0	0	0	0	0	0
Acinetobacter pittii	0	0	0	0	0	0	0	2459	0	0	0	0	0	0	0	0	0	0	0	0	0	0	0	0	0	0
Acinetobacter calcoaceticus	0	0	0	0	0	0	0	136	0	0	0	0	0	0	0	0	0	0	0	0	0	0	0	0	0	0
Acinetobacter sp. NCu2D-2	0	0	0	0	0	0	0	12	0	0	0	0	0	0	0	0	0	0	0	0	0	0	0	0	0	0
Kazachstania exigua	0	0	0	0	0	0	0	48	0	0	0	0	0	0	0	0	0	0	0	0	0	0	0	0	0	0
Anoxybacillus amylolyticus	0	0	0	0	0	0	0	398	0	0	0	0	0	0	0	0	0	0	0	0	0	0	0	0	0	0
Leclercia sp. 119287	0	0	0	0	0	0	0	335	0	0	0	0	0	0	0	0	0	0	0	0	0	0	0	0	0	0
Rhodococcus opacus	0	0	0	0	0	0	0	15	0	0	25	0	0	0	0	0	0	0	0	0	0	0	0	0	0	0
Azospirillum lipoferum	0	0	0	0	0	0	0	21	0	0	0	0	0	0	0	0	0	0	0	0	0	0	0	0	0	0
Neisseria elongata	0	0	0	0	0	0	0	10	0	0	0	0	0	0	0	0	0	0	0	0	0	0	0	0	0	0
Comamonas koreensis	0	0	0	0	0	0	0	19	0	0	0	0	0	0	0	0	0	0	0	0	0	0	0	0	0	0
Lactobacillus vaginalis	0	0	0	0	0	0	0	96	0	0	0	0	0	0	0	0	0	0	0	0	0	0	0	0	0	0
Pseudomonas chlororaphis	0	0	0	0	0	0	0	144	0	0	0	0	0	0	0	0	0	0	0	0	0	0	0	0	0	0
Pseudomonas protegens	0	0	0	0	0	0	0	18	0	0	0	0	0	0	0	0	0	0	0	0	0	0	0	0	0	0
Pseudomonas corrugata	0	0	0	0	0	0	0	10	0	0	0	0	0	0	0	0	0	0	0	0	0	0	0	0	0	0
Streptococcus anginosus	0	0	0	0	0	0	0	55	0	0	0	0	0	0	0	0	0	0	0	0	0	0	0	0	0	0
Geobacillus stearothermophilus	0	0	0	0	0	0	0	57	0	0	0	0	0	0	0	0	0	0	0	0	0	0	0	0	0	0
Geobacillus sp. 12AMOR1	0	0	0	0	0	0	0	10	0	0	0	0	0	0	0	0	0	0	0	0	0	0	0	0	0	0
Rhizobium oryzihabitans	0	0	0	0	0	0	0	36	0	0	0	0	0	0	0	36	0	0	0	0	0	0	0	0	0	0
Enterobacter cloacae	0	0	0	0	0	0	0	47	0	0	0	0	0	0	0	0	0	0	0	0	0	0	0	0	0	0
Enterobacter sp. E76	0	0	0	0	0	0	0	25	0	0	0	0	0	0	0	14	0	0	0	0	0	0	0	0	0	0
Xanthomonas campestris	0	0	0	0	0	0	0	872	0	0	0	0	0	0	0	0	0	0	0	0	0	0	0	0	0	0
Xanthomonas perforans	0	0	0	0	0	0	0	10	0	0	0	0	0	0	0	0	0	0	0	0	0	0	0	0	0	0
Parageobacillus thermoglucosidasius	0	0	0	0	0	0	0	26	0	0	0	0	0	0	0	0	0	0	0	0	0	0	0	0	0	0
Corynebacterium imitans	0	0	0	0	0	0	0	20	0	0	0	0	0	0	0	0	0	0	0	0	0	0	0	0	0	0
Pseudarthrobacter phenanthrenivorans	0	0	0	0	0	0	0	12	30	0	0	0	0	0	0	0	0	0	0	0	0	0	0	0	0	0
Epidermidibacterium keratini	0	0	0	0	0	0	0	12	0	0	0	0	0	0	0	0	0	0	0	0	0	0	0	0	0	0
Phycicoccus endophyticus	0	0	0	0	0	0	0	12	0	0	12	0	0	0	0	0	0	0	0	0	0	0	0	0	0	0
Trichoderma atroviride	0	0	0	0	0	0	0	16	0	0	0	0	0	0	0	0	0	0	0	0	0	0	0	0	0	0
Phreatobacter stygius	0	0	0	0	0	0	0	14	0	0	0	0	0	0	0	0	0	0	0	0	0	0	0	0	0	0
Afipia sp. GAS231	0	0	0	0	0	0	0	12	0	0	0	0	0	0	0	0	0	0	0	0	0	0	0	0	0	0
Cellvibrio sp. PSBB023	0	0	0	0	0	0	0	10	0	0	0	0	0	0	0	0	0	0	0	0	0	0	0	0	0	0
Mycobacterium florentinum	0	0	0	0	0	0	0	43	0	0	0	0	0	0	0	0	0	0	0	0	0	0	0	0	0	0
Phyllobacterium zundukense	0	0	0	0	0	0	0	29	0	0	0	0	0	0	0	0	0	0	0	0	0	0	0	0	0	0
Acidovorax sp. HDW3	0	0	0	0	0	0	0	14	0	0	0	0	0	0	0	0	0	0	0	0	0	0	0	0	0	0
Rhodococcus pyridinivorans	0	0	0	0	0	0	0	0	11	0	0	0	0	0	0	0	0	0	0	0	0	0	0	0	0	0
Microbacterium oxydans	0	0	0	0	0	0	0	0	18103	0	0	0	0	0	0	0	0	0	0	0	0	0	0	0	0	0
Microbacterium hydrocarbonoxydans	0	0	0	0	0	0	0	0	588	0	0	0	0	0	0	0	0	0	0	0	0	0	0	0	0	0
Microbacterium sp. RG1	0	0	0	0	0	0	0	0	97	0	28	0	0	0	0	0	0	0	0	0	0	0	0	0	0	0
Microbacterium sp. Y-01	0	0	0	0	0	0	0	0	112	0	0	0	0	0	0	0	0	0	48	0	0	0	0	0	0	0
Microbacterium lemovicicum	0	0	0	0	0	0	0	0	110	0	0	0	0	0	0	0	0	0	0	0	0	0	0	0	0	0
Microbacterium sp. XT11	0	0	0	0	0	0	0	0	79	0	0	0	0	0	0	0	0	0	18	0	0	0	0	0	0	0
Microbacterium sp. CBA3102	0	0	0	0	0	0	0	0	98	0	0	0	0	0	0	0	0	0	0	0	0	0	0	0	0	0
Microbacterium sp. Se63.02b	0	0	0	0	0	0	0	0	84	0	0	0	0	0	0	0	0	0	0	0	0	0	0	0	0	0
Microbacterium oleivorans	0	0	0	0	0	0	0	0	88	0	0	0	0	0	0	0	0	0	0	0	0	0	0	0	0	0
Microbacterium sp. ST-M6	0	0	0	0	0	0	0	0	80	0	0	0	0	0	0	0	0	0	0	0	0	0	0	0	0	16
Microbacterium paraoxydans	0	0	0	0	0	0	0	0	54	0	0	0	0	0	0	0	0	0	0	0	0	0	0	0	0	0
Microbacterium pygmaeum	0	0	0	0	0	0	0	0	79	0	0	0	0	0	0	0	0	0	18	0	0	0	0	0	0	0
Microbacterium oryzae	0	0	0	0	0	0	0	0	64	0	0	0	0	0	0	0	0	0	0	0	0	0	0	0	0	0
Microbacterium chocolatum	0	0	0	0	0	0	0	0	48	0	0	0	0	0	0	0	0	0	51	0	0	0	0	0	0	0
Microbacterium sp. BH-3-3-3	0	0	0	0	0	0	0	0	55	0	0	0	0	0	0	0	0	0	0	0	0	0	0	0	0	0
Microbacterium sp. No. 7	0	0	0	0	0	0	0	0	44	0	0	0	0	0	0	0	0	0	16	0	0	0	0	0	0	0
Microbacterium sp. YJN-G	0	0	0	0	0	0	0	0	48	0	0	0	0	0	0	0	0	0	0	0	0	0	0	0	0	0
Microbacterium sp. A18JL241	0	0	0	0	0	0	0	0	40	0	17	0	0	0	0	0	0	0	0	0	0	0	0	0	0	0
Microbacterium sp. CGR1	0	0	0	0	0	0	0	0	37	0	0	0	0	0	0	0	0	0	0	0	0	0	0	0	0	0
Microbacterium maritypicum	0	0	0	0	0	0	0	0	31	0	0	0	0	0	0	0	0	0	0	0	0	0	0	0	0	0
Microbacterium schleiferi	0	0	0	0	0	0	0	0	25	0	0	0	0	0	0	0	0	0	26	0	0	0	0	0	0	0
Microbacterium endophyticum	0	0	0	0	0	0	0	0	25	0	0	0	0	0	0	0	0	0	0	0	0	0	0	0	0	0
Microbacterium sp. ABRD_28	0	0	0	0	0	0	0	0	18	0	0	0	0	0	0	0	0	0	0	0	0	0	0	0	0	0
uncultured soil bacterium	0	0	0	0	0	0	0	0	8809	0	0	0	0	0	0	0	0	0	0	0	0	0	0	0	0	0
Candidatus Saccharibacteria bacterium RAAC3_TM7_1	0	0	0	0	0	0	0	0	115	0	0	0	0	0	0	0	0	0	0	0	0	0	0	0	0	0
Candidatus Saccharibacteria bacterium GW2011_GWC2_44_17	0	0	0	0	0	0	0	0	110	0	0	0	0	0	0	0	0	0	0	0	0	0	0	0	0	0
uncultured bacterium 4C6	0	0	0	0	0	0	0	0	24	0	0	0	0	0	0	0	0	0	0	0	0	0	0	0	0	0
Pedobacter roseus	0	0	0	0	0	0	0	0	12978	0	0	0	0	0	0	0	0	0	0	0	0	0	0	0	0	0
Pedobacter sp. SW-16	0	0	0	0	0	0	0	0	1307	0	0	0	0	0	0	0	0	0	0	0	0	0	0	0	0	0
Pedobacter sp. KBS0701	0	0	0	0	0	0	0	0	551	0	0	0	0	0	0	0	0	0	0	0	0	0	0	0	0	0
Pedobacter sp.	0	0	0	0	0	0	0	0	27	0	20	0	0	0	0	0	0	0	0	0	0	0	0	0	0	0
Pedobacter heparinus	0	0	0	0	0	0	0	0	294	0	0	0	0	0	0	0	0	0	0	0	0	0	0	0	0	0
Pedobacter suwonensis	0	0	0	0	0	0	0	0	82	0	0	0	0	0	0	0	0	0	0	0	0	0	0	0	0	0
Pedobacter sp. HDW13	0	0	0	0	0	0	0	0	60	0	0	0	0	0	0	0	0	0	0	0	0	0	0	0	0	0
Pedobacter sp. PACM 27299	0	0	0	0	0	0	0	0	52	0	0	0	0	0	0	0	0	0	0	0	0	0	0	0	0	0
Pedobacter steynii	0	0	0	0	0	0	0	0	45	0	0	0	0	0	0	0	0	0	0	0	0	0	0	0	0	0
Pedobacter sp. JBR3-12	0	0	0	0	0	0	0	0	41	0	0	0	0	0	0	0	0	0	0	0	0	0	0	0	0	0
Pedobacter sp. G11	0	0	0	0	0	0	0	0	28	0	0	0	0	0	0	0	0	0	0	0	0	0	0	0	0	0
Pedobacter ginsengisoli	0	0	0	0	0	0	0	0	23	0	0	0	0	0	0	0	0	0	0	0	0	0	0	0	0	0
Pedobacter sp. eg	0	0	0	0	0	0	0	0	14	0	0	0	0	0	0	0	0	0	0	0	0	0	0	0	0	0
Pedobacter sp. ALS-14	0	0	0	0	0	0	0	0	12	0	0	0	0	0	0	0	0	0	0	0	0	0	0	0	0	0
Curtobacterium flaccumfaciens	0	0	0	0	0	0	0	0	7047	0	0	0	0	0	0	0	0	0	0	0	0	0	0	0	0	0
Curtobacterium sp. YC1	0	0	0	0	0	0	0	0	123	0	0	0	0	0	0	0	0	0	0	0	0	0	0	0	0	0
Curtobacterium sp. MR_MD2014	0	0	0	0	0	0	0	0	112	0	18	0	0	0	0	0	0	0	0	0	0	0	0	0	0	0
Curtobacterium sp. SGAir0471	0	0	0	0	0	0	0	0	94	0	0	0	0	0	0	0	0	0	0	0	0	0	0	0	0	0
Curtobacterium sp. Csp2	0	0	0	0	0	0	0	0	71	0	0	0	0	0	0	0	0	0	0	0	0	0	0	0	0	0
Curtobacterium luteum	0	0	0	0	0	0	0	0	11	0	0	0	0	0	0	0	0	0	0	0	0	0	0	0	0	0
Curtobacterium citreum	0	0	0	0	0	0	0	0	12	0	0	0	0	0	0	0	0	0	0	0	0	0	0	0	0	0
Sphingobacteriaceae bacterium GW460-11-11-14-LB5	0	0	0	0	0	0	0	0	7832	0	0	0	0	0	0	0	0	0	0	0	0	0	0	0	0	0
Massilia lutea	0	0	0	0	0	0	0	0	73	0	27	0	0	0	0	0	0	0	0	0	0	0	0	0	0	0
Massilia umbonata	0	0	0	0	0	0	0	0	51	0	0	0	0	0	0	0	0	0	25	0	0	0	0	0	0	0
Massilia flava	0	0	0	0	0	0	0	0	23	0	0	0	0	0	0	0	0	0	0	0	0	0	0	0	0	0
Dyadobacter fermentans	0	0	0	0	0	0	0	0	241	0	0	0	0	0	0	0	0	0	0	0	0	0	0	0	0	0
Azospirillum thiophilum	0	0	0	0	0	0	0	0	10	0	0	0	0	0	0	0	0	0	0	0	0	0	0	0	0	0
Plantibacter sp. M259	0	0	0	0	0	0	0	0	4292	0	0	0	0	0	0	0	0	0	0	0	0	0	0	0	0	0
Plantibacter sp. PA-3-X8	0	0	0	0	0	0	0	0	2552	0	0	0	0	0	0	0	0	0	0	0	0	0	0	0	0	0
Plantibacter flavus	0	0	0	0	0	0	0	0	693	0	0	0	0	0	0	0	0	0	0	0	0	0	0	0	0	0
Marisediminicola antarctica	0	0	0	0	0	0	0	0	3170	0	0	0	0	0	0	0	0	0	0	0	0	0	0	0	0	0
Herbiconiux sp. SALV-R1	0	0	0	0	0	0	0	0	2521	0	0	0	0	0	0	0	0	0	0	0	0	0	0	0	0	0
Herbiconiux sp.	0	0	0	0	0	0	0	0	18	0	0	0	0	0	0	0	0	0	0	0	0	0	0	0	0	0
Agrobacterium fabrum	0	0	0	0	0	0	0	0	2670	0	0	0	0	0	0	0	0	0	0	0	0	0	0	0	0	0
Agrobacterium vitis	0	0	0	0	0	0	0	0	145	0	0	0	0	0	0	0	0	0	0	0	0	0	0	0	0	0
Agrobacterium rubi	0	0	0	0	0	0	0	0	38	0	0	0	0	0	0	0	0	0	0	0	0	0	0	0	0	0
Agrobacterium sp. H13-3	0	0	0	0	0	0	0	0	18	0	0	0	0	0	0	0	0	0	0	0	0	0	0	0	0	0
Pseudomonas sp. DTU12.3	0	0	0	0	0	0	0	0	11248	0	0	0	0	0	0	0	0	0	0	0	0	0	0	0	0	0
Pseudomonas orientalis	0	0	0	0	0	0	0	0	177	0	0	0	0	0	0	0	0	0	0	0	0	0	0	0	0	0
Pseudomonas sp. R84	0	0	0	0	0	0	0	0	154	0	0	0	0	0	0	0	0	0	0	0	0	0	0	0	0	0
Pseudomonas koreensis	0	0	0	0	0	0	0	0	114	0	0	0	0	0	0	0	0	0	0	0	0	0	0	0	0	0
Pseudomonas moraviensis	0	0	0	0	0	0	0	0	31	0	0	0	0	0	0	0	0	0	0	0	0	0	0	0	0	0
Pseudomonas sp. S150	0	0	0	0	0	0	0	0	20	0	0	0	0	0	0	0	0	0	0	0	0	0	0	0	0	0
Pseudomonas arsenicoxydans	0	0	0	0	0	0	0	0	17	0	0	0	0	0	0	0	0	0	0	0	0	0	0	0	0	0
Sphingobium herbicidovorans	0	0	0	0	0	0	0	0	7305	0	0	0	0	0	0	0	0	0	0	0	0	0	0	0	0	0
Sphingobium baderi	0	0	0	0	0	0	0	0	999	0	0	0	0	0	0	0	0	0	0	0	0	0	0	0	0	0
Sphingobium sp. SYK-6	0	0	0	0	0	0	0	0	157	0	0	0	0	0	0	0	0	0	0	0	0	0	0	0	0	0
Sphingobium chlorophenolicum	0	0	0	0	0	0	0	0	79	0	0	0	0	0	0	0	0	0	0	0	0	0	0	0	0	0
Sphingobium sp. SCG-1	0	0	0	0	0	0	0	0	26	0	0	0	0	0	0	0	0	0	0	0	0	0	0	0	0	0
Sphingobium chungbukense	0	0	0	0	0	0	0	0	13	0	0	0	0	0	0	0	0	0	0	0	0	0	0	0	0	0
Sphingobium sp. RAC03	0	0	0	0	0	0	0	0	11	0	10	0	0	0	0	0	0	0	0	0	0	0	0	0	0	0
Sphingobium sp. YG1	0	0	0	0	0	0	0	0	103	0	0	0	0	0	0	0	0	0	0	0	0	0	0	0	0	0
Flavobacterium sp. CJ74	0	0	0	0	0	0	0	0	303	0	0	0	0	0	0	0	0	0	0	0	0	0	0	0	0	0
Flavobacterium psychrophilum	0	0	0	0	0	0	0	0	218	0	0	0	0	0	0	0	0	0	0	0	0	0	0	0	0	0
Flavobacterium sp. HYN0086	0	0	0	0	0	0	0	0	44	0	0	0	0	0	0	0	0	0	0	0	0	0	0	0	0	0
Flavobacterium sp. KBS0721	0	0	0	0	0	0	0	0	42	0	0	0	0	0	0	0	0	0	0	0	0	0	0	0	0	0
Flavobacterium anhuiense	0	0	0	0	0	0	0	0	39	0	0	0	0	0	0	0	0	0	0	0	0	0	0	0	0	0
Flavobacterium crocinum	0	0	0	0	0	0	0	0	29	0	0	0	0	0	0	0	0	0	0	0	0	0	0	0	0	0
Flavobacterium sp.	0	0	0	0	0	0	0	0	17	0	0	0	0	0	0	0	0	0	0	0	0	0	0	0	0	0
Flavobacterium album	0	0	0	0	0	0	0	0	13	0	0	0	0	0	0	0	0	0	0	0	0	0	0	0	0	0
Flavobacterium nitrogenifigens	0	0	0	0	0	0	0	0	11	0	0	0	0	0	0	0	0	0	0	0	0	0	0	0	0	0
Flavobacterium subsaxonicum	0	0	0	0	0	0	0	0	10	0	0	0	0	0	0	0	0	0	0	0	0	0	0	0	0	0
Flavobacterium johnsoniae	0	0	0	0	0	0	0	0	115	0	0	0	0	0	0	0	0	0	0	0	0	0	0	0	0	0
Novosphingobium sp. P6W	0	0	0	0	0	0	0	0	1239	0	0	0	0	0	0	0	0	0	0	0	0	0	0	0	0	0
Novosphingobium resinovorum	0	0	0	0	0	0	0	0	85	0	0	0	0	0	0	0	0	20	0	0	0	0	0	0	0	0
Novosphingobium sp. Gsoil 351	0	0	0	0	0	0	0	0	95	0	0	0	0	0	0	0	0	0	0	0	0	0	0	0	0	0
Novosphingobium ginsenosidimutans	0	0	0	0	0	0	0	0	16	0	0	0	0	0	0	0	0	0	0	0	0	0	0	0	0	0
Novosphingobium sp. THN1	0	0	0	0	0	0	0	0	23	0	0	0	0	0	0	0	0	0	0	0	0	0	0	0	0	0
Cryobacterium soli	0	0	0	0	0	0	0	0	167	0	0	0	0	0	0	0	0	0	0	0	0	0	0	0	0	0
Cryobacterium arcticum	0	0	0	0	0	0	0	0	55	0	0	0	0	0	0	0	0	14	0	0	0	0	0	0	0	0
Candidatus Fluviicola riflensis	0	0	0	0	0	0	0	0	1727	0	0	0	0	0	0	0	0	0	0	0	0	0	0	0	0	0
Aeromicrobium sp. MF47	0	0	0	0	0	0	0	0	1617	0	0	0	0	0	0	0	0	0	0	0	0	0	0	0	0	0
Aeromicrobium sp. 592	0	0	0	0	0	0	0	0	597	0	0	0	0	0	0	0	0	0	0	0	0	0	0	0	0	0
Aeromicrobium sp. A1-2	0	0	0	0	0	0	0	0	253	0	31	0	0	0	0	0	0	0	0	0	0	0	0	0	0	0
Aeromicrobium choanae	0	0	0	0	0	0	0	0	286	0	0	0	0	0	0	0	21	0	0	0	0	0	0	0	0	0
Aeromicrobium fastidiosum	0	0	0	0	0	0	0	0	10	0	0	0	0	0	0	0	0	0	0	0	0	0	0	0	0	0
Aeromicrobium sp. zg-629	0	0	0	0	0	0	0	0	26	0	0	0	0	0	0	0	0	0	0	0	0	0	0	0	0	0
Devosia ginsengisoli	0	0	0	0	0	0	0	0	1581	0	0	0	0	0	0	0	0	0	0	0	0	0	0	0	0	0
Devosia sp. S02	0	0	0	0	0	0	0	0	376	0	0	0	0	0	0	0	0	0	0	0	0	0	0	0	0	0
Devosia sp. 1566	0	0	0	0	0	0	0	0	332	0	0	0	0	0	0	0	0	0	0	0	0	0	0	0	0	0
Devosia limi	0	0	0	0	0	0	0	0	14	0	0	0	0	0	0	0	0	0	0	0	0	0	0	0	0	0
Devosia sp. H5989	0	0	0	0	0	0	0	0	18	0	0	0	0	0	0	0	0	0	0	0	0	0	0	0	0	0
Cladosporium herbarum	0	0	0	0	0	0	0	0	1102	0	0	0	0	0	0	0	0	0	0	0	0	0	0	0	0	0
Cladosporium sp.	0	0	0	0	0	0	0	0	170	0	0	0	0	0	0	0	0	0	0	0	0	0	0	0	0	0
Cladosporium cladosporioides	0	0	0	0	0	0	0	0	27	0	0	0	0	0	0	0	0	0	0	0	0	0	0	0	0	0
Brevundimonas sp. M20	0	0	0	0	0	0	0	0	182	0	0	0	0	0	0	0	0	0	0	0	0	0	0	0	0	0
uncultured Sphingomonadaceae bacterium	0	0	0	0	0	0	0	0	1131	0	0	0	0	0	0	0	0	0	0	0	0	0	0	0	0	0
Microcella alkaliphila	0	0	0	0	0	0	0	0	96	0	0	0	0	0	0	0	0	0	0	0	0	0	0	0	0	0
Lysinimonas sp. KACC 19322	0	0	0	0	0	0	0	0	69	0	0	0	0	0	0	0	0	0	0	0	0	0	0	0	0	0
Patulibacter medicamentivorans	0	0	0	0	0	0	0	0	822	0	0	0	0	0	0	0	0	0	0	0	0	0	0	0	0	0
Patulibacter minatonensis	0	0	0	0	0	0	0	0	170	0	0	0	0	0	0	0	0	0	0	0	0	0	0	0	0	0
Patulibacter americanus	0	0	0	0	0	0	0	0	87	0	0	0	0	0	0	0	0	0	0	0	0	0	0	0	0	0
Clavibacter michiganensis	0	0	0	0	0	0	0	0	5267	0	0	0	0	0	0	0	0	0	0	0	0	0	0	0	0	0
Glaciihabitans sp. INWT7	0	0	0	0	0	0	0	0	405	0	0	0	0	0	0	0	0	0	0	0	0	0	0	0	0	0
Vibrio rumoiensis	0	0	0	0	0	0	0	0	407	0	0	0	0	0	0	0	0	0	0	0	0	0	0	0	0	0
Vibrio casei	0	0	0	0	0	0	0	0	29	0	0	0	0	0	0	0	0	0	0	0	0	0	0	0	0	0
Vibrio parahaemolyticus	0	0	0	0	0	0	0	0	23	0	0	0	0	0	0	0	0	0	15	0	0	0	0	0	0	0
Vibrio aphrogenes	0	0	0	0	0	0	0	0	17	0	0	0	0	0	0	0	0	0	0	0	0	0	0	0	0	0
Vibrio algivorus	0	0	0	0	0	0	0	0	12	0	0	0	0	0	0	0	0	0	0	0	0	0	0	0	0	0
Achromobacter spanius	0	0	0	0	0	0	0	0	67	0	0	0	0	0	0	0	0	0	0	0	0	0	0	0	0	0
Paenarthrobacter sp. YJN-D	0	0	0	0	0	0	0	0	358	0	0	0	0	0	0	0	0	0	0	0	0	0	0	0	0	0
Paenarthrobacter nicotinovorans	0	0	0	0	0	0	0	0	43	0	0	0	0	0	0	0	0	0	0	0	0	0	0	0	0	0
Paenarthrobacter aurescens	0	0	0	0	0	0	0	0	63	0	0	0	0	0	0	0	0	0	0	0	0	0	0	0	0	0
Bacteriovorax stolpii	0	0	0	0	0	0	0	0	311	0	0	0	0	0	0	0	0	0	0	0	0	0	0	0	0	0
Streptomyces armeniacus	0	0	0	0	0	0	0	0	14	0	0	0	0	0	0	0	0	0	0	0	0	0	0	0	0	0
Mucilaginibacter sp. 14171R-50	0	0	0	0	0	0	0	0	181	0	0	0	0	0	0	0	0	0	0	0	0	0	0	0	0	0
Mucilaginibacter sp. PAMC 26640	0	0	0	0	0	0	0	0	106	0	0	0	0	0	0	0	0	0	0	0	0	0	0	0	0	0
Mucilaginibacter mali	0	0	0	0	0	0	0	0	93	0	0	0	0	0	0	0	0	0	0	0	0	0	0	0	0	0
Mucilaginibacter mallensis	0	0	0	0	0	0	0	0	50	0	0	0	0	0	0	0	0	0	0	0	0	0	0	0	0	0
Mucilaginibacter glaciei	0	0	0	0	0	0	0	0	11	0	0	0	0	0	0	0	0	0	0	0	0	0	0	0	0	0
Mucilaginibacter xinganensis	0	0	0	0	0	0	0	0	26	0	0	0	0	0	0	0	0	0	0	0	0	0	0	0	0	0
Nocardioides sp. 603	0	0	0	0	0	0	0	0	115	0	0	0	0	0	0	0	0	0	0	0	0	0	0	0	0	0
Nocardioides anomalus	0	0	0	0	0	0	0	0	65	0	36	0	0	0	0	0	0	0	26	0	0	0	0	0	0	0
Nocardioides dokdonensis	0	0	0	0	0	0	0	0	62	0	0	0	0	0	0	0	0	0	0	0	0	0	0	0	0	0
Nocardioides sp.	0	0	0	0	0	0	0	0	32	0	0	0	0	0	0	0	0	0	0	0	0	0	0	0	0	0
Nocardioides sp. WS12	0	0	0	0	0	0	0	0	18	0	11	0	0	0	0	0	0	0	0	0	0	0	0	0	0	0
Neorhizobium galegae	0	0	0	0	0	0	0	0	190	0	0	0	0	0	0	0	0	0	0	0	0	0	0	0	0	0
Neorhizobium sp. SOG26	0	0	0	0	0	0	0	0	20	0	0	0	0	0	0	0	0	0	0	0	0	0	0	0	0	0
Salinicoccus alkaliphilus	0	0	0	0	0	0	0	0	206	0	0	0	0	0	0	0	0	0	0	0	0	0	0	0	0	0
Agromyces aureus	0	0	0	0	0	0	0	0	56	0	0	0	0	0	0	0	0	0	0	0	0	0	0	0	0	0
Agromyces sp. LHK192	0	0	0	0	0	0	0	0	55	0	0	0	0	0	0	0	0	0	0	0	0	0	0	0	0	0
Pyronema omphalodes	0	0	0	0	0	0	0	0	171	0	0	0	0	0	0	0	0	0	0	0	0	0	0	0	0	0
Variovorax sp. PMC12	0	0	0	0	0	0	0	0	864	0	0	0	0	0	0	0	0	0	0	0	0	0	0	0	0	0
Variovorax boronicumulans	0	0	0	0	0	0	0	0	82	0	0	0	0	0	0	0	0	0	0	0	0	0	0	0	0	0
Cnuibacter physcomitrellae	0	0	0	0	0	0	0	0	132	0	0	0	0	0	0	0	0	0	0	0	0	0	0	0	0	0
Pseudoalteromonas nigrifaciens	0	0	0	0	0	0	0	0	161	0	0	0	0	0	0	0	0	0	0	0	0	0	0	0	0	0
Sclerotinia sclerotiorum	0	0	0	0	0	0	0	0	140	0	0	0	0	0	0	0	0	0	0	0	0	0	0	0	0	0
Rhizobium leguminosarum	0	0	0	0	0	0	0	0	158	0	0	0	0	0	0	0	0	0	0	0	0	0	0	0	0	0
Rhizobium phaseoli	0	0	0	0	0	0	0	0	59	0	0	0	0	0	0	0	0	0	0	0	0	0	0	0	0	0
Rhizobium rhizoryzae	0	0	0	0	0	0	0	0	55	0	0	0	0	0	0	0	0	0	0	0	0	0	0	0	0	0
Rhizobium sp.	0	0	0	0	0	0	0	0	49	0	0	0	0	0	0	0	0	0	0	0	0	0	0	0	0	0
Rhizobium gallicum	0	0	0	0	0	0	0	0	16	0	0	0	0	0	0	0	0	0	0	0	0	0	0	0	0	0
Salinibacterium sp. UTAS2018	0	0	0	0	0	0	0	0	157	0	0	0	0	0	0	0	0	0	0	0	0	0	0	0	0	0
Salinibacterium sp. ZJ450	0	0	0	0	0	0	0	0	82	0	0	0	0	0	0	0	0	0	0	0	0	0	0	0	0	0
Salinibacterium hongtaonis	0	0	0	0	0	0	0	0	64	0	0	0	0	0	0	0	0	0	0	0	0	0	0	0	0	0
Salinibacterium sp. ZJ70	0	0	0	0	0	0	0	0	36	0	0	0	0	0	0	0	0	0	0	0	0	0	0	0	0	0
Humibacter sp. BT305	0	0	0	0	0	0	0	0	103	0	0	0	0	0	0	0	0	0	0	0	0	0	0	0	0	0
Humibacter sp. WJ7-1	0	0	0	0	0	0	0	0	36	0	0	0	0	0	0	0	0	0	0	0	0	0	0	0	0	0
Tardiphaga sp. vice278	0	0	0	0	0	0	0	0	71	0	12	0	0	0	0	0	0	0	0	0	0	0	0	0	0	0
Tardiphaga sp. vice154	0	0	0	0	0	0	0	0	37	0	0	0	0	0	0	0	0	0	0	0	0	0	0	0	0	0
Protaetiibacter sp. SSC-01	0	0	0	0	0	0	0	0	89	0	0	0	0	0	0	0	0	0	0	0	0	0	0	0	0	0
Protaetiibacter intestinalis	0	0	0	0	0	0	0	0	58	0	0	0	0	0	0	0	0	0	15	0	0	0	0	0	0	0
Agreia pratensis	0	0	0	0	0	0	0	0	22	0	0	0	0	0	0	0	0	0	0	0	0	0	0	0	0	0
Croceicoccus marinus	0	0	0	0	0	0	0	0	94	0	0	0	0	0	0	0	0	0	0	0	0	0	0	0	0	0
Croceicoccus sp. YJ47	0	0	0	0	0	0	0	0	35	0	0	0	0	0	0	0	0	0	0	0	0	0	0	0	0	0
Sphingomonas haloaromaticamans	0	0	0	0	0	0	0	0	1362	0	0	0	0	0	0	0	0	0	0	0	0	0	0	0	0	0
Sphingomonas asaccharolytica	0	0	0	0	0	0	0	0	1158	0	0	0	0	0	0	0	0	0	0	0	0	0	0	0	0	0
uncultured Sphingomonas sp.	0	0	0	0	0	0	0	0	1139	0	0	0	0	0	0	0	0	0	0	0	0	0	0	0	0	0
Sphingomonas sp. AP4-R1	0	0	0	0	0	0	0	0	404	0	0	0	0	0	0	0	0	0	0	0	0	0	0	0	0	0
Sphingomonas panacis	0	0	0	0	0	0	0	0	128	0	0	0	0	0	0	0	0	0	0	0	0	0	0	0	11	0
Sphingomonas crocodyli	0	0	0	0	0	0	0	0	37	0	0	0	0	0	0	0	0	0	0	0	0	0	0	0	0	0
Sphingomonas sp. MK52	0	0	0	0	0	0	0	0	27	0	0	0	0	0	0	0	0	0	0	0	0	0	0	0	0	0
Sphingomonas sp. KC8	0	0	0	0	0	0	0	0	25	0	0	0	0	0	0	0	0	0	0	0	0	0	0	0	0	0
Sphingomonas sp. LMO-1	0	0	0	0	0	0	0	0	200	0	0	0	0	0	0	0	0	0	0	0	0	0	0	0	0	0
Ensifer adhaerens	0	0	0	0	0	0	0	0	76	0	0	0	0	0	0	0	0	0	0	0	0	0	0	0	0	16
Glaciecola amylolytica	0	0	0	0	0	0	0	0	68	0	0	0	0	0	0	0	0	0	0	0	0	0	0	0	0	0
Mycetocola zhujimingii	0	0	0	0	0	0	0	0	66	0	0	0	0	0	0	0	0	0	0	0	0	0	0	0	0	0
Mycetocola sp. JXN-3	0	0	0	0	0	0	0	0	71	0	0	0	0	0	0	0	0	0	0	0	0	0	0	0	0	0
Prevotella intermedia	0	0	0	0	0	0	0	0	69	0	0	0	0	0	0	17	0	0	0	0	0	0	0	0	0	0
Zhihengliuella sp. ISTPL4	0	0	0	0	0	0	0	0	46	0	0	0	0	0	0	0	0	0	0	0	0	0	0	0	0	0
Mobiluncus curtisii	0	0	0	0	0	0	0	0	30	0	0	0	0	0	0	0	0	0	0	0	0	0	0	0	0	0
Diaminobutyricimonas sp. LJ205	0	0	0	0	0	0	0	0	44	0	0	0	0	0	0	0	0	0	0	0	0	0	0	0	0	0
Chryseoglobus indicus	0	0	0	0	0	0	0	0	30	0	0	0	0	0	0	0	0	0	0	0	0	0	0	0	0	0
Janthinobacterium svalbardensis	0	0	0	0	0	0	0	0	20	0	0	0	0	0	0	0	0	0	0	0	0	0	0	0	0	0
Weissella paramesenteroides	0	0	0	0	0	0	0	0	38	0	0	0	0	0	0	0	0	0	0	0	0	0	0	0	0	0
Methylotenera versatilis	0	0	0	0	0	0	0	0	10	0	0	0	0	0	0	0	0	0	0	0	0	0	0	0	0	0
Sphingobacterium sp. ML3W	0	0	0	0	0	0	0	0	10	0	0	0	0	0	0	0	0	0	0	0	0	0	0	0	0	0
Rhodoferax koreense	0	0	0	0	0	0	0	0	31	0	11	0	0	0	0	0	0	0	0	0	0	0	0	0	0	0
Rhizorhabdus dicambivorans	0	0	0	0	0	0	0	0	40	0	0	0	0	0	0	0	0	0	0	0	0	0	0	0	0	0
Altererythrobacter atlanticus	0	0	0	0	0	0	0	0	37	0	0	0	0	0	0	0	0	0	0	0	0	0	0	0	0	0
Gryllotalpicola protaetiae	0	0	0	0	0	0	0	0	40	0	0	0	0	0	0	0	0	0	0	0	0	0	0	0	0	0
Duganella sp. AF9R3	0	0	0	0	0	0	0	0	66	0	0	0	0	0	0	0	0	0	0	0	0	0	0	0	0	0
Agrococcus sp. SGAir0287	0	0	0	0	0	0	0	0	31	0	0	0	0	0	0	0	0	15	0	0	0	0	0	0	0	0
Agrococcus carbonis	0	0	0	0	0	0	0	0	19	0	0	0	0	0	0	0	0	0	0	0	0	0	0	0	0	0
Mycobacterium tuberculosis	0	0	0	0	0	0	0	0	10	0	12	0	0	0	0	0	0	0	0	0	0	0	0	0	0	0
Pelagibacterium halotolerans	0	0	0	0	0	0	0	0	19	0	0	0	0	0	0	0	0	0	0	0	0	0	0	0	0	0
Hyphomicrobium sp. ghe19	0	0	0	0	0	0	0	0	22	0	0	0	0	0	0	0	0	0	0	0	0	0	0	0	0	0
Rathayibacter sp. VKM Ac-2759	0	0	0	0	0	0	0	0	39	0	31	0	0	0	0	0	0	0	0	0	0	0	0	0	0	0
Rathayibacter rathayi	0	0	0	0	0	0	0	0	11	0	0	0	0	0	0	0	0	0	0	0	0	0	0	0	0	0
Rathayibacter tanaceti	0	0	0	0	0	0	0	0	33	0	0	0	0	0	0	0	0	0	0	0	0	0	0	0	0	0
Rathayibacter tritici	0	0	0	0	0	0	0	0	10	0	10	0	0	0	0	0	0	0	0	0	0	0	0	0	0	0
Rathayibacter iranicus	0	0	0	0	0	0	0	0	10	0	0	0	0	0	0	0	0	0	0	0	0	0	0	0	0	0
Pimelobacter simplex	0	0	0	0	0	0	0	0	14	0	0	0	0	0	0	0	0	0	0	0	0	0	0	0	0	0
Pseudomicrostroma glucosiphilum	0	0	0	0	0	0	0	0	18	0	0	0	0	0	0	0	0	0	0	0	0	0	0	0	0	0
Phaffia rhodozyma	0	0	0	0	0	0	0	0	25	0	0	0	0	0	0	0	0	0	0	0	0	0	0	0	0	0
Paraurantiacibacter namhicola	0	0	0	0	0	0	0	0	11	0	0	0	0	0	0	0	0	0	0	0	0	0	0	0	0	0
Saccharophagus degradans	0	0	0	0	0	0	0	0	13	0	0	0	0	0	0	0	0	0	0	0	0	0	0	0	0	0
Chryseobacterium bovis	0	0	0	0	0	0	0	0	12	0	0	0	0	0	0	0	0	0	0	0	0	0	0	0	0	0
Aurantimicrobium minutum	0	0	0	0	0	0	0	0	10	0	0	0	0	0	0	0	0	0	0	0	0	0	0	0	0	0
Caulobacter vibrioides	0	0	0	0	0	0	0	0	142	0	0	0	0	0	0	0	0	0	0	0	0	0	0	0	0	0
Caulobacter flavus	0	0	0	0	0	0	0	0	45	0	0	0	0	0	0	0	0	0	0	0	0	0	0	0	0	0
Caulobacter segnis	0	0	0	0	0	0	0	0	42	0	0	0	0	0	0	0	0	0	0	0	0	0	0	0	0	0
Caulobacter sp. Ji-3-8	0	0	0	0	0	0	0	0	17	0	0	0	0	0	0	0	0	0	0	0	0	0	0	0	0	0
Mycolicibacterium smegmatis	0	0	0	0	0	0	0	0	168	0	28	0	0	0	0	0	0	0	0	0	0	0	0	0	0	0
Ananas comosus	0	0	0	0	0	0	0	0	12	0	0	0	0	0	0	0	0	0	0	0	0	0	0	0	0	0
Pannonibacter phragmitetus	0	0	0	0	0	0	0	0	11	0	0	0	0	0	0	0	0	0	0	0	0	0	0	0	0	0
Aedes albopictus	0	0	0	0	0	0	0	0	10	0	0	0	0	0	0	0	0	0	0	0	0	0	0	0	0	0
Tardibacter chloracetimidivorans	0	0	0	0	0	0	0	0	10	0	0	0	0	0	0	0	0	0	17	0	0	0	0	0	0	0
Tropheryma whipplei	0	0	0	0	0	0	0	0	10	0	0	0	0	0	0	0	0	0	0	0	0	0	0	0	0	0
Xanthobacter autotrophicus	0	0	0	0	0	0	0	0	42	0	0	0	0	0	0	0	0	0	0	0	0	0	0	0	0	0
Starkeya novella	0	0	0	0	0	0	0	0	14	0	0	0	0	0	0	0	0	0	0	0	0	0	0	0	0	0
Mesorhizobium terrae	0	0	0	0	0	0	0	0	42	0	0	0	0	0	0	0	0	0	40	0	0	0	0	0	0	0
Methylobacterium bullatum	0	0	0	0	0	0	0	0	2741	0	0	0	0	0	0	0	0	0	0	0	0	0	0	0	0	0
Methylobacterium durans	0	0	0	0	0	0	0	0	19	0	0	0	0	0	0	0	0	0	0	0	0	0	0	0	0	0
Sinorhizobium fredii	0	0	0	0	0	0	0	0	24	0	0	0	0	0	0	0	0	0	0	0	0	0	0	0	0	0
Bradyrhizobium sp. ORS 285	0	0	0	0	0	0	0	0	12	0	0	0	0	0	0	0	0	0	0	0	0	0	0	0	0	0
Bradyrhizobium sp.	0	0	0	0	0	0	0	0	42	0	0	0	0	0	0	0	0	0	0	0	0	0	0	0	0	0
Noviherbaspirillum sp. UKPF54	0	0	0	0	0	0	0	0	24	0	0	0	0	0	0	0	0	0	0	0	0	0	0	0	0	0
Schlegelella thermodepolymerans	0	0	0	0	0	0	0	0	0	2532	0	0	0	0	0	0	0	0	0	0	0	0	0	0	0	0
Burkholderia pseudomallei	0	0	0	0	0	0	0	0	0	24	0	0	0	0	0	0	0	0	0	0	0	0	0	0	0	0
Vitreoscilla filiformis	0	0	0	0	0	0	0	0	0	390	0	0	0	0	0	0	0	0	0	0	0	0	0	0	0	0
Cupriavidus gilardii	0	0	0	0	0	0	0	0	0	19	0	0	0	0	0	0	0	0	0	0	0	0	0	0	0	0
Melaminivora sp. SC2-9	0	0	0	0	0	0	0	0	0	41	0	0	0	0	0	0	0	0	0	0	0	0	0	0	0	0
Janthinobacterium lividum	0	0	0	0	0	0	0	0	0	17	0	0	0	0	0	0	0	0	0	0	0	0	0	0	0	0
[Polyangium] brachysporum	0	0	0	0	0	0	0	0	0	45	0	0	0	0	0	0	0	0	0	0	0	0	0	0	0	0
Massilia sp. UMI-21	0	0	0	0	0	0	0	0	0	405	0	0	0	0	0	0	0	0	0	0	0	0	0	0	0	0
Zea mays	0	0	0	0	0	0	0	0	0	57	0	0	0	0	0	0	0	0	0	0	0	0	0	0	0	0
Bacillus thermoamylovorans	0	0	0	0	0	0	0	0	0	14	0	0	0	0	0	0	0	0	0	0	0	0	0	0	0	0
Baekduia soli	0	0	0	0	0	0	0	0	0	23	0	0	0	0	0	0	0	0	0	0	0	0	0	0	0	0
Brassica oleracea	0	0	0	0	0	0	0	0	0	34	0	0	0	0	0	0	0	0	0	0	0	0	0	0	0	0
Sphaerotilus natans	0	0	0	0	0	0	0	0	0	26	0	0	0	0	0	0	0	0	0	0	0	0	0	0	0	0
Serratia quinivorans	0	0	0	0	0	0	0	0	0	14	0	0	0	0	0	0	0	0	0	0	0	0	0	0	0	0
Serpentinomonas raichei	0	0	0	0	0	0	0	0	0	18	0	0	0	0	0	0	0	0	0	0	0	0	0	0	0	0
Methylibium sp. Pch-M	0	0	0	0	0	0	0	0	0	15	0	0	0	0	0	0	0	0	0	0	0	0	0	0	0	0
Ramlibacter tataouinensis	0	0	0	0	0	0	0	0	0	13	29	0	0	0	0	0	0	0	0	0	0	0	0	0	0	0
Hydrogenophaga sp. BPS33	0	0	0	0	0	0	0	0	0	16	0	0	0	0	0	0	0	0	0	0	0	0	0	0	0	0
Burkholderiaceae bacterium	0	0	0	0	0	0	0	0	0	15	0	0	0	0	0	0	0	0	0	0	0	0	0	0	0	0
Vibrio metschnikovii	0	0	0	0	0	0	0	0	0	12	0	0	0	0	0	0	0	0	0	0	0	0	0	0	0	0
Thauera sp. MZ1T	0	0	0	0	0	0	0	0	0	10	0	0	0	0	0	0	0	0	0	0	0	0	0	0	0	0
Corynebacterium striatum	0	0	0	0	0	0	0	0	0	82	0	0	0	0	0	0	0	0	0	0	0	0	0	0	0	0
Corynebacterium singulare	0	0	0	0	0	0	0	0	0	10	0	0	0	0	0	0	0	0	0	0	0	0	0	0	0	0
Hymenobacter sp. APR13	0	0	0	0	0	0	0	0	0	10	0	0	0	0	0	0	0	0	0	0	0	0	0	0	0	0
Pulveribacter suum	0	0	0	0	0	0	0	0	0	43	0	0	0	0	0	0	0	0	0	0	0	0	0	0	0	0
Acidovorax sp. 16-35-5	0	0	0	0	0	0	0	0	0	21	0	0	0	0	0	0	0	0	0	0	0	0	0	0	0	0
Acidovorax ebreus	0	0	0	0	0	0	0	0	0	18	0	0	0	0	0	0	0	0	0	0	0	0	0	0	0	0
Acidovorax sp. JS42	0	0	0	0	0	0	0	0	0	20	0	0	0	0	0	0	0	0	0	0	0	0	0	0	0	0
Diaphorobacter sp. JS3050	0	0	0	0	0	0	0	0	0	10	0	0	0	0	0	0	0	0	0	0	0	0	0	0	0	0
Thermus scotoductus	0	0	0	0	0	0	0	0	0	20	0	0	0	0	0	0	0	0	0	0	0	0	0	0	0	0
Micrococcus endophyticus	0	0	0	0	0	0	0	0	0	0	39	0	0	0	0	0	0	0	0	0	0	0	0	0	0	0
Micrococcus sp. MG-2010-D12	0	0	0	0	0	0	0	0	0	0	12	0	0	0	0	0	0	0	0	0	0	0	0	0	0	0
Frankineae bacterium MT45	0	0	0	0	0	0	0	0	0	0	391	0	0	0	0	0	0	0	0	0	0	0	0	0	0	0
uncultured cyanobacterium	0	0	0	0	0	0	0	0	0	0	118	0	0	0	0	0	0	0	0	0	0	0	0	0	0	0
Plasmid pMCBF1	0	0	0	0	0	0	0	0	0	0	16	0	0	0	0	0	0	0	0	0	0	0	0	0	0	0
uncultured phototrophic eukaryote	0	0	0	0	0	0	0	0	0	0	12	0	0	0	0	0	0	0	0	0	0	0	0	0	0	0
Streptococcus parasanguinis	0	0	0	0	0	0	0	0	0	0	59	0	0	0	0	0	0	0	0	0	0	0	0	0	0	0
Kineococcus radiotolerans	0	0	0	0	0	0	0	0	0	0	6541	0	0	0	0	0	0	0	0	0	0	0	0	0	0	0
Kineococcus rubinsiae	0	0	0	0	0	0	0	0	0	0	2391	0	0	0	0	0	0	0	0	0	0	0	0	0	0	0
Massilia oculi	0	0	0	0	0	0	0	0	0	0	3687	0	0	0	0	0	0	0	0	0	0	0	0	0	0	0
Massilia sp. Se16.2.3	0	0	0	0	0	0	0	0	0	0	23	0	0	0	0	0	0	0	0	0	0	0	0	0	0	0
Streptomyces chartreusis	0	0	0	0	0	0	0	0	0	0	18	0	0	0	0	0	0	0	37	0	0	0	0	0	0	0
Streptomyces prasinus	0	0	0	0	0	0	0	0	0	0	10	0	0	0	0	0	0	0	0	0	0	0	0	0	0	0
Rhodococcus ruber	0	0	0	0	0	0	0	0	0	0	34	0	0	0	0	0	0	0	0	0	0	0	0	0	0	0
Rhodococcus fascians	0	0	0	0	0	0	0	0	0	0	1503	0	0	0	0	0	0	0	0	0	0	0	0	0	0	0
Rhodococcus sp. X156	0	0	0	0	0	0	0	0	0	0	28	0	0	0	0	0	0	0	0	0	0	0	0	0	0	0
Rhodococcus sp. WAY2	0	0	0	0	0	0	0	0	0	0	21	0	0	0	0	0	0	0	0	0	0	0	0	0	0	0
Rhodococcus sp. B7740	0	0	0	0	0	0	0	0	0	0	19	0	0	0	0	0	0	0	0	0	0	0	0	0	0	0
Rhodococcus hoagii	0	0	0	0	0	0	0	0	0	0	15	0	0	0	0	0	0	0	0	0	0	0	0	0	0	0
Corynebacterium callunae	0	0	0	0	0	0	0	0	0	0	702	0	0	0	0	0	0	0	0	0	0	0	0	0	0	0
Hordeum vulgare	0	0	0	0	0	0	0	0	0	0	1607	0	0	0	0	0	0	0	0	0	0	0	0	0	0	0
Rathayibacter sp. VKM Ac-2762	0	0	0	0	0	0	0	0	0	0	3839	0	0	0	0	0	0	0	0	0	0	0	0	0	0	0
Rathayibacter sp. VKM Ac-2805	0	0	0	0	0	0	0	0	0	0	1755	0	0	0	0	0	0	0	0	0	0	0	0	0	0	0
Rathayibacter sp. VKM Ac-2801	0	0	0	0	0	0	0	0	0	0	82	0	0	0	0	0	0	0	0	0	0	0	0	0	0	0
Rathayibacter festucae	0	0	0	0	0	0	0	0	0	0	127	0	0	0	0	0	0	0	0	0	0	0	0	0	0	0
Rathayibacter sp. VKM Ac-2760	0	0	0	0	0	0	0	0	0	0	30	0	0	0	0	0	0	0	0	0	0	0	0	0	0	0
Rathayibacter sp. VKM Ac-2804	0	0	0	0	0	0	0	0	0	0	13	0	0	0	0	0	0	0	0	0	0	0	0	0	0	0
Hymenobacter sp. BRD128	0	0	0	0	0	0	0	0	0	0	1452	0	0	0	0	0	0	0	0	0	0	0	0	0	0	0
Hymenobacter sp. PAMC 26554	0	0	0	0	0	0	0	0	0	0	67	0	0	0	0	0	0	0	0	0	0	0	0	0	0	0
Hymenobacter sp. BRD67	0	0	0	0	0	0	0	0	0	0	65	0	0	0	0	0	0	0	0	0	0	0	0	0	0	0
Hymenobacter nivis	0	0	0	0	0	0	0	0	0	0	30	0	0	0	0	0	0	0	0	0	0	0	0	0	0	0
Hymenobacter baengnokdamensis	0	0	0	0	0	0	0	0	0	0	22	0	0	0	0	0	0	0	0	0	0	0	0	0	0	0
Hymenobacter sp. S2-20-2	0	0	0	0	0	0	0	0	0	0	20	0	0	0	0	0	0	0	0	0	0	0	0	0	0	0
Hymenobacter sp. PAMC 26628	0	0	0	0	0	0	0	0	0	0	19	0	0	0	0	0	0	0	0	0	0	0	0	0	0	0
Mycolicibacterium sediminis	0	0	0	0	0	0	0	0	0	0	1327	0	0	0	0	0	0	0	0	0	0	0	0	0	0	0
Mycolicibacterium madagascariense	0	0	0	0	0	0	0	0	0	0	75	0	0	0	0	0	0	0	0	0	0	0	0	0	0	0
Mycolicibacterium arabiense	0	0	0	0	0	0	0	0	0	0	69	0	0	0	0	0	0	0	0	0	0	0	0	0	0	0
Mycolicibacterium rhodesiae	0	0	0	0	0	0	0	0	0	0	27	0	0	0	0	0	0	0	0	0	0	0	0	0	0	0
Mycolicibacterium chitae	0	0	0	0	0	0	0	0	0	0	25	0	0	0	0	0	0	0	0	0	0	0	0	0	0	0
Mycolicibacterium pulveris	0	0	0	0	0	0	0	0	0	0	14	0	0	0	0	0	12	0	0	0	0	0	0	0	0	0
Mycolicibacterium vaccae	0	0	0	0	0	0	0	0	0	0	18	0	0	0	0	0	0	0	0	0	0	0	0	0	0	0
Mycolicibacterium fallax	0	0	0	0	0	0	0	0	0	0	15	0	0	0	0	0	0	0	0	0	0	0	0	0	0	0
Vigna unguiculata	0	0	0	0	0	0	0	0	0	0	741	0	0	0	0	0	0	0	0	0	0	0	0	0	0	0
Jatrophihabitans sp. GAS493	0	0	0	0	0	0	0	0	0	0	592	0	0	0	0	0	0	0	0	0	0	0	0	0	0	0
Microlunatus sagamiharensis	0	0	0	0	0	0	0	0	0	0	297	0	0	0	0	0	0	0	0	0	0	0	0	0	0	0
Triticum dicoccoides	0	0	0	0	0	0	0	0	0	0	237	0	0	0	0	0	0	0	0	0	0	0	0	0	0	0
Gordonia sp. JH63	0	0	0	0	0	0	0	0	0	0	194	0	0	0	0	0	0	0	0	0	0	0	0	0	0	0
Gordonia sp. KTR9	0	0	0	0	0	0	0	0	0	0	18	0	0	0	0	0	0	0	0	0	0	0	0	0	0	0
Gordonia iterans	0	0	0	0	0	0	0	0	0	0	10	0	0	0	0	0	0	0	0	0	0	0	0	0	0	0
Sphingomonas sp. HMP6	0	0	0	0	0	0	0	0	0	0	20	0	0	0	0	0	0	0	0	0	0	0	0	0	0	0
Sphingomonas sp.	0	0	0	0	0	0	0	0	0	0	12	0	0	0	0	0	0	0	0	0	0	0	0	0	0	0
Sphingomonas sp. C33	0	0	0	0	0	0	0	0	0	0	14	0	0	0	0	0	0	0	0	0	0	0	0	0	0	0
Sphingomonas indica	0	0	0	0	0	0	0	0	0	0	13	0	0	0	0	0	0	0	11	0	0	0	0	0	0	0
Nocardia cyriacigeorgica	0	0	0	0	0	0	0	0	0	0	25	0	0	0	0	0	0	0	0	0	0	0	0	0	0	0
Nocardia farcinica	0	0	0	0	0	0	0	0	0	0	19	0	0	0	0	0	0	0	13	0	0	0	0	0	0	0
Singulisphaera acidiphila	0	0	0	0	0	0	0	0	0	0	128	0	0	0	0	0	0	0	0	0	0	0	0	0	0	0
Serpentinomonas mccroryi	0	0	0	0	0	0	0	0	0	0	19	0	0	0	0	0	0	0	0	0	0	0	0	0	0	0
Nakamurella sp. s14-144	0	0	0	0	0	0	0	0	0	0	124	0	0	0	0	0	0	0	0	0	0	0	0	0	0	0
Nakamurella panacisegetis	0	0	0	0	0	0	0	0	0	0	29	0	0	0	0	15	0	0	0	0	0	0	0	0	0	0
Kocuria rhizophila	0	0	0	0	0	0	0	0	0	0	101	0	0	0	0	0	0	0	0	0	0	0	0	0	0	0
Kocuria turfanensis	0	0	0	0	0	0	0	0	0	0	27	0	0	0	0	0	0	0	0	0	0	0	0	0	0	28
Kocuria carniphila	0	0	0	0	0	0	0	0	0	0	12	0	0	0	0	0	0	0	0	0	0	0	0	0	0	0
Klebsormidium nitens	0	0	0	0	0	0	0	0	0	0	42	0	0	0	0	0	0	0	0	0	0	0	0	0	0	0
Actinoplanes sp. N902-109	0	0	0	0	0	0	0	0	0	0	12	0	0	0	0	0	0	0	29	0	0	0	0	0	0	0
Pseudonocardia autotrophica	0	0	0	0	0	0	0	0	0	0	33	0	0	0	0	0	0	0	0	0	0	0	0	0	0	0
Pseudonocardia sp. CGMCC 4.1532	0	0	0	0	0	0	0	0	0	0	28	0	0	0	0	0	0	0	0	0	0	0	0	0	0	0
Pseudonocardia dioxanivorans	0	0	0	0	0	0	0	0	0	0	19	0	0	0	0	0	0	0	0	0	0	0	0	0	0	0
Pseudonocardia sp. AL041005-10	0	0	0	0	0	0	0	0	0	0	17	0	0	0	0	0	0	0	0	0	0	0	0	0	0	0
Comamonas aquatica	0	0	0	0	0	0	0	0	0	0	14	0	0	0	0	0	0	0	0	0	0	0	0	0	0	0
Spiribacter sp. 2438	0	0	0	0	0	0	0	0	0	0	11	0	0	0	0	0	0	0	0	0	0	0	0	0	0	0
Xanthomonas arboricola	0	0	0	0	0	0	0	0	0	0	12	0	0	0	0	0	0	0	0	0	0	0	0	0	0	0
Xanthomonas oryzae	0	0	0	0	0	0	0	0	0	0	46	0	0	0	0	0	0	0	0	0	0	0	0	0	0	0
Xanthomonas hyacinthi	0	0	0	0	0	0	0	0	0	0	15	0	0	0	0	0	0	0	0	0	0	0	0	0	0	0
Lysobacter enzymogenes	0	0	0	0	0	0	0	0	0	0	50	0	0	0	0	0	0	0	0	0	0	0	0	0	0	0
Lysobacter antibioticus	0	0	0	0	0	0	0	0	0	0	23	0	0	0	0	0	0	0	0	0	0	0	0	0	0	0
Spirosoma rigui	0	0	0	0	0	0	0	0	0	0	63	0	0	0	0	0	0	0	0	0	0	0	0	0	0	0
Candidatus Solibacter usitatus	0	0	0	0	0	0	0	0	0	0	57	0	0	0	0	0	0	0	0	0	0	0	0	0	0	0
Prauserella marina	0	0	0	0	0	0	0	0	0	0	61	0	0	0	0	0	0	0	0	0	0	0	0	0	0	0
Erwinia billingiae	0	0	0	0	0	0	0	0	0	0	58	0	0	0	0	0	0	0	0	0	0	0	0	0	0	0
Brucella melitensis	0	0	0	0	0	0	0	0	0	0	10	0	0	0	0	0	0	0	0	0	0	0	0	0	0	0
Parastagonospora nodorum	0	0	0	0	0	0	0	0	0	0	52	0	0	0	0	0	0	0	0	0	0	0	0	0	0	21
Phycicoccus dokdonensis	0	0	0	0	0	0	0	0	0	0	45	0	0	0	0	0	0	0	0	0	0	0	0	0	0	0
Epilithonimonas vandammei	0	0	0	0	0	0	0	0	0	0	54	0	0	0	0	0	0	0	0	0	0	0	0	0	0	0
Microbacterium wangchenii	0	0	0	0	0	0	0	0	0	0	13	0	0	0	0	0	0	0	0	0	0	0	0	0	0	0
Intrasporangium calvum	0	0	0	0	0	0	0	0	0	0	46	0	0	0	0	0	0	0	0	0	0	0	0	0	0	0
Truepera radiovictrix	0	0	0	0	0	0	0	0	0	0	46	0	0	0	0	0	0	0	0	0	0	0	0	0	0	0
Agrococcus jejuensis	0	0	0	0	0	0	0	0	0	0	32	0	0	0	0	0	0	0	0	0	0	0	0	0	0	0
Nocardioidaceae bacterium	0	0	0	0	0	0	0	0	0	0	14	0	0	0	0	0	0	0	0	0	0	0	0	0	0	0
Fibrella aestuarina	0	0	0	0	0	0	0	0	0	0	39	0	0	0	0	0	0	0	0	0	0	0	0	0	0	0
Frigoriglobus tundricola	0	0	0	0	0	0	0	0	0	0	15	0	0	0	0	0	0	0	0	0	0	0	0	0	0	0
Aquisphaera giovannonii	0	0	0	0	0	0	0	0	0	0	26	0	0	0	0	0	0	0	0	0	0	0	0	0	0	0
Selaginella moellendorffii	0	0	0	0	0	0	0	0	0	0	32	0	0	0	0	0	0	0	0	0	0	0	0	26	0	0
Tsukamurella paurometabola	0	0	0	0	0	0	0	0	0	0	32	0	0	0	0	0	0	0	0	0	0	0	0	0	0	0
Kibdelosporangium phytohabitans	0	0	0	0	0	0	0	0	0	0	29	0	0	0	0	0	0	0	0	0	0	0	0	0	0	0
Halorhodospira halophila	0	0	0	0	0	0	0	0	0	0	17	0	0	0	0	0	0	0	0	0	0	0	0	0	0	0
Kribbella flavida	0	0	0	0	0	0	0	0	0	0	30	0	0	0	0	0	0	0	0	0	0	0	0	0	0	0
Arthrobacter agilis	0	0	0	0	0	0	0	0	0	0	30	0	0	0	0	0	0	0	83	0	0	0	0	0	0	0
Arthrobacter sp. PAMC 25486	0	0	0	0	0	0	0	0	0	0	26	0	0	0	0	0	0	0	0	0	0	0	0	0	0	0
Arthrobacter sp. NEB 688	0	0	0	0	0	0	0	0	0	0	22	0	0	0	0	0	0	0	0	0	0	0	0	0	0	0
Auraticoccus monumenti	0	0	0	0	0	0	0	0	0	0	29	0	0	0	0	0	0	0	0	0	0	0	0	0	0	0
Nocardioides sp. HDW12A	0	0	0	0	0	0	0	0	0	0	232	0	0	0	0	0	0	0	0	0	0	0	0	0	0	91
Nocardioides marinisabuli	0	0	0	0	0	0	0	0	0	0	42	0	0	0	0	0	0	0	0	0	0	0	0	0	0	0
Nocardioides humi	0	0	0	0	0	0	0	0	0	0	28	0	0	0	0	0	0	0	0	0	0	0	0	0	0	0
Nocardioides cynanchi	0	0	0	0	0	0	0	0	0	0	19	0	0	0	0	0	0	0	0	0	0	0	0	0	0	0
Actinomadura verrucosospora	0	0	0	0	0	0	0	0	0	0	28	0	0	0	0	0	0	0	0	0	0	0	0	0	0	0
Actinomadura sp. WMMB 499	0	0	0	0	0	0	0	0	0	0	10	0	0	0	0	0	0	0	0	0	0	0	0	0	0	0
Lentzea guizhouensis	0	0	0	0	0	0	0	0	0	0	25	0	0	0	0	0	0	0	0	0	0	0	0	0	0	0
Pseudolysobacter antarcticus	0	0	0	0	0	0	0	0	0	0	24	0	0	0	0	0	0	0	0	0	0	0	0	0	0	0
Alkalilimnicola ehrlichii	0	0	0	0	0	0	0	0	0	0	19	0	0	0	0	0	0	0	0	0	0	0	0	0	0	0
uncultured Mycobacterium sp.	0	0	0	0	0	0	0	0	0	0	19	0	0	0	0	0	0	0	0	0	0	0	0	0	0	0
Mycobacterium grossiae	0	0	0	0	0	0	0	0	0	0	12	0	0	0	0	0	0	0	0	0	0	0	0	0	0	0
Sorangium cellulosum	0	0	0	0	0	0	0	0	0	0	20	0	0	0	0	0	0	0	0	0	0	0	0	0	0	0
Secale cereale	0	0	0	0	0	0	0	0	0	0	16	0	0	0	0	0	0	0	0	0	0	0	0	0	0	0
Rhizobium sp. Y9	0	0	0	0	0	0	0	0	0	0	13	0	0	0	0	0	0	0	0	0	0	0	0	0	0	0
Alloactinosynnema sp. L-07	0	0	0	0	0	0	0	0	0	0	13	0	0	0	0	0	0	0	0	0	0	0	0	0	0	0
Amycolatopsis sp. YIM 10	0	0	0	0	0	0	0	0	0	0	14	0	0	0	0	0	0	0	0	0	0	0	0	0	0	0
Streptosporangium sp. 'caverna'	0	0	0	0	0	0	0	0	0	0	19	0	0	0	0	0	0	0	0	0	0	0	0	0	0	0
Rhodanobacter denitrificans	0	0	0	0	0	0	0	0	0	0	12	0	0	0	0	0	0	0	0	0	0	0	0	0	0	0
Arenimonas daejeonensis	0	0	0	0	0	0	0	0	0	0	16	0	0	0	0	0	0	0	0	0	0	0	0	0	0	0
Sandaracinus amylolyticus	0	0	0	0	0	0	0	0	0	0	12	0	0	0	0	0	0	0	0	0	0	0	0	0	0	0
Luteimonas yindakuii	0	0	0	0	0	0	0	0	0	0	14	0	0	0	0	0	0	0	0	0	0	0	0	0	0	0
Phytohabitans suffuscus	0	0	0	0	0	0	0	0	0	0	14	0	0	0	0	0	0	0	15	0	0	0	0	0	0	0
Pedosphaera parvula	0	0	0	0	0	0	0	0	0	0	12	0	0	0	0	0	0	0	0	0	0	0	0	0	0	0
Didymella exigua	0	0	0	0	0	0	0	0	0	0	11	0	0	0	0	0	0	0	0	0	0	0	0	0	0	0
Agropyron cristatum	0	0	0	0	0	0	0	0	0	0	12	0	0	0	0	0	0	0	0	0	0	0	0	0	0	0
Limnohabitans sp. 63ED37-2	0	0	0	0	0	0	0	0	0	0	10	0	0	0	0	0	0	0	0	0	0	0	0	0	0	0
Plantactinospora sp. KBS50	0	0	0	0	0	0	0	0	0	0	11	0	0	0	0	0	0	0	0	0	0	0	0	0	0	0
Dokdonella koreensis	0	0	0	0	0	0	0	0	0	0	11	0	0	0	0	0	0	0	0	0	0	0	0	0	0	0
Micromonospora aurantiaca	0	0	0	0	0	0	0	0	0	0	14	0	0	0	0	0	0	0	0	0	0	0	0	0	0	0
Micromonospora inositola	0	0	0	0	0	0	0	0	0	0	12	0	0	0	0	0	0	0	0	0	0	0	0	0	0	0
Roseomonas sp. FDAARGOS_362	0	0	0	0	0	0	0	0	0	0	41	0	0	0	0	0	0	0	0	0	0	0	0	0	0	0
Roseomonas mucosa	0	0	0	0	0	0	0	0	0	0	116	0	0	0	0	0	0	0	0	0	0	0	0	0	0	0
Paracoccus marcusii	0	0	0	0	0	0	0	0	0	0	12	0	0	0	0	0	0	0	0	0	0	0	0	0	0	0
Cellulomonas fimi	0	0	0	0	0	0	0	0	0	0	16	0	0	0	0	0	0	0	0	0	0	0	0	0	0	0
Phreatobacter sp. NMCR1094	0	0	0	0	0	0	0	0	0	0	10	0	0	0	0	0	0	0	0	0	0	0	0	0	0	0
Gordoniaceae bacterium zg-686	0	0	0	0	0	0	0	0	0	0	11	0	0	0	0	0	0	0	0	0	0	0	0	0	0	0
Deinococcus sp. AJ005	0	0	0	0	0	0	0	0	0	0	17	0	0	0	0	0	0	0	0	0	0	0	0	0	0	0
Deinococcus puniceus	0	0	0	0	0	0	0	0	0	0	16	0	0	0	0	0	0	0	0	0	0	0	0	0	0	0
Asticcacaulis excentricus	0	0	0	0	0	0	0	0	0	0	0	32	0	0	0	0	0	0	0	0	0	0	0	0	0	0
Meiothermus ruber	0	0	0	0	0	0	0	0	0	0	0	21	0	0	0	0	0	0	0	0	0	0	0	0	0	0
Pseudopropionibacterium propionicum	0	0	0	0	0	0	0	0	0	0	0	29	0	0	0	0	0	0	0	0	0	0	0	0	0	0
Acinetobacter sp. NEB 394	0	0	0	0	0	0	0	0	0	0	0	175	0	0	0	0	0	0	0	0	0	0	0	0	0	0
Burkholderia cepacia	0	0	0	0	0	0	0	0	0	0	0	13	0	0	0	0	0	0	0	0	0	0	0	0	0	0
Staphylococcus cohnii	0	0	0	0	0	0	0	0	0	0	0	12	16	0	0	0	0	0	0	0	0	0	0	0	0	0
Raphanus sativus	0	0	0	0	0	0	0	0	0	0	0	10	0	0	0	0	0	0	0	0	0	0	0	0	0	0
Modestobacter marinus	0	0	0	0	0	0	0	0	0	0	0	45	0	0	0	0	0	0	0	0	0	0	0	0	0	0
Herbaspirillum frisingense	0	0	0	0	0	0	0	0	0	0	0	0	20	0	0	0	0	0	0	0	0	0	0	0	0	0
Leifsonia sp. PS1209	0	0	0	0	0	0	0	0	0	0	0	0	52	0	0	0	0	0	0	0	0	0	0	0	0	0
Chelatococcus daeguensis	0	0	0	0	0	0	0	0	0	0	0	0	24	0	0	0	0	0	0	0	0	0	0	0	0	0
Sporothrix schenckii	0	0	0	0	0	0	0	0	0	0	0	0	36	0	0	0	0	0	0	0	0	0	0	0	0	0
Psychrobacter cryohalolentis	0	0	0	0	0	0	0	0	0	0	0	0	31	0	0	0	0	0	0	0	0	0	0	0	0	0
Psychrobacter sp. DAB_AL43B	0	0	0	0	0	0	0	0	0	0	0	0	10	0	0	0	0	0	0	0	0	0	0	0	0	0
Azospirillum thermophilum	0	0	0	0	0	0	0	0	0	0	0	0	41	0	0	0	0	0	0	0	0	0	0	0	118	0
Tessaracoccus flavescens	0	0	0	0	0	0	0	0	0	0	0	0	14	0	0	0	0	0	0	0	0	0	0	0	25	0
Microbacterium hominis	0	0	0	0	0	0	0	0	0	0	0	0	12	0	0	0	0	0	0	0	0	0	0	0	0	0
Sphingomonas wittichii	0	0	0	0	0	0	0	0	0	0	0	0	14	0	0	0	0	0	0	0	0	0	0	0	0	0
Methylorubrum extorquens	0	0	0	0	0	0	0	0	0	0	0	0	47	0	0	0	0	0	0	0	0	0	0	0	0	0
Erysipelatoclostridium ramosum	0	0	0	0	0	0	0	0	0	0	0	0	0	649	0	0	0	0	0	0	0	0	0	0	0	0
Severe acute respiratory syndrome-related coronavirus	0	0	0	0	0	0	0	0	0	0	0	0	0	268	0	0	0	0	0	0	0	0	0	0	0	0
Thermoanaerobacterium thermosaccharolyticum	0	0	0	0	0	0	0	0	0	0	0	0	0	10	0	0	0	0	0	0	0	0	0	0	0	0
Latilactobacillus sakei	0	0	0	0	0	0	0	0	0	0	0	0	0	0	19	0	0	0	0	0	0	0	0	0	0	0
Finegoldia magna	0	0	0	0	0	0	0	0	0	0	0	0	0	0	14	0	0	0	0	0	0	0	0	0	0	0
Campylobacter jejuni	0	0	0	0	0	0	0	0	0	0	0	0	0	0	10	0	0	0	0	0	0	0	0	0	0	0
Actinomyces sp. oral taxon 414	0	0	0	0	0	0	0	0	0	0	0	0	0	0	0	54	0	0	0	0	0	0	0	0	0	0
Pantoea sp. SO10	0	0	0	0	0	0	0	0	0	0	0	0	0	0	0	55	24	0	0	0	0	0	0	0	0	0
Brachybacterium saurashtrense	0	0	0	0	0	0	0	0	0	0	0	0	0	0	0	17	0	0	0	0	0	0	0	0	10	0
Cordyceps militaris	0	0	0	0	0	0	0	0	0	0	0	0	0	0	0	19	0	0	0	0	0	0	0	0	0	0
Capnocytophaga leadbetteri	0	0	0	0	0	0	0	0	0	0	0	0	0	0	0	21	0	0	0	0	0	0	0	0	0	0
Leucobacter triazinivorans	0	0	0	0	0	0	0	0	0	0	0	0	0	0	0	22	0	0	0	0	0	0	0	0	0	0
Leucobacter muris	0	0	0	0	0	0	0	0	0	0	0	0	0	0	0	19	0	0	0	0	0	0	0	0	0	0
Leucobacter sp. HDW9A	0	0	0	0	0	0	0	0	0	0	0	0	0	0	0	13	0	0	0	0	0	0	0	0	0	0
Arthrobacter sp. KBS0702	0	0	0	0	0	0	0	0	0	0	0	0	0	0	0	24	0	0	0	0	0	0	0	0	0	0
Mobilicoccus sp. NJES-13	0	0	0	0	0	0	0	0	0	0	0	0	0	0	0	16	0	0	0	0	0	0	0	0	0	0
Microbacterium sediminis	0	0	0	0	0	0	0	0	0	0	0	0	0	0	0	14	0	0	0	0	0	0	0	0	0	0
Microbacterium sp. LKL04	0	0	0	0	0	0	0	0	0	0	0	0	0	0	0	10	0	0	0	0	0	0	0	0	0	0
Nitrosomonas eutropha	0	0	0	0	0	0	0	0	0	0	0	0	0	0	0	12	0	0	0	0	0	0	0	0	0	0
Pneumocystis jirovecii	0	0	0	0	0	0	0	0	0	0	0	0	0	0	0	20	0	0	0	0	0	0	0	0	0	0
Corynebacterium glutamicum	0	0	0	0	0	0	0	0	0	0	0	0	0	0	0	12	0	0	0	0	0	0	0	0	0	0
Tessaracoccus aquimaris	0	0	0	0	0	0	0	0	0	0	0	0	0	0	0	13	0	0	0	0	0	0	0	0	0	0
Cupriavidus taiwanensis	0	0	0	0	0	0	0	0	0	0	0	0	0	0	0	14	0	0	0	0	0	0	0	0	0	0
Cupriavidus pinatubonensis	0	0	0	0	0	0	0	0	0	0	0	0	0	0	0	17	0	0	0	0	0	0	0	0	0	0
Sphingobium sp. PAMC28499	0	0	0	0	0	0	0	0	0	0	0	0	0	0	0	14	0	0	0	0	0	0	0	0	0	0
Empedobacter falsenii	0	0	0	0	0	0	0	0	0	0	0	0	0	0	0	96	0	0	0	0	0	0	0	0	0	0
Acidovorax sp. KKS102	0	0	0	0	0	0	0	0	0	0	0	0	0	0	0	14	0	0	0	0	0	0	0	0	0	0
Bosea sp. ANAM02	0	0	0	0	0	0	0	0	0	0	0	0	0	0	0	13	0	0	0	0	0	0	0	0	0	0
Delftia sp. Cs1-4	0	0	0	0	0	0	0	0	0	0	0	0	0	0	0	0	7044	0	0	0	0	0	0	0	0	0
Comamonas testosteroni	0	0	0	0	0	0	0	0	0	0	0	0	0	0	0	0	5342	0	0	0	0	0	0	0	2970	0
Herbaspirillum robiniae	0	0	0	0	0	0	0	0	0	0	0	0	0	0	0	0	26	0	0	0	0	0	0	0	0	0
Lactobacillus iners	0	0	0	0	0	0	0	0	0	0	0	0	0	0	0	0	161	0	0	0	0	0	0	0	0	0
Actinomyces viscosus	0	0	0	0	0	0	0	0	0	0	0	0	0	0	0	0	11	0	0	0	0	0	0	0	0	0
Leptolyngbya sp. BL0902	0	0	0	0	0	0	0	0	0	0	0	0	0	0	0	0	16	0	0	0	0	0	0	0	0	0
Brevundimonas sp. GW460-12-10-14-LB2	0	0	0	0	0	0	0	0	0	0	0	0	0	0	0	0	22	0	0	0	0	0	0	0	0	0
Brevundimonas sp. 'scallop'	0	0	0	0	0	0	0	0	0	0	0	0	0	0	0	0	18	0	0	0	0	0	0	0	0	0
Cordyceps fumosorosea	0	0	0	0	0	0	0	0	0	0	0	0	0	0	0	0	23	0	0	0	0	0	0	0	0	0
Candida parapsilosis	0	0	0	0	0	0	0	0	0	0	0	0	0	0	0	0	12	0	0	0	0	0	0	0	0	0
Candida tropicalis	0	0	0	0	0	0	0	0	0	0	0	0	0	0	0	0	12	0	0	0	0	0	0	0	0	0
Conchiformibius steedae	0	0	0	0	0	0	0	0	0	0	0	0	0	0	0	0	10	0	0	0	0	0	0	0	0	0
Methylobacterium sp. C1	0	0	0	0	0	0	0	0	0	0	0	0	0	0	0	0	161	0	0	0	0	0	0	0	0	0
Pseudomonas sp. NS1(2017)	0	0	0	0	0	0	0	0	0	0	0	0	0	0	0	0	25	0	0	0	0	0	0	0	0	0
Staphylococcus capitis	0	0	0	0	0	0	0	0	0	0	0	0	0	0	0	0	0	1309	0	0	0	0	0	0	0	0
Bacillus coagulans	0	0	0	0	0	0	0	0	0	0	0	0	0	0	0	0	0	1385	0	0	0	0	0	0	0	0
Mycobacteroides franklinii	0	0	0	0	0	0	0	0	0	0	0	0	0	0	0	0	0	10	0	0	0	0	0	0	0	0
Antarcticibacterium flavum	0	0	0	0	0	0	0	0	0	0	0	0	0	0	0	0	0	479	0	0	0	0	0	0	0	0
Actinomyces sp. oral taxon 897	0	0	0	0	0	0	0	0	0	0	0	0	0	0	0	0	0	10	0	0	0	0	0	0	0	0
Actinomyces sp. dk561	0	0	0	0	0	0	0	0	0	0	0	0	0	0	0	0	0	12	0	0	0	0	0	0	0	0
Rhodotorula taiwanensis	0	0	0	0	0	0	0	0	0	0	0	0	0	0	0	0	0	11	0	0	0	0	0	0	0	0
Tetragenococcus halophilus	0	0	0	0	0	0	0	0	0	0	0	0	0	0	0	0	0	51	0	0	0	0	0	0	0	0
Medicago truncatula	0	0	0	0	0	0	0	0	0	0	0	0	0	0	0	0	0	30	0	0	0	0	0	0	0	0
Medicago sativa	0	0	0	0	0	0	0	0	0	0	0	0	0	0	0	0	0	21	0	0	0	0	0	0	0	0
Actinobacteria bacterium	0	0	0	0	0	0	0	0	0	0	0	0	0	0	0	0	0	110	0	0	0	0	0	0	0	0
Candidatus Saccharibacteria bacterium oral taxon 488	0	0	0	0	0	0	0	0	0	0	0	0	0	0	0	0	0	34	0	0	0	0	0	0	0	0
Cellulosimicrobium cellulans	0	0	0	0	0	0	0	0	0	0	0	0	0	0	0	0	0	30	0	0	0	0	0	0	0	0
Selenomonas sp. oral taxon 920	0	0	0	0	0	0	0	0	0	0	0	0	0	0	0	0	0	16	0	0	0	0	0	0	0	0
Aerococcus phage vB_AviM_AVP	0	0	0	0	0	0	0	0	0	0	0	0	0	0	0	0	0	16	0	0	0	0	0	0	0	0
Aerococcus viridans	0	0	0	0	0	0	0	0	0	0	0	0	0	0	0	0	0	26	0	0	0	0	0	0	0	0
Prevotella sp. oral taxon 299	0	0	0	0	0	0	0	0	0	0	0	0	0	0	0	0	0	24	0	0	0	0	0	0	0	0
Hyaloscypha bicolor	0	0	0	0	0	0	0	0	0	0	0	0	0	0	0	0	0	15	0	0	0	0	0	0	0	0
Brucella intermedia	0	0	0	0	0	0	0	0	0	0	0	0	0	0	0	0	0	10	0	0	0	0	0	0	0	0
Malassezia sympodialis	0	0	0	0	0	0	0	0	0	0	0	0	0	0	0	0	0	105	0	0	0	0	0	0	0	0
Sporidiobolus salmonicolor	0	0	0	0	0	0	0	0	0	0	0	0	0	0	0	0	0	12	0	0	0	0	0	0	0	0
Anaerococcus prevotii	0	0	0	0	0	0	0	0	0	0	0	0	0	0	0	0	0	10	0	0	0	0	0	0	0	0
Rhodoferax sp. BAB1	0	0	0	0	0	0	0	0	0	0	0	0	0	0	0	0	0	12	0	0	0	0	0	0	0	0
Pseudomonas sp. NC02	0	0	0	0	0	0	0	0	0	0	0	0	0	0	0	0	0	15	0	0	0	0	0	0	0	0
Cellulomonas sp. Y8	0	0	0	0	0	0	0	0	0	0	0	0	0	0	0	0	0	38	0	0	0	0	0	0	0	0
Cellulomonas sp. 40-2	0	0	0	0	0	0	0	0	0	0	0	0	0	0	0	0	0	22	0	0	0	0	0	0	0	0
Mycobacterium kubicae	0	0	0	0	0	0	0	0	0	0	0	0	0	0	0	0	0	52	0	0	0	0	0	0	0	0
Mycobacterium sp. QIA-37	0	0	0	0	0	0	0	0	0	0	0	0	0	0	0	0	0	13	0	0	0	0	0	0	0	0
Bradyrhizobium betae	0	0	0	0	0	0	0	0	0	0	0	0	0	0	0	0	0	22	0	0	0	0	0	0	0	17
Halomonas campaniensis	0	0	0	0	0	0	0	0	0	0	0	0	0	0	0	0	0	24	0	0	0	0	0	0	0	0
Mycolicibacterium moriokaense	0	0	0	0	0	0	0	0	0	0	0	0	0	0	0	0	0	14	0	0	0	0	0	0	0	0
Diaphorobacter aerolatus	0	0	0	0	0	0	0	0	0	0	0	0	0	0	0	0	0	12	0	0	0	0	0	0	0	0
Corynebacterium sp. zg-913	0	0	0	0	0	0	0	0	0	0	0	0	0	0	0	0	0	0	38	0	0	0	0	0	0	0
Corynebacterium urealyticum	0	0	0	0	0	0	0	0	0	0	0	0	0	0	0	0	0	0	16	0	0	0	0	0	0	0
Corynebacterium halotolerans	0	0	0	0	0	0	0	0	0	0	0	0	0	0	0	0	0	0	19	0	0	0	0	0	0	0
Corynebacterium sp. 2039	0	0	0	0	0	0	0	0	0	0	0	0	0	0	0	0	0	0	13	0	0	0	0	0	0	0
Streptococcus lutetiensis	0	0	0	0	0	0	0	0	0	0	0	0	0	0	0	0	0	0	118	0	0	0	0	0	0	0
Streptococcus pyogenes	0	0	0	0	0	0	0	0	0	0	0	0	0	0	0	0	0	0	70	0	0	0	0	0	0	0
Streptococcus gallolyticus	0	0	0	0	0	0	0	0	0	0	0	0	0	0	0	0	0	0	24	0	0	0	0	0	0	0
Burkholderia gladioli	0	0	0	0	0	0	0	0	0	0	0	0	0	0	0	0	0	0	18	0	0	0	0	0	0	11
Ornithinimicrobium sp. AMA3305	0	0	0	0	0	0	0	0	0	0	0	0	0	0	0	0	0	0	6743	0	0	0	0	0	0	0
Ornithinimicrobium pekingense	0	0	0	0	0	0	0	0	0	0	0	0	0	0	0	0	0	0	1086	0	0	0	0	0	0	0
Ornithinimicrobium flavum	0	0	0	0	0	0	0	0	0	0	0	0	0	0	0	0	0	0	127	0	0	0	0	0	0	0
Ornithinimicrobium pratense	0	0	0	0	0	0	0	0	0	0	0	0	0	0	0	0	0	0	66	0	0	0	0	0	0	0
Janibacter cremeus	0	0	0	0	0	0	0	0	0	0	0	0	0	0	0	0	0	0	3073	0	0	0	0	0	0	0
Janibacter limosus	0	0	0	0	0	0	0	0	0	0	0	0	0	0	0	0	0	0	496	0	0	0	0	0	0	0
Janibacter indicus	0	0	0	0	0	0	0	0	0	0	0	0	0	0	0	0	0	0	313	0	0	0	0	0	0	0
Aeromonas veronii	0	0	0	0	0	0	0	0	0	0	0	0	0	0	0	0	0	0	1021	0	0	0	0	0	0	0
Aeromonas caviae	0	0	0	0	0	0	0	0	0	0	0	0	0	0	0	0	0	0	288	0	0	0	0	0	0	0
Aeromonas salmonicida	0	0	0	0	0	0	0	0	0	0	0	0	0	0	0	0	0	0	23	0	0	0	0	0	0	0
Paracoccus sp. MC1862	0	0	0	0	0	0	0	0	0	0	0	0	0	0	0	0	0	0	165	0	0	0	0	0	0	0
Paracoccus liaowanqingii	0	0	0	0	0	0	0	0	0	0	0	0	0	0	0	0	0	0	64	0	0	0	0	0	0	0
Paracoccus sp. BM15	0	0	0	0	0	0	0	0	0	0	0	0	0	0	0	0	0	0	18	0	0	0	0	0	0	0
Prevotella melaninogenica	0	0	0	0	0	0	0	0	0	0	0	0	0	0	0	0	0	0	1326	0	0	0	0	0	0	0
Prevotella oris	0	0	0	0	0	0	0	0	0	0	0	0	0	0	0	0	0	0	601	0	0	0	0	0	0	0
Prevotella denticola	0	0	0	0	0	0	0	0	0	0	0	0	0	0	0	0	0	0	359	0	0	0	0	0	0	0
Schaalia odontolytica	0	0	0	0	0	0	0	0	0	0	0	0	0	0	0	0	0	0	388	0	0	0	0	0	0	0
Kocuria palustris	0	0	0	0	0	0	0	0	0	0	0	0	0	0	0	0	0	0	1269	0	0	0	0	0	0	0
Microbacterium sp. 1.5R	0	0	0	0	0	0	0	0	0	0	0	0	0	0	0	0	0	0	52	0	0	0	0	0	0	0
Microbacterium esteraromaticum	0	0	0	0	0	0	0	0	0	0	0	0	0	0	0	0	0	0	36	0	0	0	0	0	0	0
uncultured Microbacterium sp.	0	0	0	0	0	0	0	0	0	0	0	0	0	0	0	0	0	0	10	0	0	0	0	0	0	0
Microbacterium sp. 4R-513	0	0	0	0	0	0	0	0	0	0	0	0	0	0	0	0	0	0	21	0	0	0	0	0	0	17
Triticum monococcum	0	0	0	0	0	0	0	0	0	0	0	0	0	0	0	0	0	0	49	0	0	0	0	0	0	0
Staphylococcus pasteuri	0	0	0	0	0	0	0	0	0	0	0	0	0	0	0	0	0	0	465	0	0	0	0	0	0	0
Staphylococcus equorum	0	0	0	0	0	0	0	0	0	0	0	0	0	0	0	0	0	0	186	0	0	0	0	0	0	0
Luteipulveratus mongoliensis	0	0	0	0	0	0	0	0	0	0	0	0	0	0	0	0	0	0	587	0	0	0	0	0	0	0
Pseudomonas sp. phDV1	0	0	0	0	0	0	0	0	0	0	0	0	0	0	0	0	0	0	4672	0	0	0	0	0	0	0
Pseudomonas taetrolens	0	0	0	0	0	0	0	0	0	0	0	0	0	0	0	0	0	0	1557	0	0	0	0	0	0	0
Pseudomonas sp. Lz4W	0	0	0	0	0	0	0	0	0	0	0	0	0	0	0	0	0	0	548	0	0	0	0	0	0	0
Pseudomonas versuta	0	0	0	0	0	0	0	0	0	0	0	0	0	0	0	0	0	0	27	0	0	0	0	0	0	0
Pseudomonas soli	0	0	0	0	0	0	0	0	0	0	0	0	0	0	0	0	0	0	27	0	0	0	0	0	0	0
Streptomyces albidoflavus	0	0	0	0	0	0	0	0	0	0	0	0	0	0	0	0	0	0	38	0	0	0	0	0	0	0
Streptomyces sp. CLI2509	0	0	0	0	0	0	0	0	0	0	0	0	0	0	0	0	0	0	933	0	0	0	0	0	0	0
Streptomyces fulvissimus	0	0	0	0	0	0	0	0	0	0	0	0	0	0	0	0	0	0	23	0	0	0	0	0	0	0
Streptomyces albus	0	0	0	0	0	0	0	0	0	0	0	0	0	0	0	0	0	0	19	0	0	0	0	0	0	0
Streptomyces clavuligerus	0	0	0	0	0	0	0	0	0	0	0	0	0	0	0	0	0	0	14	0	0	0	0	0	0	0
Psychrobacter sp. PRwf-1	0	0	0	0	0	0	0	0	0	0	0	0	0	0	0	0	0	0	91	0	0	0	0	0	0	0
Psychrobacter sp. YP14	0	0	0	0	0	0	0	0	0	0	0	0	0	0	0	0	0	0	61	0	0	0	0	0	0	0
Psychrobacter sp. KH172YL61	0	0	0	0	0	0	0	0	0	0	0	0	0	0	0	0	0	0	64	0	0	0	0	0	0	0
Psychrobacter urativorans	0	0	0	0	0	0	0	0	0	0	0	0	0	0	0	0	0	0	30	0	0	0	0	0	0	0
Psychrobacter sp. KCTC 72983	0	0	0	0	0	0	0	0	0	0	0	0	0	0	0	0	0	0	43	0	0	0	0	0	0	0
Psychrobacter sp. P2G3	0	0	0	0	0	0	0	0	0	0	0	0	0	0	0	0	0	0	26	0	0	0	0	0	0	0
Psychrobacter sp. G	0	0	0	0	0	0	0	0	0	0	0	0	0	0	0	0	0	0	25	0	0	0	0	0	0	0
Psychrobacter sanguinis	0	0	0	0	0	0	0	0	0	0	0	0	0	0	0	0	0	0	20	0	0	0	0	0	0	0
Psychrobacter sp. 28M-43	0	0	0	0	0	0	0	0	0	0	0	0	0	0	0	0	0	0	12	0	0	0	0	0	0	0
Psychrobacter maritimus	0	0	0	0	0	0	0	0	0	0	0	0	0	0	0	0	0	0	10	0	0	0	0	0	0	0
Actinoplanes derwentensis	0	0	0	0	0	0	0	0	0	0	0	0	0	0	0	0	0	0	587	0	0	0	0	0	0	0
Actinoplanes missouriensis	0	0	0	0	0	0	0	0	0	0	0	0	0	0	0	0	0	0	186	0	0	0	0	0	0	0
Actinoplanes sp. OR16	0	0	0	0	0	0	0	0	0	0	0	0	0	0	0	0	0	0	234	0	0	0	0	0	0	0
Actinoplanes teichomyceticus	0	0	0	0	0	0	0	0	0	0	0	0	0	0	0	0	0	0	144	0	0	0	0	0	0	0
Actinoplanes friuliensis	0	0	0	0	0	0	0	0	0	0	0	0	0	0	0	0	0	0	40	0	0	0	0	0	0	0
Actinoplanes sp. SE50/110	0	0	0	0	0	0	0	0	0	0	0	0	0	0	0	0	0	0	163	0	0	0	0	0	0	0
Rahnella aquatilis	0	0	0	0	0	0	0	0	0	0	0	0	0	0	0	0	0	0	248	0	0	0	0	0	0	0
Rahnella aceris	0	0	0	0	0	0	0	0	0	0	0	0	0	0	0	0	0	0	16	0	0	0	0	0	0	0
Rahnella sp. Y9602	0	0	0	0	0	0	0	0	0	0	0	0	0	0	0	0	0	0	27	0	0	0	0	0	0	0
Raoultella terrigena	0	0	0	0	0	0	0	0	0	0	0	0	0	0	0	0	0	0	207	0	0	0	0	0	0	0
Raoultella ornithinolytica	0	0	0	0	0	0	0	0	0	0	0	0	0	0	0	0	0	0	20	0	0	0	0	0	0	0
Rhizobium pseudoryzae	0	0	0	0	0	0	0	0	0	0	0	0	0	0	0	0	0	0	342	0	0	0	0	0	0	0
Limosilactobacillus fermentum	0	0	0	0	0	0	0	0	0	0	0	0	0	0	0	0	0	0	157	0	0	0	0	0	0	0
Lactobacillus coryniformis	0	0	0	0	0	0	0	0	0	0	0	0	0	0	0	0	0	0	97	0	0	0	0	0	0	0
Acinetobacter bereziniae	0	0	0	0	0	0	0	0	0	0	0	0	0	0	0	0	0	0	794	0	0	0	0	0	0	0
Acinetobacter variabilis	0	0	0	0	0	0	0	0	0	0	0	0	0	0	0	0	0	0	18	0	0	0	0	0	0	0
Acinetobacter sp. TGL-Y2	0	0	0	0	0	0	0	0	0	0	0	0	0	0	0	0	0	0	15	0	0	0	0	0	0	0
Acinetobacter sp. 10FS3-1	0	0	0	0	0	0	0	0	0	0	0	0	0	0	0	0	0	0	12	0	0	0	0	0	0	0
Campylobacter showae	0	0	0	0	0	0	0	0	0	0	0	0	0	0	0	0	0	0	166	0	0	0	0	0	0	0
Carnobacterium sp. CP1	0	0	0	0	0	0	0	0	0	0	0	0	0	0	0	0	0	0	49	0	0	0	0	0	0	0
Carnobacterium inhibens	0	0	0	0	0	0	0	0	0	0	0	0	0	0	0	0	0	0	18	0	0	0	0	0	0	0
Bacillus flexus	0	0	0	0	0	0	0	0	0	0	0	0	0	0	0	0	0	0	10	0	0	0	0	0	0	0
Arthrobacter sp. MN05-02	0	0	0	0	0	0	0	0	0	0	0	0	0	0	0	0	0	0	156	0	0	0	0	0	0	0
Shewanella putrefaciens	0	0	0	0	0	0	0	0	0	0	0	0	0	0	0	0	0	0	136	0	0	0	0	0	0	0
Shewanella baltica	0	0	0	0	0	0	0	0	0	0	0	0	0	0	0	0	0	0	135	0	0	0	0	0	0	0
Peptoniphilus harei	0	0	0	0	0	0	0	0	0	0	0	0	0	0	0	0	0	0	76	0	0	0	0	0	0	0
Cladosporium sphaerospermum	0	0	0	0	0	0	0	0	0	0	0	0	0	0	0	0	0	0	10	0	0	0	0	0	0	0
Serinicoccus chungangensis	0	0	0	0	0	0	0	0	0	0	0	0	0	0	0	0	0	0	69	0	0	0	0	0	0	0
Serinicoccus hydrothermalis	0	0	0	0	0	0	0	0	0	0	0	0	0	0	0	0	0	0	61	0	0	0	0	0	0	0
Serinicoccus profundi	0	0	0	0	0	0	0	0	0	0	0	0	0	0	0	0	0	0	54	0	0	0	0	0	0	0
Blautia argi	0	0	0	0	0	0	0	0	0	0	0	0	0	0	0	0	0	0	18	0	0	0	0	0	0	0
Vibrio cholerae	0	0	0	0	0	0	0	0	0	0	0	0	0	0	0	0	0	0	25	0	0	0	0	0	0	0
Microlunatus soli	0	0	0	0	0	0	0	0	0	0	0	0	0	0	0	0	0	0	42	0	0	0	0	0	0	0
Brevibacterium sp. CS2	0	0	0	0	0	0	0	0	0	0	0	0	0	0	0	0	0	0	71	0	0	0	0	0	0	0
Neisseria mucosa	0	0	0	0	0	0	0	0	0	0	0	0	0	0	0	0	0	0	51	0	0	0	0	0	0	0
Tessaracoccus flavus	0	0	0	0	0	0	0	0	0	0	0	0	0	0	0	0	0	0	54	0	0	0	0	0	0	0
Tessaracoccus defluvii	0	0	0	0	0	0	0	0	0	0	0	0	0	0	0	0	0	0	33	0	0	0	0	0	0	0
Erwinia amylovora	0	0	0	0	0	0	0	0	0	0	0	0	0	0	0	0	0	0	15	0	0	0	0	0	0	0
Mixta calida	0	0	0	0	0	0	0	0	0	0	0	0	0	0	0	0	0	0	25	0	0	0	0	0	0	0
Hungateiclostridium thermocellum	0	0	0	0	0	0	0	0	0	0	0	0	0	0	0	0	0	0	12	0	0	0	0	0	0	0
Actinobacteria bacterium IMCC26256	0	0	0	0	0	0	0	0	0	0	0	0	0	0	0	0	0	0	32	0	0	0	0	0	0	0
Leuconostoc citreum	0	0	0	0	0	0	0	0	0	0	0	0	0	0	0	0	0	0	14	0	0	0	0	0	0	0
Aerococcus urinaeequi	0	0	0	0	0	0	0	0	0	0	0	0	0	0	0	0	0	0	28	0	0	0	0	0	0	0
Pseudolabrys sp. FHR47	0	0	0	0	0	0	0	0	0	0	0	0	0	0	0	0	0	0	22	0	0	0	0	0	0	0
Salinispora arenicola	0	0	0	0	0	0	0	0	0	0	0	0	0	0	0	0	0	0	12	0	0	0	0	0	0	0
Lysobacter sp. TY2-98	0	0	0	0	0	0	0	0	0	0	0	0	0	0	0	0	0	0	19	0	0	0	0	0	0	0
Halomonas meridiana	0	0	0	0	0	0	0	0	0	0	0	0	0	0	0	0	0	0	23	0	0	0	0	0	0	0
Brevundimonas sp.	0	0	0	0	0	0	0	0	0	0	0	0	0	0	0	0	0	0	13	0	0	0	0	0	0	0
Acidipropionibacterium jensenii	0	0	0	0	0	0	0	0	0	0	0	0	0	0	0	0	0	0	16	0	0	0	0	0	0	0
Xylella fastidiosa	0	0	0	0	0	0	0	0	0	0	0	0	0	0	0	0	0	0	31	0	0	0	0	0	0	0
Bradysia coprophila	0	0	0	0	0	0	0	0	0	0	0	0	0	0	0	0	0	0	16	0	0	0	0	0	0	0
Chryseobacterium antarcticum	0	0	0	0	0	0	0	0	0	0	0	0	0	0	0	0	0	0	12	0	0	0	0	0	0	0
Metalysinibacillus saudimassiliensis	0	0	0	0	0	0	0	0	0	0	0	0	0	0	0	0	0	0	22	0	0	0	0	0	0	0
Luteimonas chenhongjianii	0	0	0	0	0	0	0	0	0	0	0	0	0	0	0	0	0	0	11	0	0	0	0	0	0	0
Fastidiosipila sanguinis	0	0	0	0	0	0	0	0	0	0	0	0	0	0	0	0	0	0	13	0	0	0	0	0	0	0
Blattella germanica	0	0	0	0	0	0	0	0	0	0	0	0	0	0	0	0	0	0	12	0	0	0	0	0	0	0
Rufibacter radiotolerans	0	0	0	0	0	0	0	0	0	0	0	0	0	0	0	0	0	0	14	0	0	0	0	0	0	0
Brochothrix thermosphacta	0	0	0	0	0	0	0	0	0	0	0	0	0	0	0	0	0	0	20	0	0	0	0	0	0	0
Qipengyuania flava	0	0	0	0	0	0	0	0	0	0	0	0	0	0	0	0	0	0	15	0	0	0	0	0	0	0
Salinicoccus roseus	0	0	0	0	0	0	0	0	0	0	0	0	0	0	0	0	0	0	11	0	0	0	0	0	0	0
Salimicrobium jeotgali	0	0	0	0	0	0	0	0	0	0	0	0	0	0	0	0	0	0	12	0	0	0	0	0	0	0
Pseudactinotalea sp. HY158	0	0	0	0	0	0	0	0	0	0	0	0	0	0	0	0	0	0	13	0	0	0	0	0	0	0
Helicobacter cinaedi	0	0	0	0	0	0	0	0	0	0	0	0	0	0	0	0	0	0	10	0	0	0	0	0	0	0
Marinobacter hydrocarbonoclasticus	0	0	0	0	0	0	0	0	0	0	0	0	0	0	0	0	0	0	12	0	0	0	0	0	0	0
Levilactobacillus brevis	0	0	0	0	0	0	0	0	0	0	0	0	0	0	0	0	0	0	10	0	0	0	0	0	0	0
Stenotrophomonas sp. 364	0	0	0	0	0	0	0	0	0	0	0	0	0	0	0	0	0	0	23	0	0	0	0	0	0	0
Massilia plicata	0	0	0	0	0	0	0	0	0	0	0	0	0	0	0	0	0	0	12	0	0	0	0	0	0	0
Massilia violaceinigra	0	0	0	0	0	0	0	0	0	0	0	0	0	0	0	0	0	0	10	0	0	0	0	0	0	0
Massilia sp. YMA4	0	0	0	0	0	0	0	0	0	0	0	0	0	0	0	0	0	0	10	0	0	0	0	0	0	0
Micromonospora carbonacea	0	0	0	0	0	0	0	0	0	0	0	0	0	0	0	0	0	0	37	0	0	0	0	0	0	0
Micromonospora sp. HM134	0	0	0	0	0	0	0	0	0	0	0	0	0	0	0	0	0	0	27	0	0	0	0	0	0	0
Sphingomonas sp. HDW15A	0	0	0	0	0	0	0	0	0	0	0	0	0	0	0	0	0	0	10	0	0	0	0	0	0	0
Klebsiella pneumoniae	0	0	0	0	0	0	0	0	0	0	0	0	0	0	0	0	0	0	335	0	0	0	0	0	0	0
Chryseobacterium sp. 7-3A	0	0	0	0	0	0	0	0	0	0	0	0	0	0	0	0	0	0	38	0	0	0	0	0	0	0
Chryseobacterium sp. SNU WT5	0	0	0	0	0	0	0	0	0	0	0	0	0	0	0	0	0	0	27	0	0	0	0	0	0	0
Methylobacterium currus	0	0	0	0	0	0	0	0	0	0	0	0	0	0	0	0	0	0	12	0	0	0	0	0	0	0
Rhodobacter sphaeroides	0	0	0	0	0	0	0	0	0	0	0	0	0	0	0	0	0	0	25	0	0	0	0	0	0	0
Blastomonas sp. RAC04	0	0	0	0	0	0	0	0	0	0	0	0	0	0	0	0	0	0	27	0	0	0	0	0	0	0
Staphylococcus simulans	0	0	0	0	0	0	0	0	0	0	0	0	0	0	0	0	0	0	0	0	0	0	17	0	0	0
Staphylococcus caprae	0	0	0	0	0	0	0	0	0	0	0	0	0	0	0	0	0	0	0	0	0	0	34	0	0	0
Staphylococcus chromogenes	0	0	0	0	0	0	0	0	0	0	0	0	0	0	0	0	0	0	0	0	0	0	10	0	0	0
Exophiala aquamarina	0	0	0	0	0	0	0	0	0	0	0	0	0	0	0	0	0	0	0	0	0	0	1251	0	0	0
Exophiala mesophila	0	0	0	0	0	0	0	0	0	0	0	0	0	0	0	0	0	0	0	0	0	0	58	0	0	0
Exophiala dermatitidis	0	0	0	0	0	0	0	0	0	0	0	0	0	0	0	0	0	0	0	0	0	0	31	0	0	0
Exophiala xenobiotica	0	0	0	0	0	0	0	0	0	0	0	0	0	0	0	0	0	0	0	0	0	0	39	0	0	0
Exophiala radicis	0	0	0	0	0	0	0	0	0	0	0	0	0	0	0	0	0	0	0	0	0	0	28	0	0	0
Exophiala spinifera	0	0	0	0	0	0	0	0	0	0	0	0	0	0	0	0	0	0	0	0	0	0	22	0	0	0
Exophiala oligosperma	0	0	0	0	0	0	0	0	0	0	0	0	0	0	0	0	0	0	0	0	0	0	40	0	0	0
Acidibrevibacterium fodinaquatile	0	0	0	0	0	0	0	0	0	0	0	0	0	0	0	0	0	0	0	0	0	0	6062	0	0	0
uncultured fungus	0	0	0	0	0	0	0	0	0	0	0	0	0	0	0	0	0	0	0	0	0	0	6742	0	0	0
Granulibacter bethesdensis	0	0	0	0	0	0	0	0	0	0	0	0	0	0	0	0	0	0	0	0	0	0	469	0	0	0
Clostridium botulinum	0	0	0	0	0	0	0	0	0	0	0	0	0	0	0	0	0	0	0	0	0	0	234	0	0	0
Veillonella nakazawae	0	0	0	0	0	0	0	0	0	0	0	0	0	0	0	0	0	0	0	0	0	0	22	0	0	0
Capronia coronata	0	0	0	0	0	0	0	0	0	0	0	0	0	0	0	0	0	0	0	0	0	0	10	0	0	0
Fonsecaea pedrosoi	0	0	0	0	0	0	0	0	0	0	0	0	0	0	0	0	0	0	0	0	0	0	11	0	0	0
Acinetobacter wuhouensis	0	0	0	0	0	0	0	0	0	0	0	0	0	0	0	0	0	0	0	0	0	0	20	0	0	0
Cladophialophora immunda	0	0	0	0	0	0	0	0	0	0	0	0	0	0	0	0	0	0	0	0	0	0	18	0	0	0
Cladophialophora bantiana	0	0	0	0	0	0	0	0	0	0	0	0	0	0	0	0	0	0	0	0	0	0	22	0	0	0
Cladophialophora psammophila	0	0	0	0	0	0	0	0	0	0	0	0	0	0	0	0	0	0	0	0	0	0	14	0	0	0
Pseudomonas avellanae	0	0	0	0	0	0	0	0	0	0	0	0	0	0	0	0	0	0	0	0	0	0	0	32148	0	0
Pseudomonas syringae	0	0	0	0	0	0	0	0	0	0	0	0	0	0	0	0	0	0	0	0	0	0	0	14458	0	0
Pseudomonas syringae group genomosp. 3	0	0	0	0	0	0	0	0	0	0	0	0	0	0	0	0	0	0	0	0	0	0	0	221	0	0
Pseudomonas asturiensis	0	0	0	0	0	0	0	0	0	0	0	0	0	0	0	0	0	0	0	0	0	0	0	11	0	0
Filobasidium wieringae	0	0	0	0	0	0	0	0	0	0	0	0	0	0	0	0	0	0	0	0	0	0	0	2427	0	0
Peptacetobacter hiranonis	0	0	0	0	0	0	0	0	0	0	0	0	0	0	0	0	0	0	0	0	0	0	0	124	0	0
Clostridium perfringens	0	0	0	0	0	0	0	0	0	0	0	0	0	0	0	0	0	0	0	0	0	0	0	98	0	0
Coniochaeta pulveracea	0	0	0	0	0	0	0	0	0	0	0	0	0	0	0	0	0	0	0	0	0	0	0	76	0	0
Allium cepa	0	0	0	0	0	0	0	0	0	0	0	0	0	0	0	0	0	0	0	0	0	0	0	51	0	0
Tessaracoccus timonensis	0	0	0	0	0	0	0	0	0	0	0	0	0	0	0	0	0	0	0	0	0	0	0	22	0	0
Corynebacterium minutissimum	0	0	0	0	0	0	0	0	0	0	0	0	0	0	0	0	0	0	0	0	0	0	0	52	0	0
Corynebacterium amycolatum	0	0	0	0	0	0	0	0	0	0	0	0	0	0	0	0	0	0	0	0	0	0	0	18	0	0
Ostreococcus sp. 'lucimarinus'	0	0	0	0	0	0	0	0	0	0	0	0	0	0	0	0	0	0	0	0	0	0	0	10	0	0
Prunus dulcis	0	0	0	0	0	0	0	0	0	0	0	0	0	0	0	0	0	0	0	0	0	0	0	14	0	0
Delftia lacustris	0	0	0	0	0	0	0	0	0	0	0	0	0	0	0	0	0	0	0	0	0	0	0	0	85	0
Brachybacterium ginsengisoli	0	0	0	0	0	0	0	0	0	0	0	0	0	0	0	0	0	0	0	0	0	0	0	0	300	0
Brachybacterium vulturis	0	0	0	0	0	0	0	0	0	0	0	0	0	0	0	0	0	0	0	0	0	0	0	0	32	0
Brachybacterium sp. Z12	0	0	0	0	0	0	0	0	0	0	0	0	0	0	0	0	0	0	0	0	0	0	0	0	25	0
Brachybacterium avium	0	0	0	0	0	0	0	0	0	0	0	0	0	0	0	0	0	0	0	0	0	0	0	0	17	0
Brachybacterium sp. P6-10-X1	0	0	0	0	0	0	0	0	0	0	0	0	0	0	0	0	0	0	0	0	0	0	0	0	15	0
Acinetobacter sp. MYb10	0	0	0	0	0	0	0	0	0	0	0	0	0	0	0	0	0	0	0	0	0	0	0	0	1916	0
Enterobacter roggenkampii	0	0	0	0	0	0	0	0	0	0	0	0	0	0	0	0	0	0	0	0	0	0	0	0	12	0
Microbacterium sp. Nx66	0	0	0	0	0	0	0	0	0	0	0	0	0	0	0	0	0	0	0	0	0	0	0	0	19	0
Streptococcus sp. A12	0	0	0	0	0	0	0	0	0	0	0	0	0	0	0	0	0	0	0	0	0	0	0	0	10	0
Rothia kristinae	0	0	0	0	0	0	0	0	0	0	0	0	0	0	0	0	0	0	0	0	0	0	0	0	79	159
Frateuria aurantia	0	0	0	0	0	0	0	0	0	0	0	0	0	0	0	0	0	0	0	0	0	0	0	0	28	0
Actinomyces naeslundii	0	0	0	0	0	0	0	0	0	0	0	0	0	0	0	0	0	0	0	0	0	0	0	0	50	0
Listeria monocytogenes	0	0	0	0	0	0	0	0	0	0	0	0	0	0	0	0	0	0	0	0	0	0	0	0	12	0
Planomicrobium glaciei	0	0	0	0	0	0	0	0	0	0	0	0	0	0	0	0	0	0	0	0	0	0	0	0	45	0
Veillonella atypica	0	0	0	0	0	0	0	0	0	0	0	0	0	0	0	0	0	0	0	0	0	0	0	0	34	0
Lautropia mirabilis	0	0	0	0	0	0	0	0	0	0	0	0	0	0	0	0	0	0	0	0	0	0	0	0	20	0
Arachis hypogaea	0	0	0	0	0	0	0	0	0	0	0	0	0	0	0	0	0	0	0	0	0	0	0	0	12	0
Pseudomonas virus EL	0	0	0	0	0	0	0	0	0	0	0	0	0	0	0	0	0	0	0	0	0	0	0	0	20	0
Stenotrophomonas sp. ZAC14A_NAIMI4_1	0	0	0	0	0	0	0	0	0	0	0	0	0	0	0	0	0	0	0	0	0	0	0	0	10	0
Natrinema sp. YPL30	0	0	0	0	0	0	0	0	0	0	0	0	0	0	0	0	0	0	0	0	0	0	0	0	13	0
Enterococcus durans	0	0	0	0	0	0	0	0	0	0	0	0	0	0	0	0	0	0	0	0	0	0	0	0	10	0
Debaryomyces hansenii	0	0	0	0	0	0	0	0	0	0	0	0	0	0	0	0	0	0	0	0	0	0	0	0	10	34
Bifidobacterium thermophilum	0	0	0	0	0	0	0	0	0	0	0	0	0	0	0	0	0	0	0	0	0	0	0	0	14	0
Haematobacter massiliensis	0	0	0	0	0	0	0	0	0	0	0	0	0	0	0	0	0	0	0	0	0	0	0	0	12	0
Mycobacterium gordonae	0	0	0	0	0	0	0	0	0	0	0	0	0	0	0	0	0	0	0	0	0	0	0	0	12	0
Thermomonas sp. SY21	0	0	0	0	0	0	0	0	0	0	0	0	0	0	0	0	0	0	0	0	0	0	0	0	12	0
Sphingosinithalassobacter sp. CS137	0	0	0	0	0	0	0	0	0	0	0	0	0	0	0	0	0	0	0	0	0	0	0	0	19	0
Sphingosinithalassobacter sp. zrk23	0	0	0	0	0	0	0	0	0	0	0	0	0	0	0	0	0	0	0	0	0	0	0	0	15	17
Cupriavidus oxalaticus	0	0	0	0	0	0	0	0	0	0	0	0	0	0	0	0	0	0	0	0	0	0	0	0	10	0
Halomonas hydrothermalis	0	0	0	0	0	0	0	0	0	0	0	0	0	0	0	0	0	0	0	0	0	0	0	0	12	0
Sphingomonas sp. LK11	0	0	0	0	0	0	0	0	0	0	0	0	0	0	0	0	0	0	0	0	0	0	0	0	34	0
Acidovorax carolinensis	0	0	0	0	0	0	0	0	0	0	0	0	0	0	0	0	0	0	0	0	0	0	0	0	30	58
Pseudomonas alcaligenes	0	0	0	0	0	0	0	0	0	0	0	0	0	0	0	0	0	0	0	0	0	0	0	0	32	0
Pseudomonas multiresinivorans	0	0	0	0	0	0	0	0	0	0	0	0	0	0	0	0	0	0	0	0	0	0	0	0	25	0
Pseudomonas knackmussii	0	0	0	0	0	0	0	0	0	0	0	0	0	0	0	0	0	0	0	0	0	0	0	0	11	0
Nocardioides houyundeii	0	0	0	0	0	0	0	0	0	0	0	0	0	0	0	0	0	0	0	0	0	0	0	0	11	0
Lactobacillus jensenii	0	0	0	0	0	0	0	0	0	0	0	0	0	0	0	0	0	0	0	0	0	0	0	0	0	14
Microbacterium sp. L-031	0	0	0	0	0	0	0	0	0	0	0	0	0	0	0	0	0	0	0	0	0	0	0	0	0	1382
Microbacterium foliorum	0	0	0	0	0	0	0	0	0	0	0	0	0	0	0	0	0	0	0	0	0	0	0	0	0	1200
Microbacterium sp. WY121	0	0	0	0	0	0	0	0	0	0	0	0	0	0	0	0	0	0	0	0	0	0	0	0	0	22
Microbacterium sp.	0	0	0	0	0	0	0	0	0	0	0	0	0	0	0	0	0	0	0	0	0	0	0	0	0	24
Pseudomonas rhizosphaerae	0	0	0	0	0	0	0	0	0	0	0	0	0	0	0	0	0	0	0	0	0	0	0	0	0	9143
Pseudomonas graminis	0	0	0	0	0	0	0	0	0	0	0	0	0	0	0	0	0	0	0	0	0	0	0	0	0	2136
Pseudomonas monteilii	0	0	0	0	0	0	0	0	0	0	0	0	0	0	0	0	0	0	0	0	0	0	0	0	0	10
Comamonas thiooxydans	0	0	0	0	0	0	0	0	0	0	0	0	0	0	0	0	0	0	0	0	0	0	0	0	0	844
Brevundimonas subvibrioides	0	0	0	0	0	0	0	0	0	0	0	0	0	0	0	0	0	0	0	0	0	0	0	0	0	27
Brevundimonas sp. LM2	0	0	0	0	0	0	0	0	0	0	0	0	0	0	0	0	0	0	0	0	0	0	0	0	0	37
Roseiflexus sp. RS-1	0	0	0	0	0	0	0	0	0	0	0	0	0	0	0	0	0	0	0	0	0	0	0	0	0	190
Roseiflexus castenholzii	0	0	0	0	0	0	0	0	0	0	0	0	0	0	0	0	0	0	0	0	0	0	0	0	0	177
Lactiplantibacillus plantarum	0	0	0	0	0	0	0	0	0	0	0	0	0	0	0	0	0	0	0	0	0	0	0	0	0	122
Tardiphaga robiniae	0	0	0	0	0	0	0	0	0	0	0	0	0	0	0	0	0	0	0	0	0	0	0	0	0	131
Neisseria meningitidis	0	0	0	0	0	0	0	0	0	0	0	0	0	0	0	0	0	0	0	0	0	0	0	0	0	68
Lacipirellula parvula	0	0	0	0	0	0	0	0	0	0	0	0	0	0	0	0	0	0	0	0	0	0	0	0	0	132
Cardiobacterium hominis	0	0	0	0	0	0	0	0	0	0	0	0	0	0	0	0	0	0	0	0	0	0	0	0	0	26
Devosia sp. A16	0	0	0	0	0	0	0	0	0	0	0	0	0	0	0	0	0	0	0	0	0	0	0	0	0	33
Acinetobacter sp. ACNIH2	0	0	0	0	0	0	0	0	0	0	0	0	0	0	0	0	0	0	0	0	0	0	0	0	0	2141
Acinetobacter radioresistens	0	0	0	0	0	0	0	0	0	0	0	0	0	0	0	0	0	0	0	0	0	0	0	0	0	70
Hydrogenophaga pseudoflava	0	0	0	0	0	0	0	0	0	0	0	0	0	0	0	0	0	0	0	0	0	0	0	0	0	10
Fusobacterium hwasookii	0	0	0	0	0	0	0	0	0	0	0	0	0	0	0	0	0	0	0	0	0	0	0	0	0	11
Microvirga ossetica	0	0	0	0	0	0	0	0	0	0	0	0	0	0	0	0	0	0	0	0	0	0	0	0	0	15
Natronomonas moolapensis	0	0	0	0	0	0	0	0	0	0	0	0	0	0	0	0	0	0	0	0	0	0	0	0	0	10
Nocardioides sp. S-1144	0	0	0	0	0	0	0	0	0	0	0	0	0	0	0	0	0	0	0	0	0	0	0	0	0	1172
Paracoccus jeotgali	0	0	0	0	0	0	0	0	0	0	0	0	0	0	0	0	0	0	0	0	0	0	0	0	0	29
Bradyrhizobium diazoefficiens	0	0	0	0	0	0	0	0	0	0	0	0	0	0	0	0	0	0	0	0	0	0	0	0	0	23
Corynebacterium riegelii	0	0	0	0	0	0	0	0	0	0	0	0	0	0	0	0	0	0	0	0	0	0	0	0	0	20
Geodermatophilus obscurus	0	0	0	0	0	0	0	0	0	0	0	0	0	0	0	0	0	0	0	0	0	0	0	0	0	62

## Sheet: Supplementary_Table_6
	pc-11-1_phase3	pc-11-2_phase3	pc-1-1_phase3	pc-1-2_phase3	pc-2-1_phase3	pc-3-1_phase3	pc-3-2_phase3	pc-4-1_phase3	pc-4-2_phase3	pc-5-2_phase3	pc-6-1_phase3	pc-7-2_phase3	pc-8-1_phase3	pc-8-2_phase3	pc-10-1_phase3	pc-10-2_phase3	pc-5-1_phase3	pc-6-2_phase3	pc-2-1	pc-2-2	pc-4-1	pc-4-2
tem-117	12	0	0	0	0	0	0	0	0	0	0	0	0	0	0	0	0	0	0	0	0	0
ceob	0	2	0	0	0	0	0	0	0	0	0	0	0	0	0	0	0	0	0	0	0	0
rpob2	0	1	0	0	0	0	0	0	0	0	0	6	0	0	0	0	0	0	0	0	6	0
sul2	0	4	0	0	0	0	0	0	0	0	0	0	0	0	0	0	0	0	0	0	0	0
mexy	0	0	6	0	0	0	0	0	0	0	0	0	0	0	0	0	0	0	0	0	0	0
aph(3')-ia	0	0	0	2	0	0	0	0	0	0	6	0	3	4	0	0	0	0	0	0	0	4
mexi	0	0	0	1	0	0	0	0	0	0	0	0	0	0	0	0	0	0	0	0	0	0
tolc	0	0	0	1	0	0	0	0	0	0	0	0	0	0	0	0	0	0	0	0	0	0
acrd	0	0	0	0	4	0	0	0	0	0	0	0	0	0	0	0	0	0	0	0	0	0
arna	0	0	0	0	0	2	0	0	0	0	0	0	0	0	0	0	0	0	0	0	0	0
bifidobacterium adolescentis rpob mutants conferring resistance to rifampicin	0	0	0	0	0	8	0	0	0	0	0	3	0	0	0	0	0	9	0	0	3	0
acrb	0	0	0	0	0	0	4	0	0	0	0	0	0	0	0	0	0	0	0	0	0	0
smef	0	0	0	0	0	0	10	0	0	0	0	0	0	0	0	0	0	0	0	0	0	0
vgaalc	0	0	0	0	0	0	6	0	0	0	0	0	0	0	0	0	0	0	6	0	0	0
ant(2'')-ia	0	0	0	0	0	0	0	2	0	0	0	0	0	0	0	0	0	0	0	0	0	0
aph(3')-via	0	0	0	0	0	0	0	14	0	0	0	0	0	0	0	0	0	0	0	0	0	0
pmrf	0	0	0	0	0	0	0	2	0	0	0	0	0	0	0	0	0	0	0	0	0	0
dfrc	0	0	0	0	0	0	0	0	4	0	0	0	0	0	0	0	0	0	0	0	0	0
mexd	0	0	0	0	0	0	0	0	4	0	0	0	0	0	0	0	0	0	0	0	0	0
mexf	0	0	0	0	0	0	0	0	2	6	0	0	0	0	0	0	12	0	0	0	0	0
mgra	0	0	0	0	0	0	0	0	1	0	0	0	0	0	0	0	0	0	0	0	0	0
nora	0	0	0	0	0	0	0	0	8	0	0	0	0	0	0	0	0	0	6	0	0	0
pmpm	0	0	0	0	0	0	0	0	4	0	0	0	0	0	0	0	0	0	0	0	0	0
mexb	0	0	0	0	0	0	0	0	0	4	0	0	0	0	0	0	0	0	0	0	0	0
muxb	0	0	0	0	0	0	0	0	0	4	0	0	0	0	4	0	0	10	0	0	0	0
pseudomonas aeruginosa cpxr	0	0	0	0	0	0	0	0	0	2	0	0	0	0	0	0	0	0	0	0	0	0
smed	0	0	0	0	0	0	0	0	0	14	0	0	0	2	0	0	0	0	0	0	0	0
tet(c)	0	0	0	0	0	0	0	0	0	8	0	0	0	0	0	0	0	0	0	0	4	0
acre	0	0	0	0	0	0	0	0	0	0	0	2	0	0	0	0	0	0	0	0	0	0
amrb	0	0	0	0	0	0	0	0	0	0	0	1	0	0	0	0	0	0	0	0	0	0
mtra	0	0	0	0	0	0	0	0	0	0	0	2	0	0	0	0	0	0	0	0	0	0
smee	0	0	0	0	0	0	0	0	0	0	0	0	0	0	6	0	0	20	0	0	0	0
tem-59	0	0	0	0	0	0	0	0	0	0	0	0	0	0	2	0	0	0	0	0	0	0
aada27	0	0	0	0	0	0	0	0	0	0	0	0	0	0	0	2	0	0	0	0	0	0
emry	0	0	0	0	0	0	0	0	0	0	0	0	0	0	0	6	0	0	0	0	0	0
mexa	0	0	0	0	0	0	0	0	0	0	0	0	0	0	0	2	0	0	0	0	0	0
aac(6')-ib7	0	0	0	0	0	0	0	0	0	0	0	0	0	0	0	0	4	0	0	0	0	0
mexw	0	0	0	0	0	0	0	0	0	0	0	0	0	0	0	0	2	0	0	0	0	0
pc1 beta-lactamase (blaz)	0	0	0	0	0	0	0	0	0	0	0	0	0	0	0	0	6	0	12	0	0	0
aph(3')-iia	0	0	0	0	0	0	0	0	0	0	0	0	0	0	0	0	0	2	0	0	0	0
lnua	0	0	0	0	0	0	0	0	0	0	0	0	0	0	0	0	0	0	20	0	0	0
msra	0	0	0	0	0	0	0	0	0	0	0	0	0	0	0	0	0	0	15	0	0	0
qaca	0	0	0	0	0	0	0	0	0	0	0	0	0	0	0	0	0	0	6	0	0	0
vgaa	0	0	0	0	0	0	0	0	0	0	0	0	0	0	0	0	0	0	6	0	0	0
ermx	0	0	0	0	0	0	0	0	0	0	0	0	0	0	0	0	0	0	0	2	0	0
