# Supplementary material for: Empiric azithromycin alters the upper respiratory microbiome and resistome without anti-inflammatory benefit in COVID-19
Source: Nat Microbiol. 2026 Mar 16;11(4):1100–12. doi: 10.1038/s41564-026-02285-8 (PMC13056551; doi:10.1038/s41564-026-02285-8)
Supplement: Supplementary file 4 — Statistical source data. [file 41564_2026_2285_MOESM4_ESM.xlsx]

## Sheet: 1b
Trajectory Group	Number of Participants Azithro	Percentage	Total Patients	Label
All Participants	366	31.4433	1164	31.44% (366/1164)
1	49	21.1207	232	21.12% (49/232)
2	82	30.9434	265	30.94% (82/265)
3	99	29.3769	337	29.38% (99/337)
4	97	43.6937	222	43.69% (97/222)
5	39	36.1111	108	36.11% (39/108)

## Sheet: 1c
Each row denotes an occurance of a day on Azithro used to generate Figure 1C
Day from Hospitalization	Trajectory Group
0	5
1	5
0	3
1	2
2	2
3	2
4	2
5	2
1	5
2	5
3	5
4	5
0	1
0	3
1	3
2	3
3	3
4	3
3	2
4	2
5	2
6	2
7	2
8	2
9	2
10	2
0	3
1	3
1	5
2	5
3	5
4	5
5	5
6	5
6	2
7	2
8	2
9	2
10	2
11	2
1	5
2	5
3	5
4	5
5	5
6	5
7	5
8	5
9	5
10	5
11	5
12	5
13	5
14	5
15	5
16	5
17	5
1	4
2	4
4	4
5	4
6	4
0	3
1	3
2	3
3	3
4	3
5	3
1	2
2	2
3	2
4	2
-1	1
0	1
1	3
2	3
0	1
6	3
7	3
8	3
9	3
10	3
11	3
12	3
0	1
1	1
6	2
0	3
1	3
2	3
3	3
4	3
5	3
1	2
2	2
3	2
4	2
5	2
1	4
2	4
3	4
4	4
5	4
1	1
2	1
0	1
1	1
2	1
1	2
2	2
3	2
4	2
5	2
6	2
0	1
0	1
1	1
2	3
3	3
4	3
5	3
1	3
2	3
0	3
0	3
1	3
2	3
3	3
4	3
5	3
0	5
1	5
2	5
0	4
1	4
0	4
1	4
2	4
0	1
1	1
0	2
1	2
0	2
1	2
0	1
1	1
2	1
3	1
4	1
5	1
6	1
0	1
1	1
2	1
3	1
4	1
5	1
6	1
0	2
1	2
2	2
3	2
4	2
0	2
1	2
2	2
3	2
4	2
5	2
0	2
1	2
2	2
3	2
4	2
5	2
0	2
1	5
2	5
3	5
2	5
3	5
0	2
1	3
2	3
0	3
1	3
2	3
3	3
4	3
0	2
1	2
2	2
3	2
4	2
5	2
1	2
2	2
3	2
4	2
0	2
1	2
0	2
1	2
0	2
0	5
1	3
0	3
0	2
1	2
2	2
3	2
4	2
0	4
0	1
0	2
1	2
1	5
2	5
3	5
0	1
1	1
2	1
3	1
0	3
1	1
2	1
3	1
4	1
0	2
0	2
0	2
0	1
0	2
1	2
0	2
1	2
2	2
3	2
0	1
1	1
0	4
1	4
2	4
3	4
0	4
1	4
0	3
1	3
2	3
0	2
1	2
2	2
0	2
1	2
2	2
3	2
0	4
0	2
1	2
0	2
0	1
1	1
2	1
0	3
1	3
0	1
0	1
1	1
0	4
1	4
0	2
0	3
0	2
1	2
2	2
3	2
0	3
1	3
2	3
3	3
0	3
1	4
2	4
3	4
4	4
5	4
2	4
1	1
0	4
0	3
0	3
1	3
0	4
0	2
0	2
0	1
0	3
1	3
0	1
2	5
3	5
4	5
5	5
6	5
7	5
0	2
1	2
2	2
3	2
4	2
5	2
0	1
1	1
0	1
1	1
0	4
0	1
1	1
0	1
1	2
2	2
3	2
0	3
0	4
0	3
0	4
1	4
2	4
0	4
0	4
0	2
1	2
2	2
0	4
1	4
0	3
0	2
0	3
0	2
1	2
2	2
3	2
4	2
5	2
6	2
7	2
8	2
9	2
10	2
11	2
0	5
0	2
1	4
2	4
1	4
2	4
1	4
2	4
0	4
1	4
2	4
3	4
4	4
5	4
6	4
0	4
1	4
2	4
3	4
4	4
5	4
6	4
0	4
1	4
2	4
0	4
1	4
2	4
3	4
4	4
0	4
1	4
2	4
3	4
4	4
0	4
1	4
0	5
1	5
2	5
1	5
2	5
3	5
1	3
2	3
1	3
2	3
3	3
4	3
5	3
0	5
-9	5
-8	5
-7	5
-6	5
-5	5
-4	5
-3	5
-2	5
-1	5
0	5
1	5
2	5
3	5
0	2
1	1
0	1
1	1
0	2
0	5
0	5
0	2
5	1
0	2
0	1
0	1
1	1
2	3
3	3
4	3
0	2
3	5
4	5
5	5
6	5
7	5
0	2
1	4
2	4
3	4
1	2
2	2
3	2
4	2
5	2
1	2
2	2
0	2
1	2
2	2
0	1
0	2
-1	2
0	2
1	2
2	2
3	2
0	3
1	3
2	3
3	3
4	3
1	3
2	3
3	3
4	3
0	3
0	2
1	2
2	2
3	2
0	4
1	4
2	4
0	3
1	3
2	3
3	3
4	3
1	4
2	4
3	4
4	4
0	3
1	3
0	3
0	1
1	1
2	1
3	1
0	4
1	4
2	4
3	4
4	4
6	4
7	4
8	4
9	4
10	4
11	4
12	4
13	4
14	4
15	4
16	4
17	4
18	4
19	4
20	4
21	4
22	4
23	4
24	4
25	4
26	4
27	4
28	4
29	4
0	1
1	4
2	4
3	4
1	5
2	5
3	5
-1	3
0	3
1	4
2	4
3	4
4	4
5	4
2	5
3	5
4	5
5	5
6	5
1	5
2	5
3	5
4	5
1	4
2	4
3	4
4	4
0	3
1	3
0	1
1	1
2	1
2	4
3	4
4	4
5	4
6	4
7	4
8	4
9	4
10	4
11	4
12	4
13	4
14	4
15	4
16	4
17	4
18	4
19	4
20	4
21	4
22	4
23	4
24	4
25	4
26	4
4	4
5	4
6	4
7	4
8	4
9	4
23	4
24	4
25	4
26	4
27	4
2	4
3	4
0	5
1	5
2	5
3	5
4	5
1	2
2	2
1	4
2	4
3	4
1	4
2	4
3	4
1	3
2	3
3	3
4	3
5	3
0	3
1	3
2	3
3	3
4	3
0	2
1	3
2	3
0	3
1	4
2	4
3	4
4	4
5	4
6	4
0	2
1	4
2	4
3	4
0	2
2	3
3	3
4	3
5	3
6	3
7	3
8	3
9	3
10	3
11	3
12	3
13	3
14	3
15	3
16	3
0	4
0	4
1	4
2	4
3	4
4	4
5	4
6	4
0	4
1	4
2	4
2	4
3	4
1	1
2	1
3	1
4	1
1	3
2	3
3	3
0	4
1	4
2	4
3	4
0	4
1	4
2	4
3	4
0	2
0	2
1	2
2	2
3	2
4	2
5	2
6	2
7	2
5	4
6	4
7	4
1	4
1	4
4	2
5	2
1	4
2	4
3	4
4	4
5	4
0	4
1	4
1	4
2	4
3	4
4	4
5	4
0	4
1	4
0	4
0	4
0	1
1	1
37	4
38	4
2	2
9	4
10	4
11	4
12	4
13	4
14	4
15	4
16	4
17	4
18	4
19	4
20	4
21	4
22	4
23	4
24	4
25	4
26	4
27	4
28	4
0	3
1	3
2	3
3	4
4	4
5	4
6	4
7	4
8	4
9	4
10	4
11	4
12	4
1	2
2	2
3	2
2	2
3	2
1	2
2	2
3	2
4	2
5	2
1	3
3	3
4	3
4	3
5	3
6	3
7	3
8	3
1	3
0	4
1	4
2	4
3	4
4	4
5	4
6	4
7	4
8	4
9	4
10	4
11	4
12	4
13	4
14	4
15	4
16	4
17	4
18	4
19	4
20	4
21	4
22	4
23	4
24	4
25	4
0	4
1	4
2	4
3	4
1	3
2	3
3	3
4	3
1	4
2	4
0	3
1	3
2	3
1	5
2	5
0	5
1	5
2	5
3	5
1	4
2	4
0	4
1	4
0	2
1	2
2	2
3	2
4	2
5	2
6	2
0	2
0	4
1	4
0	3
1	3
1	5
2	5
3	5
4	5
5	5
1	1
0	5
1	5
2	5
0	5
1	5
2	5
3	5
4	5
0	5
1	5
2	5
3	5
4	5
5	5
6	5
7	5
8	5
9	5
10	5
11	5
12	5
13	5
14	5
15	5
16	5
17	5
18	5
19	5
20	5
21	5
22	5
23	5
24	5
25	5
26	5
27	5
28	5
29	5
30	5
31	5
32	5
33	5
34	5
35	5
1	3
2	3
3	3
4	3
5	3
6	3
0	3
0	4
1	4
2	4
3	4
4	4
5	4
6	4
0	4
0	3
1	3
2	5
3	5
4	5
0	5
1	5
-1	2
0	2
1	2
2	2
3	2
29	2
30	2
31	2
32	2
0	2
0	3
1	3
2	3
1	5
2	5
3	5
4	5
5	5
0	4
1	4
2	4
0	3
1	3
0	5
1	5
2	5
3	5
4	5
-1	3
0	3
1	3
2	3
3	3
0	3
1	3
0	3
3	4
4	4
5	4
6	4
7	4
0	4
0	1
1	1
2	1
3	1
4	1
0	5
1	5
2	5
3	5
4	5
5	5
1	5
2	5
3	5
-3	2
-2	2
-1	2
0	2
1	2
2	2
3	2
2	3
1	4
2	4
3	4
0	4
1	4
2	4
3	4
4	4
0	4
1	4
2	4
3	4
0	3
0	3
1	3
2	3
3	3
4	3
1	5
0	2
0	5
1	4
2	4
3	4
4	4
5	4
1	5
2	5
3	5
4	5
5	5
1	3
2	3
3	3
0	2
1	2
2	2
3	2
4	5
5	5
6	5
7	5
8	5
0	4
0	4
1	4
2	4
3	4
4	4
0	4
0	4
0	3
1	3
2	3
0	4
1	4
0	4
1	4
2	4
3	4
4	4
1	4
2	4
3	4
4	4
0	2
1	2
2	2
3	2
4	2
5	2
6	2
7	2
8	2
9	2
10	2
11	2
12	2
13	2
14	2
15	2
16	2
17	2
18	2
19	2
20	2
21	2
22	2
23	2
24	2
25	2
26	2
27	2
28	2
29	2
30	2
31	2
0	2
1	3
0	1
0	5
1	5
2	5
3	5
0	4
0	2
0	2
1	2
2	2
0	3
0	1
0	3
1	5
2	5
3	5
4	5
5	5
-1	4
0	4
0	1
1	1
1	1
2	1
0	3
0	4
0	3
1	3
2	3
1	4
2	4
0	2
1	2
0	4
0	3
1	3
1	3
2	3
3	3
0	4
1	4
2	4
0	3
0	3
1	3
0	4
1	4
2	4
-1	3
0	3
1	3
0	2
1	2
-1	3
0	3
1	3
0	4
1	4
0	3
1	3
2	3
0	3
0	2
1	2
12	5
13	5
14	5
0	4
1	4
2	4
0	3
1	3
2	3
3	3
0	3
0	3
0	3
1	3
2	3
3	3
0	1
1	1
2	1
3	1
0	3
0	3
0	3
1	3
2	3
0	3
1	3
2	3
0	3
1	3
2	3
0	3
1	3
2	3
0	3
1	3
2	3

## Sheet: 1d
Antibiotic	# of Participants with Overlapping Administration with Azithro	Percentage of Participants Receiving ABX Overlapping with their Azithromycin Usage
Vancomycin	62	19.375
Ceftriaxone	247	77.1875
Cefepime	34	10.625
Meropenem	6	1.875
Pip-Tazo	15	4.6875
Doxycycline	6	1.875
