# Supplementary material for: Empiric azithromycin alters the upper respiratory microbiome and resistome without anti-inflammatory benefit in COVID-19
Source: Nat Microbiol. 2026 Mar 16;11(4):1100–12. doi: 10.1038/s41564-026-02285-8 (PMC13056551; doi:10.1038/s41564-026-02285-8)
Supplement: Supplementary file 5 — Statistical source data. [file 41564_2026_2285_MOESM5_ESM.xlsx]

## Sheet: 2a
Data Points				Measures of Distribution and Effect Size
Group	Timepoint	Log10 Nasal Bacterial RPM		Timepoint	Feature	Group	Mean	Median	Std Dev	SE	CI_lower	CI_upper	FC Relative to No ABX
No ABX	Day 0-2	4.1581		Day 0-2	Log10 Bacterial RPM	Azithro	2.79778	2.68912	1.16108	0.0584946	2.68313	2.91243	0.904215
No ABX	Day 0-2	3.58546		Day 0-2	Log10 Bacterial RPM	No ABX	3.09415	3.03386	1.09885	0.0425794	3.01069	3.1776
Other ABX	Day 4-6	4.08577		Day 0-2	Log10 Bacterial RPM	Other ABX	2.89039	2.7591	1.14915	0.0577471	2.77721	3.00358	0.934149
Azithro	Day 0-2	2.82233		Day 4-6	Log10 Bacterial RPM	Azithro	2.7576	2.69337	1.13807	0.105667	2.55049	2.96471	0.821824
Azithro	Day 0-2	1.62156		Day 4-6	Log10 Bacterial RPM	No ABX	3.35546	3.38917	1.15371	0.105319	3.14904	3.56189
Other ABX	Day 4-6	4.1986		Day 4-6	Log10 Bacterial RPM	Other ABX	2.99681	2.82418	1.15325	0.115906	2.76964	3.22399	0.893115
Other ABX	Day 4-6	2.82418
Other ABX	Day 4-6	3.35928
No ABX	Day 0-2	3.35655
No ABX	Day 0-2	4.20262
Azithro	Day 0-2	3.25787
Azithro	Day 4-6	2.8671
Azithro	Day 4-6	1.71652
Azithro	Day 4-6	2.68122
Azithro	Day 0-2	3.93672
No ABX	Day 0-2	2.48559
Azithro	Day 0-2	2.70076
Other ABX	Day 0-2	4.62677
Other ABX	Day 4-6	0.891715
Other ABX	Day 4-6	1.81214
No ABX	Day 0-2	2.54786
No ABX	Day 0-2	2.75129
No ABX	Day 0-2	1.50658
No ABX	Day 0-2	2.37598
Azithro	Day 0-2	2.5206
Other ABX	Day 0-2	3.25411
Azithro	Day 0-2	2.73441
No ABX	Day 0-2	1.78316
No ABX	Day 0-2	2.61415
Azithro	Day 0-2	3.93737
No ABX	Day 0-2	4.43631
No ABX	Day 0-2	2.15906
No ABX	Day 0-2	2.53986
Azithro	Day 0-2	2.80605
Azithro	Day 0-2	1.80866
Azithro	Day 0-2	1.97086
No ABX	Day 0-2	2.6069
Other ABX	Day 0-2	3.2253
Azithro	Day 4-6	3.53109
Azithro	Day 0-2	3.57632
No ABX	Day 0-2	2.31553
No ABX	Day 4-6	1.1116
Other ABX	Day 0-2	2.56251
No ABX	Day 0-2	3.41292
Azithro	Day 0-2	3.87951
Azithro	Day 0-2	3.66739
Other ABX	Day 0-2	4.66093
No ABX	Day 0-2	2.5798
No ABX	Day 0-2	2.72121
Other ABX	Day 0-2	2.83181
No ABX	Day 0-2	1.68083
Other ABX	Day 0-2	2.26162
Other ABX	Day 0-2	2.30139
Other ABX	Day 0-2	4.44837
No ABX	Day 0-2	2.12203
Other ABX	Day 0-2	2.6813
Other ABX	Day 0-2	1.36846
Azithro	Day 0-2	3.25987
Azithro	Day 0-2	2.55036
Other ABX	Day 0-2	0.966287
No ABX	Day 4-6	1.7101
No ABX	Day 0-2	1.73641
Azithro	Day 0-2	3.31996
Azithro	Day 4-6	0.386833
No ABX	Day 0-2	3.57823
Other ABX	Day 0-2	4.07755
Other ABX	Day 0-2	1.04643
Other ABX	Day 0-2	2.77783
Azithro	Day 0-2	2.31409
No ABX	Day 4-6	NA
No ABX	Day 0-2	2.08772
No ABX	Day 0-2	4.24294
No ABX	Day 0-2	2.05826
No ABX	Day 0-2	2.96974
Azithro	Day 4-6	4.28173
Azithro	Day 4-6	2.62889
Azithro	Day 4-6	1.36428
No ABX	Day 0-2	2.38405
No ABX	Day 0-2	0.59256
Azithro	Day 0-2	2.20603
No ABX	Day 0-2	1.89515
Azithro	Day 4-6	3.23806
Other ABX	Day 0-2	4.30248
No ABX	Day 0-2	4.33759
Other ABX	Day 0-2	4.11434
Other ABX	Day 0-2	1.37712
No ABX	Day 0-2	2.40506
Other ABX	Day 4-6	3.54335
No ABX	Day 4-6	4.26001
No ABX	Day 0-2	3.69678
Other ABX	Day 0-2	4.46742
No ABX	Day 0-2	4.33273
Other ABX	Day 0-2	4.46648
Other ABX	Day 4-6	1.97625
Other ABX	Day 4-6	3.83549
No ABX	Day 0-2	2.74053
No ABX	Day 0-2	3.64667
Other ABX	Day 0-2	1.82254
Azithro	Day 0-2	3.74429
Azithro	Day 0-2	1.68273
Azithro	Day 0-2	2.28749
Azithro	Day 0-2	2.20167
Azithro	Day 0-2	1.5848
Azithro	Day 0-2	2.80718
Azithro	Day 4-6	3.41573
Azithro	Day 4-6	2.67754
Azithro	Day 0-2	4.35369
No ABX	Day 4-6	3.72918
Azithro	Day 4-6	1.98464
Azithro	Day 0-2	2.77767
No ABX	Day 0-2	4.21404
No ABX	Day 0-2	3.15542
Azithro	Day 0-2	3.41113
Other ABX	Day 0-2	1.14737
Other ABX	Day 0-2	3.00483
No ABX	Day 0-2	2.79193
Other ABX	Day 0-2	3.00932
No ABX	Day 0-2	4.83258
No ABX	Day 0-2	3.11035
Other ABX	Day 4-6	2.55028
No ABX	Day 0-2	2.6327
Other ABX	Day 0-2	4.39209
Other ABX	Day 0-2	1.49002
Other ABX	Day 0-2	2.86321
Other ABX	Day 0-2	2.01055
Other ABX	Day 0-2	3.4691
Other ABX	Day 4-6	5.19211
Azithro	Day 0-2	2.27167
Azithro	Day 0-2	3.36386
Azithro	Day 0-2	1.54859
Azithro	Day 0-2	2.12127
Azithro	Day 0-2	3.92395
Azithro	Day 0-2	2.81261
No ABX	Day 4-6	5.39721
No ABX	Day 0-2	4.41653
No ABX	Day 0-2	5.77653
No ABX	Day 0-2	5.53565
No ABX	Day 0-2	3.13599
No ABX	Day 4-6	3.7175
No ABX	Day 0-2	3.09926
No ABX	Day 0-2	3.91418
Other ABX	Day 4-6	5.66837
Other ABX	Day 0-2	3.8441
No ABX	Day 0-2	3.13723
Azithro	Day 4-6	1.09684
Azithro	Day 4-6	4.12273
Azithro	Day 4-6	4.80556
Azithro	Day 4-6	2.69515
Azithro	Day 4-6	1.32484
Azithro	Day 4-6	1.79577
Azithro	Day 4-6	1.63768
Azithro	Day 0-2	3.07673
Azithro	Day 4-6	4.1368
No ABX	Day 0-2	4.34925
No ABX	Day 0-2	3.70983
No ABX	Day 0-2	3.11204
No ABX	Day 0-2	5.00135
No ABX	Day 0-2	3.6528
Azithro	Day 0-2	1.93325
No ABX	Day 0-2	2.23263
Azithro	Day 0-2	2.7141
No ABX	Day 0-2	3.38514
Azithro	Day 0-2	4.99181
Azithro	Day 0-2	1.30998
No ABX	Day 0-2	1.12545
No ABX	Day 0-2	2.21948
Azithro	Day 4-6	1.07047
Azithro	Day 4-6	1.09621
Azithro	Day 4-6	0.848689
No ABX	Day 0-2	1.01054
No ABX	Day 4-6	1.72562
No ABX	Day 0-2	3.83357
No ABX	Day 0-2	3.82591
Azithro	Day 0-2	0.848213
No ABX	Day 0-2	3.16266
Other ABX	Day 0-2	2.68931
Other ABX	Day 0-2	2.56861
No ABX	Day 0-2	2.69373
No ABX	Day 0-2	2.94904
Azithro	Day 0-2	2.61506
Azithro	Day 0-2	3.80791
No ABX	Day 0-2	4.33326
No ABX	Day 4-6	5.00101
No ABX	Day 0-2	1.14189
No ABX	Day 0-2	3.14082
No ABX	Day 0-2	4.55911
Other ABX	Day 4-6	5.03065
No ABX	Day 0-2	2.84374
Other ABX	Day 0-2	1.56081
No ABX	Day 0-2	4.47678
Azithro	Day 4-6	1.52935
Azithro	Day 4-6	2.0234
Azithro	Day 4-6	2.2014
Azithro	Day 4-6	1.93328
No ABX	Day 0-2	1.99687
Azithro	Day 4-6	1.05943
No ABX	Day 0-2	3.51961
Other ABX	Day 0-2	4.28482
No ABX	Day 0-2	1.88457
Other ABX	Day 0-2	1.46019
Other ABX	Day 0-2	3.01672
Other ABX	Day 0-2	1.99677
Other ABX	Day 0-2	0.993382
Other ABX	Day 0-2	2.76285
Other ABX	Day 0-2	2.2754
Other ABX	Day 4-6	1.26362
Other ABX	Day 0-2	3.51741
Azithro	Day 0-2	1.55522
Other ABX	Day 0-2	2.8463
Azithro	Day 0-2	2.94366
Other ABX	Day 4-6	1.5638
Azithro	Day 0-2	4.33363
Azithro	Day 0-2	0.845229
Azithro	Day 0-2	2.99144
Azithro	Day 0-2	1.23962
Azithro	Day 0-2	1.42147
Azithro	Day 0-2	1.69809
No ABX	Day 4-6	3.12751
No ABX	Day 0-2	4.26467
No ABX	Day 0-2	3.69217
No ABX	Day 0-2	4.48376
No ABX	Day 4-6	3.13174
No ABX	Day 0-2	3.57516
No ABX	Day 0-2	2.98341
Other ABX	Day 4-6	5.87815
Other ABX	Day 0-2	4.29971
No ABX	Day 0-2	3.64625
Other ABX	Day 0-2	2.5503
Other ABX	Day 0-2	2.75135
Other ABX	Day 0-2	3.66319
Other ABX	Day 0-2	2.98744
No ABX	Day 0-2	2.28494
No ABX	Day 0-2	1.81842
No ABX	Day 0-2	2.53003
No ABX	Day 0-2	4.14086
No ABX	Day 0-2	1.79034
No ABX	Day 0-2	4.95942
No ABX	Day 0-2	3.06597
No ABX	Day 0-2	3.05056
No ABX	Day 0-2	2.45299
No ABX	Day 0-2	2.06836
Azithro	Day 4-6	2.46363
Other ABX	Day 0-2	3.0434
Other ABX	Day 0-2	1.85724
Other ABX	Day 0-2	1.71073
Other ABX	Day 0-2	3.91153
No ABX	Day 0-2	3.0686
No ABX	Day 4-6	3.90982
No ABX	Day 0-2	5.20689
Azithro	Day 0-2	2.88457
Azithro	Day 0-2	1.90084
Azithro	Day 0-2	1.84673
Azithro	Day 0-2	3.65386
No ABX	Day 0-2	4.14882
No ABX	Day 4-6	2.62153
No ABX	Day 0-2	2.42986
No ABX	Day 4-6	1.65253
No ABX	Day 0-2	3.3904
No ABX	Day 0-2	3.32189
Azithro	Day 0-2	2.63018
Other ABX	Day 0-2	2.37979
No ABX	Day 0-2	3.84297
Azithro	Day 0-2	4.20442
Azithro	Day 0-2	1.71792
Other ABX	Day 0-2	4.1231
No ABX	Day 0-2	3.15948
No ABX	Day 0-2	4.48418
No ABX	Day 0-2	1.60562
No ABX	Day 0-2	2.44665
Azithro	Day 0-2	1.8946
No ABX	Day 0-2	1.75362
Other ABX	Day 0-2	4.18499
Other ABX	Day 0-2	2.5406
Other ABX	Day 4-6	2.27737
No ABX	Day 4-6	3.29181
Other ABX	Day 4-6	3.49172
Other ABX	Day 0-2	2.09607
No ABX	Day 4-6	2.87745
Other ABX	Day 0-2	4.63271
Other ABX	Day 0-2	0.895905
No ABX	Day 0-2	2.86791
Azithro	Day 0-2	2.71625
Azithro	Day 4-6	3.07882
Azithro	Day 4-6	1.09203
Other ABX	Day 4-6	1.64061
No ABX	Day 0-2	2.13496
No ABX	Day 0-2	2.3973
No ABX	Day 0-2	3.20833
Other ABX	Day 0-2	1.71075
No ABX	Day 0-2	1.9105
Azithro	Day 0-2	2.46214
Other ABX	Day 0-2	1.81471
Other ABX	Day 0-2	1.60291
Azithro	Day 0-2	4.14427
Other ABX	Day 0-2	3.72614
Other ABX	Day 4-6	2.51865
Other ABX	Day 0-2	2.33616
Other ABX	Day 0-2	2.59922
Other ABX	Day 0-2	3.44205
Other ABX	Day 0-2	1.28163
Other ABX	Day 0-2	2.41693
Azithro	Day 0-2	1.32878
Azithro	Day 0-2	0.884628
Azithro	Day 0-2	1.60221
Azithro	Day 0-2	1.69847
No ABX	Day 0-2	2.82743
No ABX	Day 4-6	3.7956
No ABX	Day 0-2	1.70804
Other ABX	Day 0-2	2.76466
Other ABX	Day 0-2	1.68292
Other ABX	Day 0-2	4.8078
No ABX	Day 0-2	3.78757
Azithro	Day 0-2	2.17643
No ABX	Day 0-2	2.86736
No ABX	Day 4-6	4.13726
Azithro	Day 0-2	5.7858
Azithro	Day 0-2	3.17697
No ABX	Day 0-2	3.20879
No ABX	Day 0-2	2.86939
Azithro	Day 0-2	1.25758
No ABX	Day 0-2	4.89373
No ABX	Day 0-2	3.0191
Azithro	Day 0-2	2.22443
No ABX	Day 0-2	2.75715
Azithro	Day 0-2	2.15081
Azithro	Day 0-2	2.29592
No ABX	Day 0-2	2.06892
Other ABX	Day 0-2	2.74891
Other ABX	Day 0-2	1.58024
No ABX	Day 0-2	2.79387
Other ABX	Day 0-2	1.71115
Azithro	Day 4-6	3.18387
No ABX	Day 0-2	3.42746
Azithro	Day 4-6	1.28063
No ABX	Day 0-2	2.37009
Other ABX	Day 0-2	2.22212
Other ABX	Day 0-2	3.53463
No ABX	Day 0-2	1.83616
No ABX	Day 4-6	4.29141
Other ABX	Day 0-2	3.24236
Other ABX	Day 0-2	4.64609
Other ABX	Day 0-2	5.07167
No ABX	Day 0-2	3.7438
Azithro	Day 0-2	0.514016
Other ABX	Day 0-2	2.21189
Other ABX	Day 0-2	1.86459
Other ABX	Day 0-2	3.17621
Other ABX	Day 0-2	2.34962
Other ABX	Day 0-2	4.61492
Other ABX	Day 0-2	2.36973
Azithro	Day 0-2	3.62419
No ABX	Day 0-2	3.41731
Other ABX	Day 4-6	3.10603
Azithro	Day 0-2	1.61914
Azithro	Day 0-2	1.30714
Azithro	Day 0-2	0.401346
No ABX	Day 0-2	3.4626
No ABX	Day 0-2	4.02622
No ABX	Day 0-2	2.70452
No ABX	Day 4-6	5.09247
Other ABX	Day 0-2	3.64043
No ABX	Day 0-2	2.41707
No ABX	Day 0-2	2.15763
No ABX	Day 0-2	1.83026
Other ABX	Day 0-2	2.93451
Other ABX	Day 0-2	1.43315
Other ABX	Day 0-2	2.89573
Other ABX	Day 0-2	1.28819
Azithro	Day 0-2	2.72464
Other ABX	Day 4-6	1.65757
Azithro	Day 0-2	1.00317
Azithro	Day 0-2	2.8329
Azithro	Day 0-2	3.01186
Azithro	Day 0-2	3.20693
No ABX	Day 0-2	2.81527
Other ABX	Day 0-2	3.30291
No ABX	Day 0-2	2.49423
Other ABX	Day 0-2	2.80806
No ABX	Day 0-2	2.10283
No ABX	Day 0-2	3.11307
Other ABX	Day 0-2	2.38216
Other ABX	Day 0-2	3.76035
Other ABX	Day 0-2	2.94787
Azithro	Day 0-2	3.06354
Azithro	Day 0-2	1.21266
Azithro	Day 0-2	2.195
Other ABX	Day 4-6	2.81979
No ABX	Day 0-2	3.97455
No ABX	Day 0-2	4.3663
No ABX	Day 0-2	2.57216
No ABX	Day 4-6	3.99806
No ABX	Day 0-2	2.78485
No ABX	Day 4-6	3.1368
No ABX	Day 0-2	1.59314
Azithro	Day 0-2	0.697578
Azithro	Day 0-2	3.7147
Azithro	Day 0-2	2.04368
Azithro	Day 0-2	2.46964
Other ABX	Day 0-2	3.33249
Other ABX	Day 0-2	2.33085
Other ABX	Day 0-2	4.5123
No ABX	Day 0-2	3.20311
Other ABX	Day 0-2	2.92778
Other ABX	Day 0-2	2.69467
Other ABX	Day 0-2	3.77453
Other ABX	Day 0-2	1.5532
Other ABX	Day 4-6	5.11083
Other ABX	Day 4-6	3.77421
Other ABX	Day 0-2	4.90941
Other ABX	Day 0-2	2.61763
Other ABX	Day 0-2	1.06049
Other ABX	Day 4-6	2.31597
Other ABX	Day 0-2	2.5736
Other ABX	Day 0-2	1.00979
Other ABX	Day 4-6	2.9017
No ABX	Day 0-2	4.13336
Other ABX	Day 0-2	2.60656
No ABX	Day 0-2	1.36585
Azithro	Day 0-2	4.33018
No ABX	Day 0-2	3.25056
Azithro	Day 0-2	1.48592
Azithro	Day 0-2	1.68561
Other ABX	Day 0-2	2.45152
Other ABX	Day 0-2	1.95188
Other ABX	Day 0-2	2.26935
Azithro	Day 0-2	2.57923
No ABX	Day 0-2	3.94404
Other ABX	Day 4-6	1.32327
Other ABX	Day 0-2	2.14621
No ABX	Day 0-2	1.20994
Azithro	Day 0-2	4.16666
Azithro	Day 0-2	4.13695
Azithro	Day 0-2	2.98271
Other ABX	Day 0-2	2.01658
Other ABX	Day 4-6	3.42534
Other ABX	Day 4-6	2.1557
Other ABX	Day 4-6	1.69896
Azithro	Day 0-2	3.02151
No ABX	Day 4-6	3.20709
No ABX	Day 0-2	2.11396
No ABX	Day 0-2	1.50843
No ABX	Day 0-2	3.58564
No ABX	Day 0-2	2.03798
No ABX	Day 0-2	3.91079
No ABX	Day 0-2	2.18021
Azithro	Day 0-2	2.26065
No ABX	Day 0-2	5.8916
No ABX	Day 0-2	4.15
No ABX	Day 4-6	3.74764
No ABX	Day 0-2	1.74365
Other ABX	Day 0-2	2.26336
Other ABX	Day 0-2	3.68453
Azithro	Day 0-2	2.74357
Azithro	Day 4-6	3.4947
No ABX	Day 0-2	3.61205
Azithro	Day 4-6	3.46618
No ABX	Day 0-2	3.40556
Azithro	Day 4-6	2.55058
Other ABX	Day 0-2	3.42178
Other ABX	Day 0-2	4.14057
Azithro	Day 4-6	3.05866
No ABX	Day 0-2	3.7012
Other ABX	Day 0-2	1.19998
Azithro	Day 0-2	3.20777
Azithro	Day 0-2	3.38905
No ABX	Day 0-2	4.03231
Azithro	Day 0-2	3.23952
No ABX	Day 0-2	4.3603
Other ABX	Day 0-2	3.70064
Azithro	Day 0-2	2.11559
Azithro	Day 0-2	2.38136
Azithro	Day 0-2	3.02037
Azithro	Day 0-2	3.63296
Azithro	Day 0-2	2.66332
No ABX	Day 0-2	2.5442
No ABX	Day 0-2	3.21847
No ABX	Day 0-2	4.71118
No ABX	Day 0-2	3.66466
No ABX	Day 0-2	2.20615
No ABX	Day 0-2	2.83411
No ABX	Day 4-6	5.05317
Other ABX	Day 0-2	2.56704
No ABX	Day 0-2	1.6394
No ABX	Day 0-2	1.69112
No ABX	Day 0-2	2.77221
No ABX	Day 0-2	2.7441
Other ABX	Day 0-2	2.93283
Other ABX	Day 0-2	4.16413
Other ABX	Day 0-2	2.5997
Other ABX	Day 0-2	2.54859
Azithro	Day 0-2	1.97004
Azithro	Day 0-2	1.86123
No ABX	Day 0-2	1.36507
No ABX	Day 0-2	4.31633
No ABX	Day 0-2	2.6239
Azithro	Day 0-2	2.92405
No ABX	Day 0-2	4.36817
No ABX	Day 0-2	3.02476
No ABX	Day 0-2	4.89435
No ABX	Day 4-6	1.72126
No ABX	Day 0-2	4.7501
No ABX	Day 0-2	4.69957
No ABX	Day 0-2	2.88312
Other ABX	Day 0-2	1.6271
Other ABX	Day 0-2	1.59072
Other ABX	Day 0-2	1.17624
Other ABX	Day 0-2	1.82347
Other ABX	Day 4-6	3.6413
Other ABX	Day 0-2	1.98365
Other ABX	Day 0-2	1.60842
Azithro	Day 0-2	2.30492
Other ABX	Day 0-2	2.46872
Other ABX	Day 0-2	1.57847
Other ABX	Day 0-2	1.50849
No ABX	Day 4-6	3.38917
No ABX	Day 0-2	2.19112
No ABX	Day 0-2	1.85661
Other ABX	Day 0-2	1.8209
Other ABX	Day 0-2	1.61865
No ABX	Day 0-2	3.06154
No ABX	Day 0-2	3.16193
No ABX	Day 0-2	1.981
No ABX	Day 0-2	2.85955
No ABX	Day 0-2	3.05961
No ABX	Day 0-2	2.8051
No ABX	Day 0-2	4.06357
No ABX	Day 0-2	2.48613
No ABX	Day 0-2	3.29613
No ABX	Day 0-2	3.85207
Other ABX	Day 0-2	2.54332
No ABX	Day 0-2	3.15965
No ABX	Day 0-2	4.06611
No ABX	Day 0-2	4.38786
No ABX	Day 0-2	3.33537
No ABX	Day 0-2	3.16063
Azithro	Day 0-2	2.5608
Azithro	Day 0-2	2.75933
Azithro	Day 0-2	2.44665
Azithro	Day 0-2	1.61453
No ABX	Day 0-2	3.51502
Other ABX	Day 0-2	3.05599
No ABX	Day 4-6	3.95082
No ABX	Day 0-2	2.95477
Other ABX	Day 0-2	3.4652
Other ABX	Day 4-6	1.57872
Other ABX	Day 0-2	1.18648
Other ABX	Day 0-2	2.24567
No ABX	Day 0-2	3.51295
Other ABX	Day 0-2	2.77411
Other ABX	Day 0-2	1.66622
Other ABX	Day 0-2	2.98524
No ABX	Day 0-2	3.51506
Other ABX	Day 0-2	3.29402
Other ABX	Day 0-2	3.87801
No ABX	Day 4-6	4.54113
No ABX	Day 0-2	2.91403
No ABX	Day 0-2	3.3909
No ABX	Day 0-2	2.71676
Azithro	Day 0-2	2.94147
No ABX	Day 0-2	2.81885
Azithro	Day 0-2	2.60368
Azithro	Day 0-2	3.0518
Azithro	Day 0-2	2.88965
Azithro	Day 0-2	2.58696
Azithro	Day 0-2	2.0802
Azithro	Day 0-2	1.88378
Azithro	Day 0-2	1.25142
No ABX	Day 0-2	5.09253
No ABX	Day 0-2	3.11442
No ABX	Day 0-2	3.3685
No ABX	Day 0-2	2.28334
Azithro	Day 4-6	0.564861
No ABX	Day 0-2	3.34968
No ABX	Day 0-2	2.90547
No ABX	Day 0-2	4.99939
No ABX	Day 0-2	5.70667
No ABX	Day 0-2	3.08668
Other ABX	Day 4-6	3.1462
No ABX	Day 0-2	2.29651
No ABX	Day 0-2	1.81022
No ABX	Day 0-2	3.46484
No ABX	Day 0-2	3.41044
Azithro	Day 0-2	2.62257
Azithro	Day 0-2	2.74502
No ABX	Day 0-2	3.10347
Azithro	Day 0-2	1.06573
Azithro	Day 0-2	1.96152
Azithro	Day 0-2	1.02336
Azithro	Day 0-2	0.763704
Azithro	Day 0-2	1.09468
No ABX	Day 0-2	1.63466
Azithro	Day 0-2	3.53659
Azithro	Day 0-2	3.70361
Azithro	Day 0-2	1.45696
Azithro	Day 0-2	2.29508
Azithro	Day 0-2	2.25652
Azithro	Day 0-2	2.3281
Azithro	Day 0-2	3.63677
Azithro	Day 4-6	3.31713
Azithro	Day 4-6	1.10154
Azithro	Day 4-6	2.51558
No ABX	Day 0-2	4.1649
No ABX	Day 0-2	2.03849
Azithro	Day 0-2	0.450453
No ABX	Day 4-6	3.10519
No ABX	Day 0-2	2.5834
No ABX	Day 0-2	2.60172
No ABX	Day 0-2	3.82989
No ABX	Day 4-6	3.94554
No ABX	Day 0-2	2.72291
No ABX	Day 4-6	3.32042
No ABX	Day 0-2	3.82478
No ABX	Day 0-2	0.902915
No ABX	Day 0-2	0.947589
No ABX	Day 4-6	4.58477
No ABX	Day 0-2	2.41239
No ABX	Day 0-2	4.29011
No ABX	Day 4-6	3.55106
Other ABX	Day 0-2	0.994459
Azithro	Day 0-2	3.37302
Azithro	Day 0-2	2.59797
Other ABX	Day 0-2	3.74031
Azithro	Day 4-6	2.93099
Azithro	Day 0-2	3.42367
Azithro	Day 4-6	2.99337
No ABX	Day 0-2	3.55249
No ABX	Day 0-2	3.54555
No ABX	Day 0-2	4.64681
No ABX	Day 0-2	2.25915
No ABX	Day 0-2	2.98307
No ABX	Day 4-6	5.11234
Azithro	Day 0-2	3.72338
No ABX	Day 0-2	2.22331
No ABX	Day 0-2	2.53106
No ABX	Day 0-2	3.19317
Azithro	Day 0-2	1.27149
Azithro	Day 4-6	2.76176
No ABX	Day 0-2	3.55129
Other ABX	Day 0-2	3.03742
Azithro	Day 4-6	4.07871
Other ABX	Day 0-2	1.95318
Other ABX	Day 0-2	4.21254
Other ABX	Day 0-2	1.33548
No ABX	Day 0-2	2.98419
No ABX	Day 0-2	2.61511
No ABX	Day 0-2	1.3145
No ABX	Day 4-6	2.33196
Other ABX	Day 0-2	3.70847
Azithro	Day 0-2	2.31067
Azithro	Day 4-6	2.73881
Azithro	Day 4-6	2.77852
Azithro	Day 4-6	1.9528
Other ABX	Day 0-2	2.39796
Other ABX	Day 0-2	2.75409
No ABX	Day 0-2	3.90048
Azithro	Day 0-2	0.702294
No ABX	Day 0-2	3.86948
Azithro	Day 0-2	0.652246
No ABX	Day 0-2	2.30862
No ABX	Day 0-2	2.04336
Other ABX	Day 0-2	2.71653
Other ABX	Day 4-6	3.12415
Azithro	Day 0-2	1.17406
Azithro	Day 0-2	2.10958
Azithro	Day 0-2	2.25733
Other ABX	Day 0-2	4.02145
Azithro	Day 0-2	1.87411
Azithro	Day 0-2	0.941167
Azithro	Day 0-2	1.57536
No ABX	Day 0-2	3.61884
No ABX	Day 0-2	3.03633
Other ABX	Day 0-2	1.24428
No ABX	Day 4-6	2.07033
Other ABX	Day 0-2	4.8711
Other ABX	Day 4-6	2.39794
Other ABX	Day 0-2	2.16476
Azithro	Day 0-2	2.64005
Azithro	Day 0-2	2.97831
Azithro	Day 0-2	3.20711
No ABX	Day 0-2	3.17616
Azithro	Day 0-2	3.52138
No ABX	Day 0-2	3.07369
Azithro	Day 0-2	4.44293
Azithro	Day 0-2	3.67158
Azithro	Day 0-2	4.94323
Other ABX	Day 0-2	4.53023
Azithro	Day 0-2	4.05906
No ABX	Day 0-2	1.58459
No ABX	Day 0-2	1.67358
Azithro	Day 0-2	1.53838
Azithro	Day 0-2	2.19731
Azithro	Day 4-6	2.1296
Other ABX	Day 4-6	4.21668
Other ABX	Day 4-6	2.44205
Other ABX	Day 0-2	2.53638
No ABX	Day 4-6	2.01722
No ABX	Day 0-2	3.00234
Other ABX	Day 0-2	1.40076
Other ABX	Day 0-2	3.82296
No ABX	Day 0-2	1.03481
Other ABX	Day 0-2	1.4501
Azithro	Day 0-2	3.1665
Other ABX	Day 0-2	2.8453
Azithro	Day 4-6	2.91654
Azithro	Day 4-6	2.57393
Other ABX	Day 0-2	3.18951
Azithro	Day 4-6	4.11086
Azithro	Day 4-6	4.32812
No ABX	Day 0-2	1.86896
No ABX	Day 0-2	4.01279
Azithro	Day 0-2	5.76411
Azithro	Day 4-6	2.90061
No ABX	Day 4-6	2.74914
Azithro	Day 0-2	1.73905
Other ABX	Day 0-2	2.0469
Other ABX	Day 0-2	1.38923
Other ABX	Day 0-2	1.09321
No ABX	Day 0-2	1.7836
Azithro	Day 0-2	3.12275
Azithro	Day 0-2	3.93879
Azithro	Day 0-2	2.446
Other ABX	Day 4-6	4.67906
No ABX	Day 0-2	1.94679
Other ABX	Day 0-2	3.77699
Other ABX	Day 4-6	3.22524
Other ABX	Day 4-6	2.51582
No ABX	Day 0-2	3.11799
No ABX	Day 0-2	2.89548
No ABX	Day 0-2	3.14164
No ABX	Day 0-2	3.36641
No ABX	Day 0-2	3.71144
No ABX	Day 0-2	3.14047
No ABX	Day 0-2	0.864931
No ABX	Day 4-6	3.40453
No ABX	Day 0-2	3.74915
Azithro	Day 0-2	3.42021
Azithro	Day 0-2	1.77185
Azithro	Day 0-2	2.17311
Azithro	Day 0-2	1.24908
No ABX	Day 4-6	0.987182
Azithro	Day 0-2	0.905202
Azithro	Day 0-2	1.27216
Other ABX	Day 4-6	2.97174
Other ABX	Day 0-2	2.36272
Other ABX	Day 0-2	4.19213
No ABX	Day 0-2	3.37558
No ABX	Day 0-2	2.90864
No ABX	Day 0-2	3.68937
No ABX	Day 0-2	2.81736
No ABX	Day 0-2	2.11264
Azithro	Day 4-6	2.03879
Azithro	Day 0-2	0.280935
Other ABX	Day 4-6	4.52846
Other ABX	Day 4-6	2.29059
No ABX	Day 0-2	3.08748
Other ABX	Day 0-2	3.24962
Other ABX	Day 4-6	2.08374
Other ABX	Day 0-2	3.49065
Other ABX	Day 4-6	3.29264
Other ABX	Day 4-6	3.31009
Other ABX	Day 0-2	3.96988
Other ABX	Day 0-2	2.13332
Other ABX	Day 0-2	2.82944
No ABX	Day 0-2	4.19783
Azithro	Day 0-2	2.14095
Azithro	Day 0-2	1.81538
Azithro	Day 0-2	3.55324
Other ABX	Day 0-2	1.30316
Azithro	Day 0-2	3.86129
Other ABX	Day 0-2	1.17984
Azithro	Day 0-2	2.81449
Azithro	Day 0-2	2.4457
Azithro	Day 4-6	3.82106
Azithro	Day 4-6	3.25158
Azithro	Day 4-6	3.80857
Azithro	Day 4-6	1.30661
Other ABX	Day 0-2	2.36169
Azithro	Day 0-2	1.18923
Azithro	Day 0-2	3.70141
Azithro	Day 0-2	3.55554
Azithro	Day 0-2	3.28311
No ABX	Day 0-2	2.47942
Other ABX	Day 0-2	1.07404
No ABX	Day 0-2	1.79571
No ABX	Day 0-2	2.84884
Azithro	Day 0-2	2.48645
No ABX	Day 0-2	2.48961
Azithro	Day 0-2	4.77005
No ABX	Day 0-2	5.36191
No ABX	Day 4-6	4.49698
Azithro	Day 0-2	3.59632
No ABX	Day 0-2	3.12553
No ABX	Day 0-2	2.16785
No ABX	Day 0-2	1.75511
No ABX	Day 0-2	2.60562
Other ABX	Day 0-2	3.82773
Other ABX	Day 4-6	2.61579
Other ABX	Day 4-6	1.63286
No ABX	Day 0-2	4.66065
Other ABX	Day 4-6	2.25025
No ABX	Day 0-2	0.428135
No ABX	Day 0-2	3.92612
No ABX	Day 4-6	0.79588
No ABX	Day 0-2	1.70902
No ABX	Day 0-2	3.65704
No ABX	Day 0-2	3.14359
No ABX	Day 0-2	1.96171
No ABX	Day 0-2	2.18061
No ABX	Day 0-2	3.61729
No ABX	Day 0-2	2.82062
No ABX	Day 0-2	2.95559
No ABX	Day 0-2	4.0227
No ABX	Day 0-2	2.00376
Other ABX	Day 0-2	3.64081
Other ABX	Day 0-2	2.55525
Other ABX	Day 0-2	1.15106
Other ABX	Day 0-2	1.15987
Other ABX	Day 0-2	2.87898
No ABX	Day 0-2	5.29641
No ABX	Day 4-6	3.90871
No ABX	Day 0-2	3.12436
No ABX	Day 4-6	3.72229
No ABX	Day 0-2	3.66812
No ABX	Day 0-2	3.14966
No ABX	Day 0-2	2.50591
No ABX	Day 4-6	3.40447
No ABX	Day 0-2	3.72119
No ABX	Day 0-2	2.41017
No ABX	Day 0-2	3.13204
Other ABX	Day 0-2	3.18587
Other ABX	Day 0-2	3.51836
Other ABX	Day 0-2	3.49796
Azithro	Day 0-2	3.11449
Other ABX	Day 0-2	3.03885
No ABX	Day 0-2	4.70898
No ABX	Day 0-2	2.23644
No ABX	Day 0-2	2.52265
Azithro	Day 0-2	2.59872
Other ABX	Day 0-2	4.12013
Other ABX	Day 0-2	4.40959
Other ABX	Day 0-2	4.94135
No ABX	Day 0-2	3.75407
No ABX	Day 0-2	3.82406
No ABX	Day 0-2	5.50591
No ABX	Day 0-2	3.9892
No ABX	Day 0-2	3.87133
Other ABX	Day 0-2	2.74512
Other ABX	Day 0-2	5.5566
No ABX	Day 0-2	4.31731
Azithro	Day 0-2	2.8185
Azithro	Day 0-2	3.72791
Azithro	Day 0-2	4.37167
Azithro	Day 0-2	2.7694
Azithro	Day 0-2	5.24917
No ABX	Day 4-6	1.9309
Azithro	Day 0-2	0.909021
No ABX	Day 0-2	4.67264
No ABX	Day 0-2	3.26234
No ABX	Day 0-2	3.49565
No ABX	Day 4-6	4.61725
Azithro	Day 4-6	2.06856
Azithro	Day 4-6	2.96087
Azithro	Day 4-6	4.47819
No ABX	Day 0-2	1.93435
Azithro	Day 4-6	2.28328
Azithro	Day 4-6	3.19118
Azithro	Day 4-6	2.85098
Azithro	Day 0-2	2.62856
Azithro	Day 4-6	4.93421
Azithro	Day 0-2	2.39876
No ABX	Day 0-2	3.73525
No ABX	Day 0-2	2.16791
No ABX	Day 0-2	5.63873
No ABX	Day 0-2	1.79969
No ABX	Day 0-2	2.68797
No ABX	Day 0-2	1.89823
Other ABX	Day 0-2	4.46524
Azithro	Day 0-2	1.03663
Azithro	Day 0-2	2.23188
Azithro	Day 0-2	1.85866
Other ABX	Day 0-2	2.77978
Other ABX	Day 0-2	2.50927
Azithro	Day 0-2	2.02759
No ABX	Day 0-2	2.73366
No ABX	Day 4-6	2.22837
No ABX	Day 0-2	2.27846
Azithro	Day 0-2	5.22208
No ABX	Day 0-2	2.77768
No ABX	Day 4-6	3.22885
Other ABX	Day 4-6	2.51136
No ABX	Day 0-2	4.22012
No ABX	Day 4-6	4.00694
No ABX	Day 0-2	1.98502
Other ABX	Day 4-6	2.35085
No ABX	Day 0-2	1.68966
No ABX	Day 0-2	3.3219
Other ABX	Day 0-2	2.87854
Other ABX	Day 0-2	2.46201
Other ABX	Day 0-2	2.49759
Other ABX	Day 0-2	1.21958
Other ABX	Day 0-2	2.31197
Other ABX	Day 0-2	3.03962
No ABX	Day 0-2	1.72933
No ABX	Day 0-2	4.35672
No ABX	Day 4-6	3.72703
Other ABX	Day 0-2	4.26179
Azithro	Day 0-2	4.84826
Other ABX	Day 0-2	4.80462
Other ABX	Day 0-2	2.12888
Azithro	Day 4-6	2.99308
Azithro	Day 4-6	2.38367
No ABX	Day 0-2	3.58644
Other ABX	Day 0-2	2.32703
Other ABX	Day 0-2	1.52349
Other ABX	Day 0-2	2.63679
No ABX	Day 0-2	2.22414
Other ABX	Day 0-2	2.55648
Other ABX	Day 0-2	1.65877
Azithro	Day 0-2	3.60788
Azithro	Day 0-2	4.04272
Azithro	Day 0-2	1.8012
Azithro	Day 4-6	3.19581
Azithro	Day 0-2	2.66189
Azithro	Day 4-6	3.89493
Azithro	Day 4-6	1.94675
Azithro	Day 0-2	1.74005
Azithro	Day 0-2	2.64384
No ABX	Day 0-2	4.36713
No ABX	Day 4-6	4.93445
No ABX	Day 0-2	4.74145
Other ABX	Day 4-6	4.87526
No ABX	Day 4-6	3.34125
No ABX	Day 0-2	1.92028
Other ABX	Day 4-6	1.48629
Other ABX	Day 4-6	2.28903
No ABX	Day 0-2	2.20085
No ABX	Day 0-2	5.36125
Other ABX	Day 4-6	1.81251
Other ABX	Day 0-2	2.09493
Other ABX	Day 0-2	3.07437
No ABX	Day 0-2	1.95071
Other ABX	Day 4-6	2.0447
No ABX	Day 0-2	2.66171
No ABX	Day 0-2	2.64472
Other ABX	Day 0-2	3.62141
No ABX	Day 0-2	3.67778
Other ABX	Day 4-6	1.25551
No ABX	Day 0-2	1.16997
No ABX	Day 0-2	1.44217
No ABX	Day 0-2	1.02816
No ABX	Day 0-2	3.14615
No ABX	Day 0-2	3.15498
No ABX	Day 0-2	3.64385
Other ABX	Day 0-2	2.39169
Other ABX	Day 0-2	3.49202
Other ABX	Day 0-2	1.31218
Other ABX	Day 0-2	1.57148
Other ABX	Day 4-6	2.51343
No ABX	Day 0-2	4.87945
No ABX	Day 4-6	2.9227
Azithro	Day 0-2	3.85594
Azithro	Day 0-2	4.05925
Azithro	Day 0-2	3.60336
Azithro	Day 0-2	4.08803
Azithro	Day 0-2	3.02796
Other ABX	Day 0-2	2.40875
Other ABX	Day 4-6	2.78704
Other ABX	Day 0-2	2.8542
Azithro	Day 4-6	4.9137
Other ABX	Day 4-6	1.50051
Other ABX	Day 4-6	3.68212
Azithro	Day 4-6	2.64582
Other ABX	Day 4-6	3.99814
Other ABX	Day 0-2	2.30961
Other ABX	Day 4-6	2.96153
Other ABX	Day 0-2	5.8786
No ABX	Day 4-6	3.83655
Azithro	Day 0-2	2.29314
Azithro	Day 0-2	1.92722
Azithro	Day 0-2	1.9463
Azithro	Day 0-2	2.2026
Other ABX	Day 0-2	2.16676
Other ABX	Day 0-2	3.49425
No ABX	Day 0-2	2.04187
No ABX	Day 0-2	1.15076
Other ABX	Day 0-2	1.11661
No ABX	Day 0-2	1.51295
Other ABX	Day 0-2	1.4368
No ABX	Day 0-2	2.25794
No ABX	Day 0-2	2.92094
No ABX	Day 0-2	2.7607
No ABX	Day 0-2	2.55836
Azithro	Day 0-2	4.60424
Azithro	Day 0-2	2.74451
Other ABX	Day 0-2	3.27816
Other ABX	Day 0-2	1.52035
Other ABX	Day 0-2	4.2515
Other ABX	Day 4-6	2.7019
No ABX	Day 0-2	0.897627
No ABX	Day 4-6	0.552668
No ABX	Day 0-2	1.99682
No ABX	Day 0-2	2.41926
Other ABX	Day 4-6	2.0633
No ABX	Day 0-2	4.83534
Other ABX	Day 0-2	4.28787
No ABX	Day 0-2	3.99629
No ABX	Day 0-2	2.2029
No ABX	Day 0-2	5.88573
No ABX	Day 0-2	1.06371
No ABX	Day 0-2	1.85866
No ABX	Day 0-2	4.26371
No ABX	Day 0-2	2.42426
No ABX	Day 0-2	3.60473
No ABX	Day 0-2	1.71223
No ABX	Day 0-2	1.01995
No ABX	Day 0-2	1.59428
No ABX	Day 0-2	0.33646
No ABX	Day 0-2	3.29177
Azithro	Day 0-2	4.00525
Azithro	Day 4-6	2.05131
Azithro	Day 0-2	4.36411
Azithro	Day 0-2	3.01338
Azithro	Day 0-2	1.3251
Azithro	Day 0-2	1.36773
Other ABX	Day 0-2	3.02713
No ABX	Day 4-6	4.1253
Other ABX	Day 0-2	3.96858
No ABX	Day 0-2	3.03706
No ABX	Day 4-6	3.31021
No ABX	Day 0-2	2.82892
Other ABX	Day 0-2	2.11777
No ABX	Day 4-6	1.81604
Other ABX	Day 0-2	1.53084
Azithro	Day 0-2	2.20025
Azithro	Day 0-2	2.95743
Azithro	Day 0-2	5.89566
Other ABX	Day 0-2	2.78436
Azithro	Day 0-2	3.89476
No ABX	Day 4-6	4.99333
No ABX	Day 0-2	4.3362
Other ABX	Day 0-2	2.34323
Other ABX	Day 0-2	2.18367
Other ABX	Day 0-2	2.1593
No ABX	Day 4-6	3.06237
No ABX	Day 0-2	4.24006
Azithro	Day 0-2	1.03941
Azithro	Day 0-2	1.65906
No ABX	Day 0-2	2.01343
No ABX	Day 0-2	2.28026
No ABX	Day 0-2	2.39681
No ABX	Day 0-2	3.93684
Other ABX	Day 0-2	1.6113
No ABX	Day 0-2	1.55218
No ABX	Day 4-6	5.31141
Other ABX	Day 0-2	3.13942
No ABX	Day 0-2	2.81709
Other ABX	Day 0-2	3.42778
Other ABX	Day 0-2	2.90555
No ABX	Day 0-2	3.82515
Azithro	Day 0-2	2.48852
Azithro	Day 0-2	0.998259
Azithro	Day 0-2	2.81166
Azithro	Day 0-2	1.48714
Azithro	Day 0-2	2.14603
No ABX	Day 4-6	3.73022
No ABX	Day 0-2	2.62448
No ABX	Day 0-2	2.12467
No ABX	Day 4-6	2.05511
Other ABX	Day 4-6	4.74359
No ABX	Day 0-2	2.85704
No ABX	Day 0-2	3.20337
Azithro	Day 0-2	5.24438
Azithro	Day 0-2	3.03776
Azithro	Day 0-2	5.13362
No ABX	Day 0-2	4.76521
No ABX	Day 0-2	3.82376
Other ABX	Day 0-2	2.60183
No ABX	Day 0-2	3.27057
No ABX	Day 4-6	2.67088
Other ABX	Day 0-2	1.07225
No ABX	Day 0-2	2.73046
No ABX	Day 4-6	4.37343
Other ABX	Day 0-2	1.93044
Other ABX	Day 4-6	1.86682
Other ABX	Day 0-2	2.95884
Azithro	Day 0-2	1.59934
Azithro	Day 0-2	4.78073
Azithro	Day 0-2	2.71079
Azithro	Day 0-2	2.04104
Azithro	Day 0-2	2.77409
Azithro	Day 0-2	1.8202
Azithro	Day 0-2	5.44373
Azithro	Day 0-2	5.20132
No ABX	Day 0-2	2.29977
Other ABX	Day 0-2	4.20611
Other ABX	Day 0-2	1.72949
Other ABX	Day 0-2	5.48728
Azithro	Day 0-2	1.93018
Azithro	Day 0-2	3.03731
Other ABX	Day 0-2	1.97589
Azithro	Day 0-2	2.04634
Other ABX	Day 0-2	2.04895
Other ABX	Day 0-2	3.06531
Other ABX	Day 0-2	3.53842
No ABX	Day 0-2	2.55763
No ABX	Day 0-2	1.93389
Azithro	Day 4-6	4.36329
No ABX	Day 0-2	4.92323
No ABX	Day 0-2	1.93166
No ABX	Day 0-2	2.53866
Other ABX	Day 0-2	2.87386
Other ABX	Day 4-6	3.32299
No ABX	Day 4-6	3.17287
Other ABX	Day 0-2	4.09197
No ABX	Day 0-2	2.98428
No ABX	Day 0-2	2.8489
No ABX	Day 0-2	4.79728
No ABX	Day 0-2	4.77267
Other ABX	Day 4-6	3.27685
No ABX	Day 0-2	4.05968
No ABX	Day 0-2	3.78087
No ABX	Day 0-2	4.10827
Azithro	Day 0-2	2.31614
No ABX	Day 0-2	4.72113
Azithro	Day 0-2	1.89746
Azithro	Day 4-6	2.787
No ABX	Day 4-6	3.01239
No ABX	Day 0-2	2.21362
Azithro	Day 0-2	2.46694
Azithro	Day 4-6	2.69159
Azithro	Day 0-2	1.5293
Azithro	Day 4-6	3.15575
No ABX	Day 0-2	3.03644
No ABX	Day 4-6	2.93307
No ABX	Day 0-2	3.40889
Azithro	Day 0-2	1.25237
Azithro	Day 0-2	2.06423
Azithro	Day 0-2	2.07759
Azithro	Day 0-2	4.54451
Azithro	Day 4-6	3.92403
Azithro	Day 4-6	3.76629
No ABX	Day 0-2	3.46065
No ABX	Day 0-2	1.64885
Other ABX	Day 0-2	2.44812
Other ABX	Day 0-2	3.26342
Other ABX	Day 0-2	4.76166
Other ABX	Day 0-2	2.21251
Azithro	Day 0-2	2.11783
No ABX	Day 0-2	2.74237
Other ABX	Day 0-2	2.68158
No ABX	Day 0-2	2.98187
Azithro	Day 0-2	2.01916
Other ABX	Day 0-2	2.68189
Other ABX	Day 0-2	1.9284
No ABX	Day 0-2	2.8722
No ABX	Day 0-2	2.49529
Azithro	Day 0-2	3.05161
No ABX	Day 0-2	5.37948
No ABX	Day 0-2	1.75427
Other ABX	Day 0-2	2.15005
No ABX	Day 0-2	2.0508
Other ABX	Day 0-2	2.97091
Other ABX	Day 4-6	4.53543
Other ABX	Day 0-2	4.06034
Other ABX	Day 0-2	2.45746
Other ABX	Day 0-2	2.41974
Other ABX	Day 0-2	4.9828
Other ABX	Day 0-2	1.80332
Other ABX	Day 0-2	3.82371
Other ABX	Day 0-2	1.95236
No ABX	Day 0-2	2.34459
No ABX	Day 0-2	1.77677
Azithro	Day 0-2	5.53202
Other ABX	Day 0-2	1.67182
Other ABX	Day 0-2	3.95384
No ABX	Day 0-2	4.61509
No ABX	Day 4-6	3.06924
Other ABX	Day 0-2	3.4678
Azithro	Day 4-6	4.73193
No ABX	Day 0-2	5.77645
Other ABX	Day 0-2	3.90428
Other ABX	Day 4-6	1.17202
Azithro	Day 4-6	2.17336
No ABX	Day 0-2	5.05428
Other ABX	Day 0-2	3.24845
No ABX	Day 0-2	4.88513
Other ABX	Day 0-2	4.54119
No ABX	Day 4-6	1.44295
No ABX	Day 0-2	2.5628
No ABX	Day 4-6	3.69889
No ABX	Day 0-2	3.37719
No ABX	Day 0-2	2.6809
No ABX	Day 0-2	2.05687
No ABX	Day 0-2	3.71354
No ABX	Day 0-2	4.42656
Azithro	Day 0-2	1.56217
Azithro	Day 0-2	2.32625
Azithro	Day 0-2	1.89741
Azithro	Day 0-2	2.48596
Azithro	Day 0-2	3.36587
Azithro	Day 0-2	3.86379
Azithro	Day 0-2	2.1682
Azithro	Day 0-2	2.95037
Azithro	Day 0-2	2.25626
Azithro	Day 0-2	3.95603
Azithro	Day 0-2	3.18468
No ABX	Day 0-2	3.30538
No ABX	Day 0-2	2.68919
No ABX	Day 0-2	3.80244
No ABX	Day 0-2	2.62957
No ABX	Day 0-2	3.02663
No ABX	Day 0-2	3.9578
No ABX	Day 0-2	3.29127
Other ABX	Day 0-2	2.11747
Other ABX	Day 0-2	5.18753
Other ABX	Day 0-2	2.16334
No ABX	Day 0-2	2.60068
Other ABX	Day 0-2	1.25792
Other ABX	Day 0-2	1.32118
Other ABX	Day 0-2	1.25358
Other ABX	Day 0-2	2.27928
No ABX	Day 0-2	1.50732
No ABX	Day 0-2	2.08282
No ABX	Day 0-2	4.22313
No ABX	Day 0-2	1.9184
Other ABX	Day 0-2	1.13386
Other ABX	Day 0-2	2.24959
No ABX	Day 0-2	2.94616
No ABX	Day 4-6	1.76982
No ABX	Day 0-2	1.55169
No ABX	Day 0-2	1.93982
No ABX	Day 0-2	3.90516
Azithro	Day 0-2	2.97128
Other ABX	Day 4-6	1.4764
No ABX	Day 0-2	3.30703
No ABX	Day 4-6	1.21165
Other ABX	Day 0-2	1.9843
No ABX	Day 0-2	2.65572
Other ABX	Day 4-6	2.38634
No ABX	Day 4-6	1.18696
No ABX	Day 0-2	4.62486
Azithro	Day 0-2	3.28414
No ABX	Day 0-2	4.53425
Azithro	Day 0-2	3.46665
Azithro	Day 0-2	1.9284
Azithro	Day 0-2	2.19014
No ABX	Day 0-2	4.8305
Azithro	Day 0-2	1.69135
No ABX	Day 0-2	2.03687
No ABX	Day 0-2	1.90434
No ABX	Day 0-2	3.47654
No ABX	Day 0-2	3.70798
Azithro	Day 0-2	1.72082
Azithro	Day 0-2	2.40393
No ABX	Day 0-2	3.67265
No ABX	Day 0-2	2.18219
No ABX	Day 0-2	2.53908
No ABX	Day 0-2	2.95565
Other ABX	Day 0-2	4.03379
Other ABX	Day 0-2	1.87869
Other ABX	Day 0-2	2.88008
Other ABX	Day 0-2	2.81939
No ABX	Day 0-2	3.93677
Other ABX	Day 0-2	1.72892
No ABX	Day 0-2	2.83402
No ABX	Day 0-2	2.16304
No ABX	Day 0-2	3.45713
Other ABX	Day 0-2	4.52881
No ABX	Day 0-2	1.90124
No ABX	Day 0-2	1.35102
Azithro	Day 0-2	2.47394
Azithro	Day 4-6	1.64404
Azithro	Day 4-6	4.37621
Other ABX	Day 0-2	2.13555
Other ABX	Day 0-2	4.08692
No ABX	Day 4-6	1.60778
Other ABX	Day 4-6	1.21906
No ABX	Day 0-2	0.732394
No ABX	Day 0-2	1.77019
No ABX	Day 0-2	0.9154
No ABX	Day 0-2	1.37457
No ABX	Day 0-2	0.780317
No ABX	Day 0-2	0.872156
Other ABX	Day 0-2	2.56086
Other ABX	Day 0-2	4.0939
Other ABX	Day 0-2	0.943495
Other ABX	Day 0-2	3.02879
No ABX	Day 0-2	1.57784
Other ABX	Day 0-2	2.4031
Other ABX	Day 0-2	1.65447
No ABX	Day 4-6	3.40546
No ABX	Day 0-2	0.549003
Azithro	Day 4-6	1.19089
No ABX	Day 0-2	3.04063
Azithro	Day 4-6	0.972666
No ABX	Day 0-2	2.16394
Other ABX	Day 0-2	4.11656
No ABX	Day 0-2	3.04869
Azithro	Day 0-2	2.68024
Azithro	Day 0-2	2.50009
Azithro	Day 0-2	2.07936
Azithro	Day 0-2	1.79989
Azithro	Day 0-2	4.08605
Azithro	Day 0-2	2.88832
Azithro	Day 0-2	4.95341
No ABX	Day 0-2	3.70366
No ABX	Day 0-2	3.41874
No ABX	Day 0-2	2.77735
No ABX	Day 0-2	3.47056
No ABX	Day 0-2	3.26557
No ABX	Day 0-2	3.02868
Other ABX	Day 0-2	2.3019
Azithro	Day 0-2	1.60369
Azithro	Day 0-2	1.33526
Azithro	Day 0-2	1.37949
Azithro	Day 0-2	2.0812
Azithro	Day 0-2	1.86829
Azithro	Day 0-2	1.8418
Azithro	Day 4-6	2.52037
Azithro	Day 4-6	2.38559
Azithro	Day 0-2	2.77483
No ABX	Day 0-2	2.79086
No ABX	Day 0-2	3.33576
No ABX	Day 0-2	2.29385
Azithro	Day 4-6	2.79239
Azithro	Day 0-2	1.30255
Azithro	Day 0-2	4.25671
Azithro	Day 0-2	4.83317
Other ABX	Day 0-2	3.68247
Azithro	Day 4-6	2.20466
Azithro	Day 0-2	4.96977
No ABX	Day 0-2	2.39312
Azithro	Day 0-2	4.01031
No ABX	Day 0-2	4.51002
Azithro	Day 4-6	1.92283
No ABX	Day 0-2	2.94521
No ABX	Day 4-6	3.19931
No ABX	Day 0-2	2.88466
Azithro	Day 0-2	4.56609
No ABX	Day 0-2	4.78089
Azithro	Day 0-2	3.10594
Other ABX	Day 0-2	5.0806
Azithro	Day 0-2	5.53705
Azithro	Day 0-2	3.34385
Azithro	Day 0-2	3.36859
Azithro	Day 0-2	2.65113
No ABX	Day 0-2	1.78462
No ABX	Day 0-2	2.40119
No ABX	Day 0-2	3.23098
No ABX	Day 0-2	3.58769
Other ABX	Day 0-2	5.04408
No ABX	Day 4-6	3.61888
Azithro	Day 0-2	3.63549
No ABX	Day 0-2	3.03991
No ABX	Day 4-6	3.65832
Azithro	Day 0-2	2.55301
Azithro	Day 0-2	1.2783
Azithro	Day 0-2	4.92428
Azithro	Day 0-2	2.549
No ABX	Day 0-2	1.21722
Azithro	Day 0-2	3.7122
Azithro	Day 0-2	2.64867
Azithro	Day 0-2	3.01299
Azithro	Day 0-2	3.32111
Other ABX	Day 0-2	2.50957
Azithro	Day 0-2	2.36006
Azithro	Day 0-2	2.61477
Azithro	Day 0-2	2.4189
Azithro	Day 0-2	2.86471
Azithro	Day 0-2	1.09934
Azithro	Day 0-2	2.45667
Azithro	Day 0-2	2.99731
Azithro	Day 0-2	1.44295
Azithro	Day 0-2	1.79532
Azithro	Day 0-2	2.09767
Azithro	Day 4-6	2.09121
Other ABX	Day 0-2	2.52539
No ABX	Day 0-2	2.04458
No ABX	Day 0-2	4.92224
No ABX	Day 0-2	3.21675
No ABX	Day 0-2	2.62496
No ABX	Day 0-2	3.90665
No ABX	Day 0-2	5.76228
No ABX	Day 0-2	3.57745
Other ABX	Day 0-2	1.51521
Other ABX	Day 0-2	1.68413
No ABX	Day 0-2	2.38571
No ABX	Day 0-2	2.76802
No ABX	Day 0-2	3.02161
Other ABX	Day 0-2	3.18133
Other ABX	Day 0-2	1.43088
No ABX	Day 0-2	3.28119
No ABX	Day 0-2	1.98896
No ABX	Day 0-2	3.34784
No ABX	Day 4-6	3.01449
No ABX	Day 0-2	5.28436
Other ABX	Day 0-2	4.69463
Other ABX	Day 0-2	5.25823
Other ABX	Day 0-2	1.55811
Other ABX	Day 0-2	4.90209
No ABX	Day 0-2	2.26446
No ABX	Day 0-2	1.93641
No ABX	Day 0-2	1.34792
No ABX	Day 0-2	2.06685
No ABX	Day 0-2	1.53173
No ABX	Day 0-2	3.09755
No ABX	Day 0-2	2.1801
No ABX	Day 0-2	1.70825
Other ABX	Day 0-2	3.6964
Other ABX	Day 0-2	2.01098
No ABX	Day 4-6	4.66929
Azithro	Day 4-6	1.78895
No ABX	Day 0-2	5.13087
No ABX	Day 0-2	2.42809
No ABX	Day 0-2	3.26357
Azithro	Day 0-2	5.22781
Other ABX	Day 4-6	4.30247
Other ABX	Day 0-2	4.47974
No ABX	Day 4-6	2.93176
Other ABX	Day 4-6	3.87407
No ABX	Day 0-2	4.34233
Azithro	Day 0-2	4.08941
Azithro	Day 0-2	4.48986
Azithro	Day 4-6	3.85644
No ABX	Day 0-2	4.18863
No ABX	Day 0-2	4.92118
No ABX	Day 0-2	5.80248
No ABX	Day 0-2	5.93958
Azithro	Day 0-2	3.65295
Azithro	Day 0-2	5.26112
Other ABX	Day 0-2	2.9991
No ABX	Day 0-2	5.08402
No ABX	Day 4-6	2.21373
No ABX	Day 0-2	1.99476
Azithro	Day 0-2	3.33154
No ABX	Day 0-2	3.33219
Other ABX	Day 0-2	2.46513
Azithro	Day 0-2	0.808211
Other ABX	Day 0-2	4.70219
Other ABX	Day 0-2	5.15727
Azithro	Day 4-6	2.86345
No ABX	Day 0-2	1.47712
Azithro	Day 4-6	1.67495
Other ABX	Day 0-2	2.66352
Other ABX	Day 4-6	3.07363
Other ABX	Day 0-2	3.3004
Other ABX	Day 0-2	2.50163
Azithro	Day 0-2	2.56951
No ABX	Day 0-2	2.07339
Azithro	Day 0-2	1.3694
No ABX	Day 0-2	4.62225
Azithro	Day 4-6	4.40931
No ABX	Day 0-2	2.67581
No ABX	Day 4-6	3.37428
Azithro	Day 0-2	4.53528
Azithro	Day 0-2	2.9696
No ABX	Day 4-6	3.5409
No ABX	Day 0-2	5.80065
Azithro	Day 4-6	4.90329
Other ABX	Day 0-2	5.78427
Other ABX	Day 0-2	5.50668
No ABX	Day 4-6	4.91271
Azithro	Day 4-6	5.20804
No ABX	Day 0-2	4.84751
Azithro	Day 0-2	2.58753
No ABX	Day 0-2	3.66138
Azithro	Day 0-2	3.15335
Azithro	Day 0-2	4.36742
No ABX	Day 0-2	1.80134
No ABX	Day 0-2	4.0049
Azithro	Day 4-6	2.14454
Azithro	Day 0-2	2.04407
Azithro	Day 0-2	5.3609
Azithro	Day 0-2	2.1525
Azithro	Day 0-2	1.8223
Azithro	Day 4-6	3.37266
Other ABX	Day 0-2	0.878522
Other ABX	Day 4-6	2.80046
No ABX	Day 0-2	4.83008
Other ABX	Day 4-6	3.66914
No ABX	Day 0-2	1.13704
Other ABX	Day 0-2	2.7814
No ABX	Day 0-2	3.4056
No ABX	Day 0-2	3.71357
No ABX	Day 0-2	5.6876
No ABX	Day 0-2	2.51778
No ABX	Day 0-2	5.20262
Other ABX	Day 4-6	5.13252
Azithro	Day 0-2	4.31882
Azithro	Day 0-2	4.92034
No ABX	Day 0-2	2.37048
Other ABX	Day 4-6	5.30771
Other ABX	Day 4-6	1.86118
Azithro	Day 0-2	4.67688
Other ABX	Day 4-6	4.4741
Azithro	Day 0-2	2.01418
Other ABX	Day 0-2	5.4614
Azithro	Day 0-2	3.14743
Azithro	Day 0-2	4.04322
Other ABX	Day 0-2	1.41979
No ABX	Day 0-2	1.99752
No ABX	Day 0-2	2.83173
No ABX	Day 0-2	1.36248
No ABX	Day 4-6	2.20801
Other ABX	Day 0-2	4.34011
Other ABX	Day 4-6	2.68041
No ABX	Day 0-2	3.69527
No ABX	Day 0-2	2.20466
No ABX	Day 4-6	2.36549
Other ABX	Day 0-2	2.30805
Other ABX	Day 0-2	1.24773
Azithro	Day 0-2	3.51069
Azithro	Day 0-2	2.9986
Azithro	Day 0-2	2.69801
No ABX	Day 0-2	5.58976
Azithro	Day 0-2	4.35761
No ABX	Day 4-6	4.33223
No ABX	Day 0-2	4.90412
Azithro	Day 0-2	4.67106
Azithro	Day 0-2	3.26803
No ABX	Day 0-2	3.02503
Azithro	Day 4-6	1.98825
No ABX	Day 0-2	2.42571
Other ABX	Day 0-2	3.44813
Other ABX	Day 0-2	3.34576
Azithro	Day 0-2	1.98561
No ABX	Day 4-6	1.87023
Azithro	Day 0-2	5.38982
Azithro	Day 0-2	4.45359
Azithro	Day 0-2	1.22994
No ABX	Day 0-2	3.06041
No ABX	Day 0-2	5.7311
Other ABX	Day 4-6	4.25257
Other ABX	Day 4-6	4.39131
No ABX	Day 0-2	2.91005
No ABX	Day 4-6	5.27827
No ABX	Day 0-2	2.13316
No ABX	Day 0-2	2.82216
No ABX	Day 0-2	4.40632
No ABX	Day 0-2	3.55656
No ABX	Day 0-2	3.59127
Azithro	Day 0-2	2.50854
Azithro	Day 0-2	4.62094
No ABX	Day 0-2	3.70763
Azithro	Day 0-2	3.49287
No ABX	Day 4-6	3.20765
Other ABX	Day 0-2	3.12905
No ABX	Day 0-2	5.00985
No ABX	Day 0-2	2.20658
Other ABX	Day 0-2	2.99577
Other ABX	Day 0-2	4.02195
Other ABX	Day 0-2	2.16038
Other ABX	Day 0-2	4.83248
Other ABX	Day 0-2	2.95664
Other ABX	Day 0-2	2.88734
Other ABX	Day 0-2	4.41902
Other ABX	Day 0-2	2.10904
Other ABX	Day 0-2	2.97642
Other ABX	Day 0-2	2.6141
Other ABX	Day 0-2	3.13786
Other ABX	Day 0-2	2.30179
Azithro	Day 0-2	3.31587
Azithro	Day 0-2	1.92645
Azithro	Day 0-2	4.14764
Azithro	Day 0-2	3.32375
Azithro	Day 4-6	2.57516
No ABX	Day 0-2	3.11784
No ABX	Day 0-2	2.49223
No ABX	Day 0-2	2.46453
No ABX	Day 4-6	2.55926
No ABX	Day 0-2	3.50428
Other ABX	Day 0-2	2.12597
No ABX	Day 0-2	2.89326
Azithro	Day 0-2	4.14854
Azithro	Day 0-2	5.45042
No ABX	Day 4-6	2.80199
No ABX	Day 0-2	4.19912
No ABX	Day 4-6	3.66924
Azithro	Day 4-6	2.8288
No ABX	Day 4-6	5.26527
No ABX	Day 0-2	2.19296
Other ABX	Day 0-2	3.00081
Azithro	Day 0-2	3.06034
Azithro	Day 0-2	3.91037
Azithro	Day 0-2	3.8037
No ABX	Day 0-2	4.39886
Other ABX	Day 0-2	2.52996
Other ABX	Day 0-2	2.80582
Azithro	Day 4-6	1.20249
Azithro	Day 4-6	1.99721
No ABX	Day 4-6	5.18205
No ABX	Day 0-2	1.47986
No ABX	Day 0-2	4.50397
No ABX	Day 4-6	3.97532
No ABX	Day 0-2	3.55372
No ABX	Day 4-6	4.36735
No ABX	Day 0-2	3.75795
No ABX	Day 4-6	3.03022
No ABX	Day 0-2	2.86446
Other ABX	Day 0-2	2.84095
No ABX	Day 0-2	3.0314
No ABX	Day 0-2	3.71953
No ABX	Day 0-2	3.85866
No ABX	Day 0-2	2.02288
No ABX	Day 4-6	2.31395
No ABX	Day 0-2	3.06658
No ABX	Day 0-2	4.44309
No ABX	Day 4-6	2.47838
No ABX	Day 0-2	2.21024
No ABX	Day 4-6	4.05688
Other ABX	Day 0-2	3.65619
Other ABX	Day 4-6	3.8503
Other ABX	Day 4-6	3.11616
Azithro	Day 0-2	2.88356
Azithro	Day 0-2	2.50409
Azithro	Day 4-6	2.24702
Other ABX	Day 0-2	3.35763
Other ABX	Day 0-2	3.11997
Other ABX	Day 0-2	3.19901
No ABX	Day 0-2	2.89149
No ABX	Day 0-2	2.11697
Other ABX	Day 0-2	3.75735
No ABX	Day 0-2	3.52332
Other ABX	Day 0-2	3.26314
Other ABX	Day 0-2	2.75536
Other ABX	Day 0-2	4.78095
No ABX	Day 0-2	3.95006
Other ABX	Day 0-2	2.38929
No ABX	Day 0-2	5.34018
No ABX	Day 0-2	4.05467
Other ABX	Day 0-2	3.05055
No ABX	Day 0-2	3.94039
No ABX	Day 0-2	3.71658
No ABX	Day 0-2	2.8238
Other ABX	Day 0-2	2.55867
Other ABX	Day 0-2	5.77485
Other ABX	Day 4-6	2.01296
Azithro	Day 4-6	1.93797
Azithro	Day 4-6	5.07047
Other ABX	Day 0-2	2.55232
No ABX	Day 4-6	5.02036
Other ABX	Day 0-2	1.43537
Azithro	Day 4-6	3.16856
Other ABX	Day 0-2	2.44303
Azithro	Day 0-2	2.08365
No ABX	Day 0-2	2.06796
Azithro	Day 4-6	1.84917
No ABX	Day 0-2	5.8748
No ABX	Day 4-6	3.10378
No ABX	Day 0-2	3.93234
No ABX	Day 0-2	1.99238
Other ABX	Day 0-2	3.79519
Other ABX	Day 4-6	2.1726
Other ABX	Day 4-6	1.92314
No ABX	Day 0-2	2.5361
No ABX	Day 0-2	3.57828
No ABX	Day 0-2	3.17509
No ABX	Day 0-2	2.12212
No ABX	Day 4-6	2.61964
No ABX	Day 0-2	3.16909
No ABX	Day 0-2	4.00299
Azithro	Day 4-6	2.81461
Azithro	Day 4-6	2.37085
No ABX	Day 0-2	2.38814
Azithro	Day 0-2	1.12024
Other ABX	Day 4-6	2.40995
Other ABX	Day 4-6	2.40849
No ABX	Day 0-2	3.2848
No ABX	Day 0-2	2.73575
No ABX	Day 0-2	2.38984
No ABX	Day 4-6	3.80208
Azithro	Day 0-2	3.54909
Azithro	Day 4-6	3.77823
Other ABX	Day 0-2	3.47294
Other ABX	Day 0-2	5.58281
Azithro	Day 0-2	2.8751
No ABX	Day 0-2	1.41764
Azithro	Day 0-2	1.3638
No ABX	Day 0-2	2.19587
Other ABX	Day 0-2	4.85833
Other ABX	Day 0-2	2.12824
Other ABX	Day 0-2	5.23223
Other ABX	Day 0-2	2.1817
Other ABX	Day 0-2	3.10992
Other ABX	Day 0-2	4.14106
Azithro	Day 0-2	5.76834
No ABX	Day 0-2	5.53493
Other ABX	Day 0-2	2.3903
Other ABX	Day 0-2	1.27045
Other ABX	Day 0-2	5.77573
Other ABX	Day 0-2	4.15272
Other ABX	Day 4-6	3.58946
No ABX	Day 0-2	3.64438
No ABX	Day 4-6	4.50674
No ABX	Day 0-2	1.80787
No ABX	Day 0-2	3.47422
No ABX	Day 0-2	5.21649
Other ABX	Day 0-2	2.26494
No ABX	Day 0-2	3.3619
No ABX	Day 0-2	2.73684
No ABX	Day 0-2	4.36464
No ABX	Day 0-2	3.32106
No ABX	Day 0-2	3.7791
No ABX	Day 0-2	2.7355
No ABX	Day 0-2	3.89992
No ABX	Day 0-2	3.78684
No ABX	Day 0-2	3.98084
No ABX	Day 4-6	3.55972
No ABX	Day 0-2	2.93886
Other ABX	Day 4-6	3.94576
No ABX	Day 0-2	1.83085
No ABX	Day 4-6	3.4465
No ABX	Day 0-2	5.44186
No ABX	Day 0-2	3.34576
No ABX	Day 0-2	2.04246
No ABX	Day 0-2	2.88821
No ABX	Day 0-2	4.63427
Other ABX	Day 0-2	5.39269
No ABX	Day 0-2	4.34276
No ABX	Day 4-6	3.6766
No ABX	Day 0-2	4.49482
Azithro	Day 0-2	3.49142
Azithro	Day 0-2	2.79969
No ABX	Day 0-2	3.47065
No ABX	Day 0-2	2.10058
No ABX	Day 0-2	3.3509
Other ABX	Day 0-2	2.84666
No ABX	Day 0-2	3.5922
No ABX	Day 0-2	4.77776
No ABX	Day 0-2	4.36295
Azithro	Day 0-2	2.87523
No ABX	Day 0-2	4.69213
Other ABX	Day 0-2	3.9188
Other ABX	Day 0-2	3.48545
Azithro	Day 0-2	2.63623
Other ABX	Day 0-2	5.46323
No ABX	Day 0-2	1.867
Other ABX	Day 0-2	2.47603
Other ABX	Day 0-2	4.11709
No ABX	Day 0-2	2.6243
No ABX	Day 0-2	5.03917
No ABX	Day 4-6	1.12808
No ABX	Day 0-2	2.40303
Other ABX	Day 0-2	1.54481
Other ABX	Day 0-2	4.11004
No ABX	Day 0-2	3.35444
No ABX	Day 0-2	2.32877
No ABX	Day 0-2	4.16552
No ABX	Day 0-2	2.69002
Other ABX	Day 0-2	1.76567
No ABX	Day 0-2	3.00018
No ABX	Day 0-2	1.80963
No ABX	Day 0-2	2.6783
No ABX	Day 4-6	2.81781
Other ABX	Day 4-6	3.35543
Azithro	Day 0-2	3.43818
Azithro	Day 0-2	3.73727
Azithro	Day 0-2	2.45722
No ABX	Day 4-6	4.64479
No ABX	Day 0-2	2.50015
Other ABX	Day 4-6	4.13746
No ABX	Day 4-6	4.84986
Azithro	Day 0-2	5.20346
No ABX	Day 0-2	2.42103
No ABX	Day 0-2	3.68687
No ABX	Day 0-2	3.57507
No ABX	Day 0-2	2.89642
No ABX	Day 0-2	2.17094
Azithro	Day 0-2	4.20222
Azithro	Day 0-2	3.10447
Azithro	Day 0-2	3.42599
Azithro	Day 0-2	3.28302
No ABX	Day 0-2	2.79477
No ABX	Day 0-2	3.80795
No ABX	Day 4-6	5.15469
No ABX	Day 0-2	3.45655
No ABX	Day 4-6	3.06998
No ABX	Day 0-2	2.22326
Other ABX	Day 4-6	3.27552
No ABX	Day 0-2	3.54042
No ABX	Day 0-2	4.47308
No ABX	Day 0-2	3.42365
No ABX	Day 0-2	4.71991
No ABX	Day 0-2	1.76057
Azithro	Day 4-6	5.11024
No ABX	Day 0-2	5.61655
Azithro	Day 4-6	5.4935
Other ABX	Day 0-2	5.81955
No ABX	Day 4-6	5.68301
No ABX	Day 0-2	4.79013
Azithro	Day 0-2	4.85186

## Sheet: 2b
Data Points				Measures of Distribution and Effect Size
Group	Timepoint	Log10 Nasal Fungal RPM		Timepoint	Feature	Group	Mean	Median	Std Dev	SE	CI_lower	CI_upper	FC Relative to No ABX
No ABX	Day 0-2	2.99685		Day 0-2	Log10 Fungal RPM	Azithro	2.24847	2.41203	1.52851	0.0770054	2.09754	2.3994	1.17131
No ABX	Day 0-2	2.52604		Day 0-2	Log10 Fungal RPM	No ABX	1.91962	1.94896	1.55813	0.0603765	1.80128	2.03796
Other ABX	Day 4-6	3.76549		Day 0-2	Log10 Fungal RPM	Other ABX	2.12083	2.29847	1.59333	0.0800676	1.9639	2.27776	1.10482
Azithro	Day 0-2	3.08995		Day 4-6	Log10 Fungal RPM	Azithro	2.60515	2.70811	1.55637	0.144505	2.32192	2.88838	1.18524
Azithro	Day 0-2	2.33022		Day 4-6	Log10 Fungal RPM	No ABX	2.198	2.31353	1.7273	0.157681	1.88894	2.50705
Other ABX	Day 4-6	4.30075		Day 4-6	Log10 Fungal RPM	Other ABX	1.96207	1.98143	1.67058	0.1679	1.63299	2.29115	0.892662
Other ABX	Day 4-6	4.18346
Other ABX	Day 4-6	3.50617
No ABX	Day 0-2	2.63311
No ABX	Day 0-2	3.8579
Azithro	Day 0-2	0.126071
Azithro	Day 4-6	2.5403
Azithro	Day 4-6	2.4636
Azithro	Day 4-6	4.09434
Azithro	Day 0-2	5.04395
No ABX	Day 0-2	2.81286
Azithro	Day 0-2	3.71417
Other ABX	Day 0-2	4.14287
Other ABX	Day 4-6	2.68102
Other ABX	Day 4-6	3.02812
No ABX	Day 0-2	2.00942
No ABX	Day 0-2	3.10207
No ABX	Day 0-2	2.10795
No ABX	Day 0-2	3.17645
Azithro	Day 0-2	2.94221
Other ABX	Day 0-2	3.76988
Azithro	Day 0-2	0
No ABX	Day 0-2	2.26199
No ABX	Day 0-2	3.241
Azithro	Day 0-2	4.36563
No ABX	Day 0-2	0
No ABX	Day 0-2	3.29755
No ABX	Day 0-2	2.12968
Azithro	Day 0-2	3.05815
Azithro	Day 0-2	0.279919
Azithro	Day 0-2	1.45258
No ABX	Day 0-2	3.52991
Other ABX	Day 0-2	2.57361
Azithro	Day 4-6	2.83925
Azithro	Day 0-2	3.65708
No ABX	Day 0-2	4.20417
No ABX	Day 4-6	1.14019
Other ABX	Day 0-2	2.64296
No ABX	Day 0-2	3.2807
Azithro	Day 0-2	3.80648
Azithro	Day 0-2	2.91745
Other ABX	Day 0-2	0
No ABX	Day 0-2	1.82195
Other ABX	Day 0-2	2.38839
No ABX	Day 0-2	0.12072
Other ABX	Day 0-2	2.59173
Other ABX	Day 0-2	3.3766
Other ABX	Day 0-2	2.88204
Other ABX	Day 0-2	0.225237
Azithro	Day 0-2	3.44649
Azithro	Day 0-2	2.96109
No ABX	Day 4-6	0.941186
No ABX	Day 0-2	1.4647
Azithro	Day 0-2	3.20496
Azithro	Day 4-6	1.4166
No ABX	Day 0-2	2.39209
Other ABX	Day 0-2	3.67993
Other ABX	Day 0-2	2.14282
Other ABX	Day 0-2	4.03939
Azithro	Day 0-2	4.29778
No ABX	Day 4-6	0.286636
No ABX	Day 0-2	2.11843
No ABX	Day 0-2	4.01711
No ABX	Day 0-2	2.34356
No ABX	Day 0-2	3.0101
Azithro	Day 4-6	3.77199
Azithro	Day 4-6	2.31469
Azithro	Day 4-6	1.17296
No ABX	Day 0-2	2.05011
Azithro	Day 0-2	1.87241
No ABX	Day 0-2	4.00335
Azithro	Day 4-6	3.47407
Other ABX	Day 0-2	3.51345
No ABX	Day 0-2	5.29906
Other ABX	Day 0-2	4.16727
Other ABX	Day 0-2	4.07231
No ABX	Day 0-2	1.95177
Other ABX	Day 4-6	0
No ABX	Day 4-6	3.74498
No ABX	Day 0-2	3.52222
Other ABX	Day 0-2	0.722394
No ABX	Day 0-2	3.30969
Other ABX	Day 4-6	1.37273
No ABX	Day 0-2	2.6261
Other ABX	Day 0-2	1.87851
Azithro	Day 0-2	2.6073
Azithro	Day 0-2	3.38421
Azithro	Day 0-2	3.91748
Azithro	Day 0-2	2.39738
Azithro	Day 0-2	1.96734
Azithro	Day 4-6	3.4883
Azithro	Day 4-6	3.45361
Azithro	Day 0-2	1.60089
No ABX	Day 4-6	2.88559
Azithro	Day 4-6	1.28115
Azithro	Day 0-2	1.94233
No ABX	Day 0-2	0.207793
No ABX	Day 0-2	2.91983
Azithro	Day 0-2	3.17389
Other ABX	Day 0-2	2.49242
Other ABX	Day 0-2	4.59196
No ABX	Day 0-2	4.92205
Other ABX	Day 4-6	2.54552
No ABX	Day 0-2	3.68105
Other ABX	Day 0-2	2.59522
Other ABX	Day 0-2	3.01283
Other ABX	Day 0-2	3.94514
Azithro	Day 0-2	4.09466
Azithro	Day 0-2	2.91768
Azithro	Day 0-2	0.935018
Azithro	Day 0-2	3.00555
Azithro	Day 0-2	3.67045
No ABX	Day 4-6	5.70246
No ABX	Day 0-2	3.47596
No ABX	Day 4-6	3.24879
No ABX	Day 0-2	2.40274
No ABX	Day 0-2	3.40909
Other ABX	Day 4-6	5.21681
Other ABX	Day 0-2	3.85687
No ABX	Day 0-2	2.15539
Azithro	Day 4-6	2.89634
Azithro	Day 4-6	0
Azithro	Day 4-6	4.30531
Azithro	Day 4-6	2.66042
Azithro	Day 4-6	2.75083
Azithro	Day 0-2	2.6586
Azithro	Day 4-6	3.72928
No ABX	Day 0-2	3.84646
No ABX	Day 0-2	2.79305
No ABX	Day 0-2	3.81734
Azithro	Day 0-2	1.82775
Azithro	Day 0-2	3.36873
No ABX	Day 0-2	3.22122
Azithro	Day 0-2	5.68171
Azithro	Day 0-2	2.41123
No ABX	Day 0-2	1.55385
No ABX	Day 0-2	1.8311
Azithro	Day 4-6	1.2326
Azithro	Day 4-6	1.60498
Azithro	Day 4-6	1.17076
No ABX	Day 4-6	0
Azithro	Day 0-2	0.920461
No ABX	Day 0-2	3.01358
Other ABX	Day 0-2	2.73978
No ABX	Day 0-2	2.39333
No ABX	Day 0-2	3.42784
Azithro	Day 0-2	0.075815
Azithro	Day 0-2	4.04891
No ABX	Day 0-2	3.20316
No ABX	Day 4-6	5.67679
No ABX	Day 0-2	0.743271
No ABX	Day 0-2	3.55605
No ABX	Day 0-2	4.72327
No ABX	Day 0-2	3.00535
Other ABX	Day 0-2	1.62852
Azithro	Day 4-6	3.7448
Azithro	Day 4-6	3.77274
Azithro	Day 4-6	4.22413
Azithro	Day 4-6	3.83046
Azithro	Day 4-6	3.23838
Other ABX	Day 0-2	0.26611
No ABX	Day 0-2	1.83142
Other ABX	Day 0-2	1.31603
Other ABX	Day 0-2	3.59262
Other ABX	Day 0-2	2.55041
Other ABX	Day 0-2	1.71363
Other ABX	Day 0-2	3.50431
Other ABX	Day 0-2	2.36651
Other ABX	Day 4-6	1.15918
Other ABX	Day 0-2	2.73652
Azithro	Day 0-2	2.78652
Other ABX	Day 0-2	3.02707
Azithro	Day 0-2	2.9217
Azithro	Day 0-2	0.237913
Azithro	Day 0-2	2.5036
Azithro	Day 0-2	1.97674
Azithro	Day 0-2	2.67462
Azithro	Day 0-2	1.93879
No ABX	Day 0-2	3.16254
No ABX	Day 0-2	1.90118
No ABX	Day 0-2	0.17798
No ABX	Day 4-6	2.34156
No ABX	Day 0-2	3.3444
No ABX	Day 0-2	2.95786
Other ABX	Day 0-2	5.10298
No ABX	Day 0-2	3.57243
Other ABX	Day 0-2	3.56562
Other ABX	Day 0-2	4.48284
Other ABX	Day 0-2	3.58998
No ABX	Day 0-2	2.02987
No ABX	Day 0-2	2.56658
No ABX	Day 0-2	3.32851
No ABX	Day 0-2	2.23861
No ABX	Day 0-2	4.78115
No ABX	Day 0-2	2.8848
No ABX	Day 0-2	3.485
No ABX	Day 0-2	2.46986
No ABX	Day 0-2	2.37043
Azithro	Day 4-6	2.72513
Other ABX	Day 0-2	3.43527
Other ABX	Day 0-2	2.07055
Other ABX	Day 0-2	2.75088
No ABX	Day 0-2	3.49203
No ABX	Day 4-6	1.7256
No ABX	Day 0-2	5.14928
Azithro	Day 0-2	1.89416
Azithro	Day 0-2	0.827696
Azithro	Day 0-2	0.957745
Azithro	Day 0-2	0.641967
No ABX	Day 0-2	4.46285
No ABX	Day 4-6	3.23743
No ABX	Day 0-2	2.38429
No ABX	Day 4-6	2.04581
No ABX	Day 0-2	1.02776
No ABX	Day 0-2	2.94373
Azithro	Day 0-2	2.31977
Other ABX	Day 0-2	2.32547
No ABX	Day 0-2	1.00339
Azithro	Day 0-2	1.55425
No ABX	Day 0-2	0.194616
Azithro	Day 0-2	1.58641
No ABX	Day 0-2	1.09119
Other ABX	Day 0-2	1.2944
Other ABX	Day 4-6	3.24405
No ABX	Day 4-6	3.16872
Other ABX	Day 4-6	4.02997
Other ABX	Day 0-2	1.22623
No ABX	Day 4-6	0.067941
Other ABX	Day 0-2	4.43358
Other ABX	Day 0-2	1.40608
Azithro	Day 0-2	1.77866
Azithro	Day 4-6	2.68308
Azithro	Day 4-6	2.8854
Other ABX	Day 4-6	3.80284
No ABX	Day 0-2	3.23523
No ABX	Day 0-2	3.60517
Other ABX	Day 0-2	1.50728
Azithro	Day 0-2	2.33493
Other ABX	Day 0-2	1.61399
Other ABX	Day 0-2	1.48229
Azithro	Day 0-2	3.04541
Other ABX	Day 4-6	0.335363
Other ABX	Day 0-2	2.4312
Other ABX	Day 0-2	3.04935
Other ABX	Day 0-2	1.7542
Other ABX	Day 0-2	2.2251
Azithro	Day 0-2	0.720656
Azithro	Day 0-2	0.232722
No ABX	Day 0-2	1.97666
Other ABX	Day 0-2	2.79438
Other ABX	Day 0-2	2.49415
Other ABX	Day 0-2	3.99455
No ABX	Day 0-2	0.524024
Azithro	Day 0-2	2.46394
No ABX	Day 4-6	4.30611
Azithro	Day 0-2	2.86703
No ABX	Day 0-2	3.57785
No ABX	Day 0-2	4.24787
Azithro	Day 0-2	1.86716
No ABX	Day 0-2	4.21248
No ABX	Day 0-2	2.52001
Azithro	Day 0-2	2.16355
Azithro	Day 0-2	2.15377
No ABX	Day 0-2	1.51311
Other ABX	Day 0-2	2.99467
Other ABX	Day 0-2	3.05601
No ABX	Day 0-2	2.40325
Other ABX	Day 0-2	3.24544
Azithro	Day 4-6	3.38452
No ABX	Day 0-2	2.08844
Azithro	Day 4-6	2.00175
No ABX	Day 0-2	1.89149
Other ABX	Day 0-2	2.47634
Other ABX	Day 0-2	2.75828
No ABX	Day 0-2	1.90249
No ABX	Day 4-6	4.54656
Other ABX	Day 0-2	3.42006
Other ABX	Day 0-2	4.91714
Other ABX	Day 0-2	5.65939
No ABX	Day 0-2	3.34353
Other ABX	Day 0-2	3.08891
Other ABX	Day 0-2	1.81892
Other ABX	Day 0-2	2.57917
Other ABX	Day 0-2	1.67773
Azithro	Day 0-2	0.519002
No ABX	Day 0-2	3.45122
Other ABX	Day 4-6	2.80383
Azithro	Day 0-2	1.01858
No ABX	Day 0-2	0.523847
No ABX	Day 0-2	3.36575
No ABX	Day 0-2	2.63463
No ABX	Day 4-6	4.22266
Other ABX	Day 0-2	2.73009
No ABX	Day 0-2	0.388476
No ABX	Day 0-2	3.08154
No ABX	Day 0-2	3.07083
Other ABX	Day 0-2	2.8984
Other ABX	Day 0-2	1.35772
Other ABX	Day 0-2	0.962821
Other ABX	Day 0-2	0.535277
Azithro	Day 0-2	1.99571
Other ABX	Day 4-6	2.51196
Azithro	Day 0-2	1.21064
Azithro	Day 0-2	1.46721
Azithro	Day 0-2	4.31576
Azithro	Day 0-2	4.28441
No ABX	Day 0-2	0.0974157
Other ABX	Day 0-2	2.19697
No ABX	Day 0-2	3.36549
Other ABX	Day 0-2	0.466823
Other ABX	Day 0-2	2.63693
Azithro	Day 0-2	4.19616
Azithro	Day 0-2	2.38129
Azithro	Day 0-2	3.84438
Other ABX	Day 4-6	3.25194
No ABX	Day 0-2	3.98159
No ABX	Day 0-2	3.75871
No ABX	Day 4-6	4.22949
No ABX	Day 0-2	2.21713
No ABX	Day 4-6	2.29117
No ABX	Day 0-2	0.928421
Azithro	Day 0-2	0.827582
Azithro	Day 0-2	3.52598
Azithro	Day 0-2	1.22052
Azithro	Day 0-2	0.864466
Other ABX	Day 0-2	2.82711
Other ABX	Day 0-2	2.68333
Other ABX	Day 0-2	5.64817
No ABX	Day 0-2	3.48839
Other ABX	Day 0-2	2.13174
Other ABX	Day 0-2	2.80228
Other ABX	Day 0-2	3.25757
Other ABX	Day 0-2	1.44782
Other ABX	Day 4-6	4.64822
Other ABX	Day 4-6	3.17194
Other ABX	Day 0-2	4.22303
Other ABX	Day 0-2	3.10178
Other ABX	Day 0-2	0.564823
Other ABX	Day 4-6	1.96579
Other ABX	Day 0-2	3.5248
Other ABX	Day 4-6	0.706253
No ABX	Day 0-2	0.193215
Other ABX	Day 0-2	2.25718
No ABX	Day 0-2	0.60265
Azithro	Day 0-2	3.38789
No ABX	Day 0-2	1.82619
Azithro	Day 0-2	1.996
Azithro	Day 0-2	4.04931
Other ABX	Day 0-2	2.15832
Azithro	Day 0-2	2.47248
No ABX	Day 0-2	4.36102
Other ABX	Day 4-6	2.04638
No ABX	Day 0-2	1.33918
Azithro	Day 0-2	2.13974
Other ABX	Day 0-2	1.56908
Other ABX	Day 4-6	2.83392
Other ABX	Day 4-6	1.68999
Other ABX	Day 4-6	1.02736
Azithro	Day 0-2	2.21969
No ABX	Day 4-6	2.75341
No ABX	Day 0-2	1.10575
No ABX	Day 0-2	1.44346
No ABX	Day 0-2	3.01832
No ABX	Day 0-2	1.95082
No ABX	Day 0-2	1.13431
Azithro	Day 0-2	3.13044
No ABX	Day 0-2	5.05232
No ABX	Day 0-2	1.32565
Other ABX	Day 0-2	1.67911
Other ABX	Day 0-2	3.39083
Azithro	Day 4-6	1.58001
No ABX	Day 0-2	2.98886
Azithro	Day 4-6	2.20142
Other ABX	Day 0-2	3.82655
Other ABX	Day 0-2	4.14759
Azithro	Day 4-6	3.64495
No ABX	Day 0-2	3.30168
Azithro	Day 0-2	3.63736
Azithro	Day 0-2	3.44381
No ABX	Day 0-2	1.66867
Azithro	Day 0-2	3.43752
Azithro	Day 0-2	2.78287
Azithro	Day 0-2	3.28944
Azithro	Day 0-2	2.47506
Azithro	Day 0-2	3.27561
Azithro	Day 0-2	2.41549
No ABX	Day 0-2	1.61594
No ABX	Day 0-2	4.42229
No ABX	Day 0-2	3.43367
No ABX	Day 4-6	5.42246
Other ABX	Day 0-2	2.5647
No ABX	Day 0-2	1.23505
No ABX	Day 0-2	1.72422
No ABX	Day 0-2	0.496
Other ABX	Day 0-2	2.72221
No ABX	Day 0-2	1.61379
No ABX	Day 0-2	0.16928
No ABX	Day 0-2	2.37543
Azithro	Day 0-2	1.91218
No ABX	Day 0-2	3.59013
No ABX	Day 0-2	3.05444
No ABX	Day 0-2	5.83527
No ABX	Day 4-6	0.684854
No ABX	Day 0-2	2.37666
No ABX	Day 0-2	3.67457
No ABX	Day 0-2	3.62099
Other ABX	Day 0-2	2.3825
Other ABX	Day 0-2	1.1186
Other ABX	Day 4-6	2.09869
Other ABX	Day 0-2	0.599883
Azithro	Day 0-2	2.70659
Other ABX	Day 0-2	2.13272
Other ABX	Day 0-2	1.50044
Other ABX	Day 0-2	1.37589
No ABX	Day 4-6	0.335164
No ABX	Day 0-2	1.45758
No ABX	Day 0-2	3.06654
Other ABX	Day 0-2	3.49734
Other ABX	Day 0-2	2.93674
No ABX	Day 0-2	3.14508
No ABX	Day 0-2	2.24802
No ABX	Day 0-2	2.54379
No ABX	Day 0-2	3.30981
No ABX	Day 0-2	2.24346
No ABX	Day 0-2	3.04949
No ABX	Day 0-2	1.81856
No ABX	Day 0-2	3.34784
No ABX	Day 0-2	3.08302
No ABX	Day 0-2	3.42467
No ABX	Day 0-2	0.205859
No ABX	Day 0-2	2.84543
Azithro	Day 0-2	2.06163
Azithro	Day 0-2	2.43939
Azithro	Day 0-2	2.21472
Azithro	Day 0-2	1.36516
No ABX	Day 0-2	0.376127
Other ABX	Day 0-2	3.12518
No ABX	Day 4-6	2.91042
Other ABX	Day 0-2	3.19729
Other ABX	Day 0-2	3.3012
Other ABX	Day 0-2	3.37611
No ABX	Day 0-2	2.95519
Other ABX	Day 0-2	1.31932
Other ABX	Day 0-2	2.78407
No ABX	Day 4-6	3.82568
No ABX	Day 0-2	3.87206
Azithro	Day 0-2	3.19447
No ABX	Day 0-2	4.57793
Azithro	Day 0-2	0.200707
Azithro	Day 0-2	4.25354
Azithro	Day 0-2	3.8153
Azithro	Day 0-2	4.23954
Azithro	Day 0-2	4.24104
Azithro	Day 0-2	4.24895
Azithro	Day 0-2	1.74388
No ABX	Day 0-2	3.41107
No ABX	Day 0-2	3.57298
No ABX	Day 0-2	4.05212
Azithro	Day 4-6	1.11144
No ABX	Day 0-2	3.00969
No ABX	Day 0-2	2.64158
No ABX	Day 0-2	4.07699
Other ABX	Day 4-6	2.85418
No ABX	Day 0-2	3.28896
No ABX	Day 0-2	2.1121
No ABX	Day 0-2	4.01518
No ABX	Day 0-2	0.112609
Azithro	Day 0-2	2.3639
Azithro	Day 0-2	2.64507
No ABX	Day 0-2	3.75629
Azithro	Day 0-2	1.43308
Azithro	Day 0-2	2.73116
Azithro	Day 0-2	1.65781
Azithro	Day 0-2	0.907163
Azithro	Day 0-2	0.76624
No ABX	Day 0-2	2.22558
Azithro	Day 0-2	3.06307
Azithro	Day 0-2	2.95168
Azithro	Day 0-2	2.56545
Azithro	Day 0-2	2.70132
Azithro	Day 0-2	2.07989
Azithro	Day 0-2	2.94658
Azithro	Day 4-6	2.40278
Azithro	Day 4-6	1.32263
No ABX	Day 0-2	1.06474
No ABX	Day 4-6	2.44133
No ABX	Day 0-2	2.12422
No ABX	Day 0-2	5.86577
No ABX	Day 0-2	3.42825
No ABX	Day 4-6	2.24407
No ABX	Day 0-2	2.87106
No ABX	Day 0-2	2.11629
No ABX	Day 0-2	2.61554
No ABX	Day 4-6	4.5718
No ABX	Day 0-2	2.30257
No ABX	Day 0-2	4.55582
No ABX	Day 4-6	3.12604
Other ABX	Day 0-2	1.16573
Azithro	Day 0-2	2.59633
Azithro	Day 0-2	3.46653
Azithro	Day 4-6	2.96838
Azithro	Day 0-2	3.59851
Azithro	Day 4-6	2.19923
No ABX	Day 0-2	4.30117
No ABX	Day 0-2	2.61857
No ABX	Day 0-2	3.1775
No ABX	Day 4-6	2.94647
Azithro	Day 0-2	2.99789
No ABX	Day 0-2	2.24998
No ABX	Day 0-2	2.51285
No ABX	Day 0-2	3.06986
Azithro	Day 0-2	3.42214
Azithro	Day 4-6	4.25644
No ABX	Day 0-2	3.56046
Other ABX	Day 0-2	4.12537
Azithro	Day 4-6	5.12184
Other ABX	Day 0-2	3.4287
Other ABX	Day 0-2	4.29314
Other ABX	Day 0-2	3.37912
No ABX	Day 0-2	2.27444
No ABX	Day 4-6	2.9575
Other ABX	Day 0-2	3.38965
Azithro	Day 0-2	1.49682
Azithro	Day 4-6	2.73541
Azithro	Day 4-6	2.14212
Azithro	Day 4-6	1.90238
No ABX	Day 0-2	4.6067
Azithro	Day 0-2	3.1189
Azithro	Day 0-2	2.88468
Other ABX	Day 0-2	4.74797
Other ABX	Day 4-6	5.41069
Azithro	Day 0-2	2.34163
Azithro	Day 0-2	2.06688
Azithro	Day 0-2	1.20726
Other ABX	Day 0-2	4.88257
Azithro	Day 0-2	1.40931
Azithro	Day 0-2	0.650575
No ABX	Day 0-2	2.93834
No ABX	Day 0-2	3.15092
Other ABX	Day 0-2	0.71265
No ABX	Day 4-6	1.27852
Other ABX	Day 0-2	4.25386
Other ABX	Day 4-6	4.34585
Other ABX	Day 0-2	3.33427
Azithro	Day 0-2	0.16131
No ABX	Day 0-2	2.5014
Azithro	Day 0-2	0.126428
Other ABX	Day 0-2	0.195552
No ABX	Day 0-2	2.86301
Azithro	Day 0-2	2.10073
Azithro	Day 0-2	2.73947
Azithro	Day 4-6	1.85646
Other ABX	Day 4-6	1.88416
Other ABX	Day 0-2	2.26543
Other ABX	Day 0-2	1.97275
Other ABX	Day 0-2	0.327934
No ABX	Day 0-2	1.25124
Other ABX	Day 0-2	2.57426
Azithro	Day 0-2	2.79869
Other ABX	Day 0-2	2.51204
Azithro	Day 4-6	2.7178
Azithro	Day 4-6	3.01759
Other ABX	Day 0-2	0.712513
Azithro	Day 4-6	4.27351
Azithro	Day 4-6	2.63398
No ABX	Day 0-2	4.1316
Azithro	Day 0-2	4.86222
Azithro	Day 4-6	3.8118
No ABX	Day 4-6	0.205253
Azithro	Day 0-2	1.55647
Other ABX	Day 0-2	2.85498
No ABX	Day 0-2	0.139047
Azithro	Day 0-2	3.85588
Azithro	Day 0-2	2.54151
Other ABX	Day 4-6	4.49637
No ABX	Day 0-2	1.10708
Other ABX	Day 0-2	3.44866
No ABX	Day 0-2	0.622445
No ABX	Day 0-2	3.00371
No ABX	Day 0-2	2.59298
No ABX	Day 0-2	3.85873
No ABX	Day 4-6	2.04814
No ABX	Day 0-2	1.99764
Azithro	Day 0-2	0.574355
Azithro	Day 0-2	2.18904
Azithro	Day 0-2	1.29193
No ABX	Day 4-6	0.450335
Azithro	Day 0-2	1.20353
Azithro	Day 0-2	2.7869
Other ABX	Day 4-6	0.591889
Other ABX	Day 0-2	1.77803
Other ABX	Day 0-2	4.09677
No ABX	Day 0-2	0.211632
No ABX	Day 0-2	1.93422
No ABX	Day 0-2	2.08715
No ABX	Day 0-2	2.30596
Azithro	Day 4-6	1.98964
Azithro	Day 0-2	0.556588
Other ABX	Day 4-6	3.626
Other ABX	Day 4-6	1.22296
No ABX	Day 0-2	3.26042
Other ABX	Day 4-6	3.11238
Other ABX	Day 0-2	3.2883
Other ABX	Day 0-2	3.62763
No ABX	Day 0-2	3.35704
Azithro	Day 0-2	2.31433
Azithro	Day 0-2	1.97387
Azithro	Day 0-2	3.21759
Azithro	Day 0-2	2.53737
Azithro	Day 0-2	1.66058
Azithro	Day 4-6	3.43222
Azithro	Day 4-6	3.5467
Azithro	Day 4-6	4.10681
Azithro	Day 4-6	1.31535
Azithro	Day 0-2	3.01612
Azithro	Day 0-2	3.06169
Azithro	Day 0-2	2.75762
No ABX	Day 0-2	0.103841
No ABX	Day 0-2	1.78935
No ABX	Day 0-2	2.4811
Azithro	Day 0-2	3.03605
No ABX	Day 0-2	1.83084
Azithro	Day 0-2	5.86614
No ABX	Day 0-2	4.80992
No ABX	Day 4-6	5.85644
Azithro	Day 0-2	3.44562
No ABX	Day 0-2	2.99493
No ABX	Day 0-2	2.53368
No ABX	Day 0-2	1.62017
Other ABX	Day 0-2	3.21726
Other ABX	Day 4-6	3.35179
Other ABX	Day 4-6	1.98143
Other ABX	Day 4-6	0.843702
No ABX	Day 0-2	0.425328
No ABX	Day 0-2	2.9525
No ABX	Day 0-2	1.3623
No ABX	Day 0-2	2.76119
No ABX	Day 0-2	3.18803
No ABX	Day 0-2	1.36172
No ABX	Day 0-2	1.4242
No ABX	Day 0-2	3.1089
No ABX	Day 0-2	2.77613
No ABX	Day 0-2	3.21791
No ABX	Day 0-2	4.26864
No ABX	Day 0-2	2.02112
Other ABX	Day 0-2	3.61449
Other ABX	Day 0-2	3.27607
Other ABX	Day 0-2	2.51873
Other ABX	Day 0-2	1.70478
Other ABX	Day 0-2	1.87169
No ABX	Day 0-2	4.23443
No ABX	Day 0-2	2.548
No ABX	Day 4-6	2.63698
No ABX	Day 0-2	2.76743
No ABX	Day 0-2	3.59918
No ABX	Day 0-2	2.46636
No ABX	Day 4-6	2.67873
Azithro	Day 0-2	0.251596
Other ABX	Day 0-2	2.96123
No ABX	Day 0-2	3.69949
No ABX	Day 0-2	1.60147
No ABX	Day 0-2	1.76714
Azithro	Day 0-2	1.59546
Other ABX	Day 0-2	5.58453
Other ABX	Day 0-2	4.40231
Other ABX	Day 0-2	4.59465
No ABX	Day 0-2	3.74409
No ABX	Day 0-2	5.22764
No ABX	Day 0-2	4.28348
No ABX	Day 0-2	1.32976
Other ABX	Day 0-2	4.39068
No ABX	Day 0-2	1.11423
Azithro	Day 0-2	2.01814
Azithro	Day 0-2	5.7823
No ABX	Day 4-6	2.0016
Azithro	Day 0-2	1.96384
No ABX	Day 0-2	3.88864
No ABX	Day 0-2	3.35164
No ABX	Day 0-2	2.41141
No ABX	Day 4-6	4.51831
Azithro	Day 4-6	2.24567
Azithro	Day 4-6	4.33089
Azithro	Day 4-6	2.41217
No ABX	Day 0-2	3.03019
Azithro	Day 4-6	3.39867
Azithro	Day 4-6	4.15844
Azithro	Day 0-2	2.25306
Azithro	Day 4-6	2.66757
No ABX	Day 0-2	0.405848
No ABX	Day 0-2	1.652
No ABX	Day 0-2	5.42475
No ABX	Day 0-2	2.35523
No ABX	Day 0-2	0.489122
No ABX	Day 0-2	1.66097
Other ABX	Day 0-2	3.68473
Azithro	Day 0-2	0.330234
Azithro	Day 0-2	2.703
Other ABX	Day 0-2	2.61199
Other ABX	Day 0-2	0.860825
Azithro	Day 0-2	3.07773
No ABX	Day 0-2	0.0881767
No ABX	Day 4-6	2.62169
Azithro	Day 0-2	5.24736
No ABX	Day 0-2	2.87774
No ABX	Day 4-6	2.56984
Other ABX	Day 4-6	0.506606
No ABX	Day 0-2	4.43201
No ABX	Day 4-6	4.41476
No ABX	Day 0-2	2.58984
Other ABX	Day 4-6	2.15239
No ABX	Day 0-2	1.15183
No ABX	Day 0-2	3.80805
Other ABX	Day 0-2	3.55534
Other ABX	Day 0-2	3.22693
Other ABX	Day 0-2	4.25108
Other ABX	Day 0-2	3.43525
Other ABX	Day 0-2	2.60407
Other ABX	Day 0-2	2.46909
No ABX	Day 0-2	2.44828
No ABX	Day 0-2	3.27347
No ABX	Day 4-6	0.187705
Other ABX	Day 0-2	3.09519
Azithro	Day 0-2	4.35982
Other ABX	Day 0-2	2.10298
Other ABX	Day 0-2	1.34356
Azithro	Day 4-6	3.15728
Azithro	Day 4-6	2.84288
No ABX	Day 0-2	3.78742
Other ABX	Day 0-2	2.14293
Other ABX	Day 0-2	2.42032
Other ABX	Day 0-2	4.00749
No ABX	Day 0-2	0.422101
Other ABX	Day 0-2	2.83492
Azithro	Day 0-2	3.0774
Azithro	Day 0-2	4.07414
Azithro	Day 0-2	3.36147
Azithro	Day 4-6	3.96317
Azithro	Day 0-2	2.96651
Azithro	Day 4-6	4.78352
Azithro	Day 4-6	2.81414
Azithro	Day 0-2	1.02058
Azithro	Day 0-2	2.70013
No ABX	Day 4-6	2.58179
No ABX	Day 0-2	4.45942
Other ABX	Day 4-6	5.82212
No ABX	Day 0-2	2.93936
Other ABX	Day 4-6	0.69692
Other ABX	Day 4-6	2.44801
No ABX	Day 0-2	1.24617
No ABX	Day 0-2	5.32354
Other ABX	Day 4-6	1.56167
Other ABX	Day 0-2	2.68897
No ABX	Day 0-2	0.271098
No ABX	Day 0-2	1.05783
No ABX	Day 0-2	1.94167
No ABX	Day 0-2	3.11353
No ABX	Day 0-2	0.287799
No ABX	Day 0-2	3.02619
Other ABX	Day 0-2	2.46937
Other ABX	Day 0-2	3.62615
No ABX	Day 4-6	1.32421
Azithro	Day 0-2	3.72632
Azithro	Day 0-2	3.7501
Azithro	Day 0-2	0.544527
Other ABX	Day 4-6	2.83479
Other ABX	Day 0-2	2.76262
Azithro	Day 4-6	5.06117
Other ABX	Day 4-6	1.50639
Other ABX	Day 4-6	3.95077
Other ABX	Day 4-6	4.26308
Other ABX	Day 4-6	2.51002
No ABX	Day 4-6	4.73898
Azithro	Day 0-2	2.01694
Azithro	Day 0-2	2.69516
Azithro	Day 0-2	2.59664
Azithro	Day 0-2	3.20521
Other ABX	Day 0-2	2.48356
Other ABX	Day 0-2	4.21975
No ABX	Day 0-2	1.62448
No ABX	Day 0-2	1.43501
Other ABX	Day 0-2	1.20373
No ABX	Day 0-2	1.93857
Other ABX	Day 0-2	2.50185
No ABX	Day 0-2	2.04987
No ABX	Day 0-2	0.677781
No ABX	Day 0-2	2.74539
No ABX	Day 0-2	1.76957
Azithro	Day 0-2	3.833
Azithro	Day 0-2	3.83595
Other ABX	Day 0-2	1.31078
Other ABX	Day 0-2	4.4969
Other ABX	Day 4-6	2.29041
No ABX	Day 0-2	1.43461
No ABX	Day 4-6	0.753622
No ABX	Day 0-2	1.6558
No ABX	Day 0-2	3.23422
Other ABX	Day 4-6	2.44741
No ABX	Day 0-2	3.86258
Other ABX	Day 0-2	0.701743
No ABX	Day 0-2	3.18316
No ABX	Day 0-2	2.22563
No ABX	Day 0-2	0.572231
No ABX	Day 0-2	1.23353
No ABX	Day 0-2	3.47993
No ABX	Day 0-2	2.05481
No ABX	Day 0-2	1.46912
No ABX	Day 0-2	1.72247
No ABX	Day 0-2	1.87788
No ABX	Day 0-2	1.45936
No ABX	Day 0-2	2.72999
Azithro	Day 0-2	3.64685
Azithro	Day 4-6	0.347427
Azithro	Day 0-2	4.29261
Azithro	Day 0-2	3.68444
Azithro	Day 0-2	1.12285
No ABX	Day 4-6	3.07763
Other ABX	Day 0-2	0.099713
No ABX	Day 0-2	0.0879611
Other ABX	Day 0-2	1.4153
Other ABX	Day 0-2	1.52178
Azithro	Day 0-2	3.83888
Azithro	Day 0-2	4.73019
Other ABX	Day 0-2	2.15014
Azithro	Day 0-2	5.23381
Other ABX	Day 0-2	3.17498
Other ABX	Day 0-2	3.11781
Other ABX	Day 0-2	2.99502
No ABX	Day 4-6	2.7935
No ABX	Day 0-2	0.0781918
Azithro	Day 0-2	1.04324
Azithro	Day 0-2	2.78989
No ABX	Day 0-2	0.121637
No ABX	Day 0-2	3.07252
Other ABX	Day 0-2	1.42076
No ABX	Day 0-2	0.949801
No ABX	Day 4-6	4.67208
Other ABX	Day 0-2	2.18876
Other ABX	Day 0-2	3.13067
Other ABX	Day 0-2	2.34519
Azithro	Day 0-2	3.00266
Azithro	Day 0-2	0.765294
Azithro	Day 0-2	2.29961
Azithro	Day 0-2	1.63774
Azithro	Day 0-2	1.19476
No ABX	Day 4-6	2.75225
No ABX	Day 0-2	1.45408
No ABX	Day 4-6	0.234736
Other ABX	Day 4-6	1.34849
No ABX	Day 0-2	3.081
No ABX	Day 0-2	3.82407
Azithro	Day 0-2	4.75504
Azithro	Day 0-2	2.77364
Azithro	Day 0-2	5.37286
No ABX	Day 0-2	3.64719
No ABX	Day 0-2	4.46954
No ABX	Day 0-2	2.3111
No ABX	Day 4-6	2.10827
Other ABX	Day 0-2	0.334039
No ABX	Day 0-2	2.28004
No ABX	Day 4-6	4.88317
Other ABX	Day 0-2	0.16429
Other ABX	Day 4-6	1.62441
Other ABX	Day 0-2	2.0847
Azithro	Day 0-2	2.90023
Azithro	Day 0-2	2.89803
Azithro	Day 0-2	2.59394
Azithro	Day 0-2	3.0358
Azithro	Day 0-2	2.16856
Azithro	Day 0-2	1.96563
Azithro	Day 0-2	5.21339
No ABX	Day 0-2	0.0764141
Other ABX	Day 0-2	4.22163
Other ABX	Day 0-2	2.54039
Other ABX	Day 0-2	5.45466
Azithro	Day 0-2	1.28577
Azithro	Day 0-2	3.09886
Other ABX	Day 0-2	1.04429
Azithro	Day 0-2	1.58358
Other ABX	Day 0-2	2.44975
Other ABX	Day 0-2	2.11756
Other ABX	Day 0-2	1.76441
No ABX	Day 0-2	1.41658
Azithro	Day 4-6	2.12339
No ABX	Day 0-2	5.17911
No ABX	Day 0-2	0.606018
Other ABX	Day 0-2	2.13095
Other ABX	Day 4-6	0.112914
No ABX	Day 4-6	0.0696458
Other ABX	Day 0-2	3.78774
No ABX	Day 0-2	2.37345
No ABX	Day 0-2	2.81209
No ABX	Day 0-2	0.480952
No ABX	Day 0-2	0.204711
No ABX	Day 0-2	4.64803
No ABX	Day 0-2	3.96636
No ABX	Day 0-2	4.0796
Azithro	Day 0-2	0.0582834
No ABX	Day 0-2	2.57235
Azithro	Day 0-2	1.15168
Azithro	Day 4-6	3.35356
No ABX	Day 4-6	4.62051
Azithro	Day 0-2	1.78259
Azithro	Day 4-6	2.69843
Azithro	Day 0-2	2.68322
Azithro	Day 4-6	3.4863
No ABX	Day 4-6	2.37277
No ABX	Day 0-2	3.83015
Azithro	Day 0-2	0.489829
Azithro	Day 0-2	1.97526
Azithro	Day 0-2	0.179195
Azithro	Day 0-2	4.03203
Azithro	Day 4-6	3.06281
Azithro	Day 4-6	4.42322
No ABX	Day 0-2	3.44502
Other ABX	Day 0-2	0.153385
Other ABX	Day 0-2	3.74849
Other ABX	Day 0-2	5.70282
Other ABX	Day 0-2	3.36252
Azithro	Day 0-2	2.02558
No ABX	Day 0-2	3.24051
Other ABX	Day 0-2	2.05054
No ABX	Day 0-2	3.58382
Azithro	Day 0-2	0.965679
Other ABX	Day 0-2	3.41321
Other ABX	Day 0-2	3.04799
No ABX	Day 0-2	2.19483
No ABX	Day 0-2	1.91652
Azithro	Day 0-2	0.351556
No ABX	Day 0-2	5.46396
No ABX	Day 0-2	1.57194
Other ABX	Day 0-2	1.72465
No ABX	Day 0-2	1.11601
Other ABX	Day 0-2	3.55945
Other ABX	Day 0-2	2.46566
Other ABX	Day 0-2	3.94933
Other ABX	Day 0-2	2.18556
Other ABX	Day 0-2	1.95026
Other ABX	Day 0-2	2.43789
No ABX	Day 0-2	1.66712
No ABX	Day 0-2	0.954809
Azithro	Day 0-2	5.55802
Other ABX	Day 0-2	0.893996
No ABX	Day 0-2	1.16584
Azithro	Day 4-6	4.49819
No ABX	Day 0-2	5.14934
Other ABX	Day 0-2	0.50516
Azithro	Day 4-6	1.79678
No ABX	Day 0-2	5.52088
No ABX	Day 0-2	3.77185
Other ABX	Day 0-2	1.34691
No ABX	Day 4-6	0.782915
No ABX	Day 0-2	2.58967
No ABX	Day 0-2	4.32612
No ABX	Day 0-2	3.80004
No ABX	Day 0-2	3.76052
No ABX	Day 0-2	4.07156
Azithro	Day 0-2	1.13471
Azithro	Day 0-2	4.57216
Azithro	Day 0-2	0.898039
Azithro	Day 0-2	4.32761
Azithro	Day 0-2	4.41541
Azithro	Day 0-2	2.74825
Azithro	Day 0-2	3.66598
Azithro	Day 0-2	3.20103
Azithro	Day 0-2	2.83732
Azithro	Day 0-2	4.47054
Azithro	Day 0-2	3.87515
No ABX	Day 0-2	4.51099
No ABX	Day 0-2	2.58255
No ABX	Day 0-2	4.01869
No ABX	Day 0-2	4.14115
No ABX	Day 0-2	0.137031
No ABX	Day 0-2	3.51384
Other ABX	Day 0-2	2.48575
Other ABX	Day 0-2	4.1551
Other ABX	Day 0-2	3.33649
No ABX	Day 0-2	2.20382
Other ABX	Day 0-2	1.98033
Other ABX	Day 0-2	3.05
Other ABX	Day 0-2	2.28116
Other ABX	Day 0-2	2.8169
No ABX	Day 0-2	2.15031
No ABX	Day 0-2	1.77857
No ABX	Day 0-2	4.40822
No ABX	Day 0-2	1.21987
Other ABX	Day 0-2	2.4333
No ABX	Day 0-2	0.0765071
No ABX	Day 4-6	1.85554
No ABX	Day 0-2	2.70622
No ABX	Day 0-2	2.80632
Azithro	Day 0-2	2.05459
Other ABX	Day 4-6	2.44813
No ABX	Day 4-6	2.08817
Other ABX	Day 0-2	2.35605
Other ABX	Day 4-6	3.40077
No ABX	Day 4-6	1.88104
No ABX	Day 0-2	3.74271
Azithro	Day 0-2	3.33537
No ABX	Day 0-2	4.05964
Azithro	Day 0-2	3.83833
Azithro	Day 0-2	2.92457
Azithro	Day 0-2	2.67901
No ABX	Day 0-2	5.07509
Azithro	Day 0-2	3.0294
No ABX	Day 0-2	1.28496
No ABX	Day 0-2	0.796047
No ABX	Day 0-2	0.577004
No ABX	Day 0-2	3.36063
Azithro	Day 0-2	1.3333
Azithro	Day 0-2	2.41284
No ABX	Day 0-2	3.75722
No ABX	Day 0-2	2.40271
No ABX	Day 0-2	2.67842
Other ABX	Day 0-2	4.5578
Other ABX	Day 0-2	3.19885
Other ABX	Day 0-2	4.42597
Other ABX	Day 0-2	4.01361
Other ABX	Day 0-2	1.9067
No ABX	Day 0-2	1.79125
No ABX	Day 0-2	0.694137
No ABX	Day 0-2	3.72619
Other ABX	Day 0-2	5.52191
No ABX	Day 0-2	1.31654
No ABX	Day 0-2	1.089
Azithro	Day 0-2	3.48351
Azithro	Day 4-6	2.41135
Azithro	Day 4-6	5.49964
Other ABX	Day 0-2	4.04379
No ABX	Day 4-6	0.832808
Other ABX	Day 4-6	1.0542
No ABX	Day 0-2	1.38045
No ABX	Day 0-2	1.45527
No ABX	Day 0-2	0.776142
No ABX	Day 0-2	0.968828
No ABX	Day 0-2	1.30548
Other ABX	Day 0-2	1.44717
Other ABX	Day 0-2	3.72017
Other ABX	Day 0-2	0.752493
Other ABX	Day 0-2	3.65516
No ABX	Day 0-2	1.55355
Other ABX	Day 0-2	0.530012
No ABX	Day 4-6	4.37633
Azithro	Day 4-6	2.44379
No ABX	Day 0-2	0.135493
Azithro	Day 4-6	0.354407
No ABX	Day 0-2	1.67446
Other ABX	Day 0-2	3.71858
No ABX	Day 0-2	3.41594
Azithro	Day 0-2	1.96226
Azithro	Day 0-2	3.18172
Azithro	Day 0-2	1.96481
Azithro	Day 0-2	2.33471
Azithro	Day 0-2	3.12997
Azithro	Day 0-2	2.69129
Azithro	Day 0-2	2.41851
No ABX	Day 0-2	3.52609
No ABX	Day 0-2	3.48737
No ABX	Day 0-2	0.397416
No ABX	Day 0-2	3.86033
No ABX	Day 0-2	3.71758
No ABX	Day 0-2	2.21349
Other ABX	Day 0-2	2.31578
Azithro	Day 0-2	2.31713
Azithro	Day 0-2	1.29455
Azithro	Day 0-2	3.19503
Azithro	Day 0-2	4.05999
Azithro	Day 0-2	1.72821
Azithro	Day 4-6	4.14311
Azithro	Day 4-6	4.02743
Azithro	Day 0-2	2.18213
No ABX	Day 0-2	2.66615
No ABX	Day 0-2	1.90251
Azithro	Day 4-6	4.73669
Azithro	Day 0-2	3.93652
Azithro	Day 0-2	5.06067
Other ABX	Day 0-2	3.09715
Azithro	Day 4-6	1.1313
Azithro	Day 0-2	4.78762
No ABX	Day 0-2	2.28297
Azithro	Day 0-2	4.53448
No ABX	Day 0-2	4.50662
Azithro	Day 4-6	2.6682
No ABX	Day 0-2	2.60257
No ABX	Day 4-6	4.02466
No ABX	Day 0-2	2.20998
Azithro	Day 0-2	4.10386
No ABX	Day 0-2	3.83415
Azithro	Day 0-2	2.39452
Other ABX	Day 0-2	5.1121
Azithro	Day 0-2	5.47073
Azithro	Day 0-2	1.9401
Azithro	Day 0-2	1.69816
Azithro	Day 0-2	2.28767
No ABX	Day 0-2	2.04092
No ABX	Day 0-2	2.7158
No ABX	Day 0-2	3.00183
Other ABX	Day 0-2	5.78805
No ABX	Day 4-6	4.13401
Azithro	Day 0-2	0.262801
No ABX	Day 0-2	0.624676
No ABX	Day 4-6	2.97168
Azithro	Day 0-2	1.51597
Azithro	Day 0-2	0.430579
Azithro	Day 0-2	3.67587
Azithro	Day 0-2	2.68322
Azithro	Day 0-2	2.4201
Azithro	Day 0-2	3.63924
Other ABX	Day 0-2	1.98181
Azithro	Day 0-2	2.79218
Azithro	Day 0-2	2.92447
Azithro	Day 0-2	3.26684
Azithro	Day 0-2	3.42644
Azithro	Day 0-2	1.27958
Azithro	Day 0-2	2.37677
Azithro	Day 0-2	3.09136
Azithro	Day 0-2	2.5627
Azithro	Day 0-2	2.57781
Azithro	Day 0-2	1.49238
Azithro	Day 4-6	2.75075
Other ABX	Day 0-2	2.93981
No ABX	Day 0-2	0.565534
No ABX	Day 0-2	1.16709
No ABX	Day 0-2	3.3743
No ABX	Day 0-2	3.0187
No ABX	Day 0-2	5.27808
No ABX	Day 0-2	3.80458
No ABX	Day 0-2	1.77588
No ABX	Day 0-2	0.473824
No ABX	Day 0-2	0.577492
No ABX	Day 0-2	1.91426
No ABX	Day 0-2	0.164918
No ABX	Day 4-6	2.24447
Other ABX	Day 0-2	5.06469
Other ABX	Day 0-2	5.65195
Other ABX	Day 0-2	2.42398
Other ABX	Day 0-2	5.53931
No ABX	Day 0-2	1.49336
No ABX	Day 0-2	1.08031
No ABX	Day 0-2	3.03727
Other ABX	Day 0-2	1.36402
No ABX	Day 4-6	4.95767
No ABX	Day 0-2	4.52833
No ABX	Day 0-2	2.98334
No ABX	Day 0-2	1.26024
Azithro	Day 0-2	5.52073
Other ABX	Day 4-6	5.56079
Other ABX	Day 0-2	3.94018
No ABX	Day 4-6	2.33588
Other ABX	Day 4-6	2.67537
No ABX	Day 0-2	3.83721
Azithro	Day 0-2	3.63914
Azithro	Day 0-2	2.69188
Azithro	Day 4-6	4.96701
No ABX	Day 0-2	2.02573
No ABX	Day 0-2	0.545735
Azithro	Day 0-2	3.61121
Azithro	Day 0-2	5.21927
Other ABX	Day 0-2	3.58459
No ABX	Day 0-2	4.51311
No ABX	Day 4-6	2.42419
No ABX	Day 0-2	3.64855
Other ABX	Day 0-2	2.02955
Azithro	Day 0-2	0.128343
Other ABX	Day 0-2	0.571632
Other ABX	Day 0-2	0.567299
Azithro	Day 4-6	1.23245
No ABX	Day 0-2	3.85171
Other ABX	Day 0-2	0.0807149
Other ABX	Day 0-2	1.0556
Other ABX	Day 0-2	1.4839
Azithro	Day 0-2	2.60037
No ABX	Day 0-2	1.37365
Azithro	Day 0-2	1.05151
Azithro	Day 4-6	5.16759
No ABX	Day 4-6	2.72897
Azithro	Day 0-2	2.46766
Azithro	Day 0-2	2.76088
No ABX	Day 4-6	2.89142
No ABX	Day 0-2	1.90146
Azithro	Day 4-6	5.3291
Other ABX	Day 0-2	1.74353
Other ABX	Day 0-2	5.04636
No ABX	Day 4-6	3.90364
Azithro	Day 4-6	5.84153
No ABX	Day 0-2	4.71798
Azithro	Day 0-2	1.98624
No ABX	Day 0-2	3.31129
Azithro	Day 0-2	2.43578
No ABX	Day 0-2	1.1456
No ABX	Day 0-2	3.39967
Azithro	Day 4-6	1.29543
Azithro	Day 0-2	5.39518
Azithro	Day 0-2	1.90723
Azithro	Day 0-2	0.936361
Azithro	Day 4-6	3.56901
Other ABX	Day 4-6	0.272111
No ABX	Day 0-2	1.10012
Other ABX	Day 4-6	3.28544
No ABX	Day 0-2	1.87333
Other ABX	Day 0-2	2.55604
No ABX	Day 0-2	2.97391
No ABX	Day 0-2	1.15714
No ABX	Day 0-2	1.76443
Other ABX	Day 4-6	0.413435
Other ABX	Day 4-6	1.51026
Azithro	Day 0-2	4.49461
Other ABX	Day 4-6	4.20658
Azithro	Day 0-2	1.23236
Other ABX	Day 0-2	3.45357
Azithro	Day 0-2	3.35356
Azithro	Day 0-2	0.68798
No ABX	Day 0-2	3.59699
No ABX	Day 0-2	2.78648
No ABX	Day 4-6	2.81816
Other ABX	Day 0-2	4.37896
No ABX	Day 0-2	0.206136
No ABX	Day 0-2	1.88167
No ABX	Day 4-6	3.09817
Other ABX	Day 0-2	1.54603
Azithro	Day 0-2	0.205138
Azithro	Day 0-2	2.42394
Azithro	Day 0-2	2.69174
Azithro	Day 0-2	3.12152
No ABX	Day 4-6	4.04069
No ABX	Day 0-2	3.522
Azithro	Day 0-2	3.85147
Azithro	Day 4-6	2.17268
Other ABX	Day 0-2	2.39417
Other ABX	Day 0-2	2.21157
Azithro	Day 0-2	0.480856
No ABX	Day 0-2	0.0455621
No ABX	Day 0-2	1.45506
Other ABX	Day 4-6	3.38415
Other ABX	Day 4-6	0.945501
No ABX	Day 0-2	2.79362
No ABX	Day 0-2	1.02426
No ABX	Day 0-2	2.41417
No ABX	Day 0-2	3.63789
No ABX	Day 0-2	3.16169
Azithro	Day 0-2	5.00182
No ABX	Day 0-2	2.557
Azithro	Day 0-2	1.37475
Other ABX	Day 0-2	0.171402
No ABX	Day 0-2	4.15419
Other ABX	Day 0-2	2.11281
Other ABX	Day 0-2	4.15405
Other ABX	Day 0-2	1.72216
Other ABX	Day 0-2	0.494198
Other ABX	Day 0-2	2.11757
Other ABX	Day 0-2	3.02894
Other ABX	Day 0-2	3.57499
Other ABX	Day 0-2	1.89552
Other ABX	Day 0-2	2.64981
Other ABX	Day 0-2	2.59243
Other ABX	Day 0-2	4.07933
Other ABX	Day 0-2	3.40361
Azithro	Day 0-2	3.55191
Azithro	Day 0-2	1.25956
Azithro	Day 4-6	0.775343
No ABX	Day 0-2	1.39526
No ABX	Day 4-6	1.58868
No ABX	Day 0-2	0.0926848
Azithro	Day 0-2	0.900402
Azithro	Day 0-2	5.34023
No ABX	Day 4-6	0.133951
No ABX	Day 0-2	3.96498
No ABX	Day 4-6	2.49993
Azithro	Day 4-6	1.09447
No ABX	Day 4-6	1.77873
No ABX	Day 0-2	0.491541
Azithro	Day 0-2	3.39915
Azithro	Day 0-2	3.45876
Azithro	Day 0-2	3.32951
No ABX	Day 0-2	0.172904
Other ABX	Day 0-2	2.48558
Azithro	Day 4-6	0.736137
No ABX	Day 4-6	5.36531
No ABX	Day 0-2	2.80417
No ABX	Day 0-2	3.31677
No ABX	Day 4-6	0.122689
No ABX	Day 4-6	4.39504
No ABX	Day 0-2	2.8317
No ABX	Day 4-6	3.45007
No ABX	Day 0-2	2.73789
Other ABX	Day 0-2	0.306063
No ABX	Day 0-2	2.46567
No ABX	Day 0-2	3.67391
No ABX	Day 0-2	1.06456
No ABX	Day 4-6	3.0331
Other ABX	Day 0-2	3.7233
Other ABX	Day 4-6	3.58483
Other ABX	Day 4-6	2.33896
Azithro	Day 0-2	0.394564
Other ABX	Day 0-2	1.26485
Other ABX	Day 0-2	3.06031
Other ABX	Day 0-2	2.15855
No ABX	Day 0-2	2.55959
No ABX	Day 0-2	1.7821
Other ABX	Day 0-2	3.5118
No ABX	Day 0-2	0.825735
Other ABX	Day 0-2	2.69165
Other ABX	Day 0-2	2.82502
Other ABX	Day 0-2	4.65455
Other ABX	Day 0-2	1.37145
No ABX	Day 0-2	4.39278
No ABX	Day 0-2	4.40424
No ABX	Day 0-2	1.97408
Other ABX	Day 0-2	1.41197
Other ABX	Day 4-6	3.85189
Azithro	Day 4-6	3.85442
No ABX	Day 4-6	2.72435
Other ABX	Day 0-2	2.34765
Azithro	Day 4-6	2.2597
Other ABX	Day 0-2	3.18429
No ABX	Day 0-2	2.55805
Azithro	Day 4-6	0.25731
No ABX	Day 0-2	2.22394
No ABX	Day 4-6	0.638365
No ABX	Day 0-2	3.50323
No ABX	Day 0-2	2.79906
Other ABX	Day 0-2	2.7806
Other ABX	Day 4-6	2.93167
Other ABX	Day 4-6	2.17896
No ABX	Day 0-2	1.97666
No ABX	Day 0-2	1.11525
No ABX	Day 0-2	2.18829
No ABX	Day 0-2	0.098931
No ABX	Day 4-6	1.72745
No ABX	Day 0-2	2.37932
No ABX	Day 0-2	3.17444
Azithro	Day 4-6	3.19519
Azithro	Day 0-2	0.567491
Other ABX	Day 4-6	0.0937029
No ABX	Day 0-2	0.890563
No ABX	Day 0-2	2.82356
No ABX	Day 0-2	0.329272
No ABX	Day 4-6	3.74395
Azithro	Day 0-2	3.04415
Other ABX	Day 0-2	3.29043
Other ABX	Day 0-2	5.4417
Azithro	Day 0-2	2.40614
No ABX	Day 0-2	0.790193
No ABX	Day 0-2	1.94709
Other ABX	Day 0-2	1.96746
Other ABX	Day 0-2	5.54817
Other ABX	Day 0-2	1.07695
Other ABX	Day 0-2	3.59808
Other ABX	Day 0-2	3.45836
Azithro	Day 0-2	4.81324
No ABX	Day 0-2	5.6584
Other ABX	Day 0-2	1.71826
Other ABX	Day 0-2	3.64923
Other ABX	Day 0-2	3.94543
No ABX	Day 0-2	3.69521
No ABX	Day 4-6	0.135411
No ABX	Day 0-2	2.82303
No ABX	Day 0-2	4.05251
Other ABX	Day 0-2	1.9479
No ABX	Day 0-2	2.22681
No ABX	Day 0-2	1.13784
No ABX	Day 0-2	0.0802908
No ABX	Day 0-2	3.1596
No ABX	Day 0-2	2.88993
No ABX	Day 4-6	3.14561
No ABX	Day 0-2	2.43632
No ABX	Day 0-2	4.84608
No ABX	Day 0-2	3.03955
No ABX	Day 0-2	1.57835
No ABX	Day 0-2	1.59299
No ABX	Day 0-2	3.8352
Other ABX	Day 0-2	5.23903
No ABX	Day 0-2	1.14384
No ABX	Day 4-6	2.21474
No ABX	Day 0-2	2.41179
Azithro	Day 0-2	3.2168
Azithro	Day 0-2	3.19725
Other ABX	Day 0-2	2.34619
No ABX	Day 0-2	0.157104
No ABX	Day 0-2	0.272306
No ABX	Day 0-2	3.082
Azithro	Day 0-2	1.31443
Azithro	Day 0-2	3.02015
No ABX	Day 0-2	1.48738
Other ABX	Day 0-2	2.88723
Other ABX	Day 0-2	2.33328
No ABX	Day 4-6	1.14004
No ABX	Day 0-2	1.65111
Other ABX	Day 0-2	1.80841
Other ABX	Day 0-2	1.71664
No ABX	Day 0-2	4.58382
No ABX	Day 0-2	1.33807
No ABX	Day 0-2	3.04041
Other ABX	Day 0-2	1.35128
No ABX	Day 0-2	3.69992
No ABX	Day 0-2	0.920081
No ABX	Day 0-2	0.618301
No ABX	Day 4-6	2.04224
Other ABX	Day 4-6	4.33628
Azithro	Day 0-2	4.89751
Azithro	Day 0-2	3.6612
Azithro	Day 0-2	4.36047
No ABX	Day 4-6	0.240824
No ABX	Day 0-2	0.715378
Other ABX	Day 4-6	4.04623
No ABX	Day 4-6	4.72969
Azithro	Day 0-2	5.51412
No ABX	Day 0-2	2.46606
No ABX	Day 0-2	3.18941
No ABX	Day 0-2	2.77581
No ABX	Day 0-2	2.58095
Azithro	Day 0-2	4.09377
Azithro	Day 0-2	2.6592
Azithro	Day 0-2	3.24354
Azithro	Day 0-2	3.6326
No ABX	Day 0-2	2.35839
No ABX	Day 0-2	3.13219
No ABX	Day 4-6	0.825378
No ABX	Day 0-2	2.46195
No ABX	Day 0-2	1.40659
No ABX	Day 0-2	1.91936
No ABX	Day 0-2	0.201065
No ABX	Day 0-2	0.739911
No ABX	Day 0-2	1.24822
No ABX	Day 0-2	1.39894
Azithro	Day 4-6	5.58867
No ABX	Day 0-2	5.58546
Azithro	Day 4-6	5.62611
Other ABX	Day 0-2	5.2439
No ABX	Day 4-6	5.21348
No ABX	Day 0-2	4.55013
Azithro	Day 0-2	5.46576

## Sheet: 2c
Data Points				Measures of Distribution and Effect Size
Group	Timepoint	Shannon Diversity		Timepoint	Feature	Group	Mean	Median	Std Dev	SE	CI_lower	CI_upper	FC Relative to No ABX
No ABX	Day 0-2	0.36001		Day 0-2	Shannon Diversity	Azithro	0.758905	0.675739	0.649073	0.0326998	0.694814	0.822997	1.06167
No ABX	Day 0-2	0.0254361		Day 0-2	Shannon Diversity	No ABX	0.71482	0.544106	0.671938	0.0260371	0.663787	0.765852
Other ABX	Day 4-6	1.40672		Day 0-2	Shannon Diversity	Other ABX	0.802151	0.69317	0.686807	0.0345134	0.734505	0.869797	1.12217
Azithro	Day 0-2	0.495898		Day 4-6	Shannon Diversity	Azithro	0.868305	0.721962	0.731101	0.067881	0.735259	1.00135	1.2882
Azithro	Day 0-2	1.03292		Day 4-6	Shannon Diversity	No ABX	0.674048	0.473066	0.695993	0.0635352	0.549519	0.798577
Other ABX	Day 4-6	1.98571		Day 4-6	Shannon Diversity	Other ABX	0.791443	0.784196	0.643236	0.0646477	0.664734	0.918153	1.17416
Other ABX	Day 4-6	NA
Other ABX	Day 4-6	0.00612174
No ABX	Day 0-2	0.00139058
No ABX	Day 0-2	0.165003
Azithro	Day 0-2	2.57223
Azithro	Day 4-6	1.07338
Azithro	Day 4-6	NA
Azithro	Day 0-2	1.70324
No ABX	Day 0-2	0
Azithro	Day 0-2	0.366636
Other ABX	Day 0-2	0.000169437
Other ABX	Day 4-6	0
No ABX	Day 0-2	0.511838
No ABX	Day 0-2	NA
No ABX	Day 0-2	0.681467
Azithro	Day 0-2	0.382635
Other ABX	Day 0-2	0.955278
Azithro	Day 0-2	0
No ABX	Day 0-2	1.06029
Azithro	Day 0-2	1.6036
No ABX	Day 0-2	1.17926
No ABX	Day 0-2	0.832044
No ABX	Day 0-2	2.03067
Azithro	Day 0-2	0.00479048
Azithro	Day 0-2	1.8486
Other ABX	Day 0-2	2.79422
Azithro	Day 4-6	0.569877
Azithro	Day 0-2	0.477563
No ABX	Day 4-6	1.21117
Other ABX	Day 0-2	1.5008
No ABX	Day 0-2	0.346487
Azithro	Day 0-2	1.46839
Azithro	Day 0-2	0.193743
Other ABX	Day 0-2	0.35677
No ABX	Day 0-2	0.0998407
Other ABX	Day 0-2	0.604124
No ABX	Day 0-2	0.621211
Other ABX	Day 0-2	1.60104
Other ABX	Day 0-2	1.08192
Other ABX	Day 0-2	0.0404581
Other ABX	Day 0-2	0.968607
Other ABX	Day 0-2	0.1215
Azithro	Day 0-2	0.394591
Azithro	Day 0-2	1.72585
Other ABX	Day 0-2	NA
No ABX	Day 4-6	0.280586
No ABX	Day 0-2	1.6954
Azithro	Day 0-2	0.170788
Azithro	Day 4-6	0
No ABX	Day 0-2	1.23419
Other ABX	Day 0-2	0.227112
Other ABX	Day 0-2	0.732569
No ABX	Day 4-6	1.40604
No ABX	Day 0-2	1.51144
No ABX	Day 0-2	0.0113644
No ABX	Day 0-2	0.722619
No ABX	Day 0-2	0.506145
Azithro	Day 4-6	0.642975
Azithro	Day 4-6	0.0136246
Azithro	Day 4-6	0.309585
No ABX	Day 0-2	1.10285
Azithro	Day 0-2	1.11337
Azithro	Day 4-6	1.21753
Other ABX	Day 0-2	0.338879
No ABX	Day 0-2	1.07857
Other ABX	Day 0-2	0.441363
Other ABX	Day 0-2	0
No ABX	Day 0-2	0.816963
Other ABX	Day 4-6	0.34795
No ABX	Day 4-6	0.295481
No ABX	Day 0-2	0.00424787
Other ABX	Day 0-2	0.00227377
No ABX	Day 0-2	0.286388
Other ABX	Day 0-2	1.0987
Other ABX	Day 4-6	0.0437861
Other ABX	Day 4-6	0.229259
No ABX	Day 0-2	0.10912
No ABX	Day 0-2	0.53141
Other ABX	Day 0-2	0.458278
Azithro	Day 0-2	0.914665
Azithro	Day 0-2	NA
Azithro	Day 0-2	1.6049
Azithro	Day 4-6	1.77744
Azithro	Day 4-6	0.486731
Azithro	Day 0-2	0.100726
No ABX	Day 4-6	1.39766
Azithro	Day 4-6	0.0636706
Azithro	Day 0-2	0.0496662
No ABX	Day 0-2	0.168691
No ABX	Day 0-2	1.37036
Azithro	Day 0-2	2.00251
Other ABX	Day 0-2	1.23887
No ABX	Day 0-2	0.309856
Other ABX	Day 0-2	0.815917
No ABX	Day 0-2	0.20412
No ABX	Day 0-2	0.345622
Other ABX	Day 4-6	0.171022
No ABX	Day 0-2	0.0199896
Other ABX	Day 0-2	0.0993025
Other ABX	Day 0-2	0.693147
Other ABX	Day 0-2	1.14567
Other ABX	Day 4-6	1.18957
Azithro	Day 0-2	0.492021
Azithro	Day 0-2	0.543273
Azithro	Day 0-2	0.879915
No ABX	Day 4-6	0.0713113
No ABX	Day 0-2	0.229813
No ABX	Day 0-2	0.165033
No ABX	Day 0-2	0.00953799
No ABX	Day 0-2	0.0923585
No ABX	Day 4-6	0.0660478
No ABX	Day 0-2	0.740335
No ABX	Day 0-2	0.788189
Other ABX	Day 4-6	0.00019043
Other ABX	Day 0-2	0.20103
No ABX	Day 0-2	0.0723833
Azithro	Day 4-6	1.41012
Azithro	Day 4-6	0.0506081
Azithro	Day 0-2	0.287713
Azithro	Day 4-6	1.13136
No ABX	Day 0-2	0.489668
No ABX	Day 0-2	0.0199106
No ABX	Day 0-2	0.697721
No ABX	Day 0-2	1.02287
No ABX	Day 0-2	1.82552
Azithro	Day 0-2	0.170745
No ABX	Day 0-2	0.169885
Azithro	Day 0-2	1.2506
No ABX	Day 0-2	2.01102
Azithro	Day 0-2	0.250955
No ABX	Day 0-2	0.0508755
Azithro	Day 4-6	1.09145
Azithro	Day 4-6	0.713527
Azithro	Day 4-6	1.17425
No ABX	Day 0-2	1.08053
No ABX	Day 4-6	0
No ABX	Day 0-2	0.0471477
No ABX	Day 0-2	0.116765
Azithro	Day 0-2	0.962441
No ABX	Day 0-2	0.523914
Other ABX	Day 0-2	0.387421
No ABX	Day 0-2	2.351
No ABX	Day 0-2	1.28081
Azithro	Day 0-2	1.20577
No ABX	Day 0-2	0.0457829
No ABX	Day 0-2	1.41626
No ABX	Day 0-2	0.709617
Other ABX	Day 4-6	1.28231
No ABX	Day 0-2	1.74296
Other ABX	Day 0-2	2.03852
Azithro	Day 4-6	0.636514
Azithro	Day 4-6	0.219033
Azithro	Day 4-6	0.476639
Azithro	Day 4-6	1.0524
No ABX	Day 0-2	0.306769
Other ABX	Day 0-2	0.336782
No ABX	Day 0-2	1.335
Other ABX	Day 0-2	1.25502
Other ABX	Day 0-2	1.84139
Other ABX	Day 0-2	1.63012
Other ABX	Day 0-2	1.95302
Other ABX	Day 0-2	1.91958
Other ABX	Day 0-2	2.87119
Other ABX	Day 0-2	0.0980152
Azithro	Day 0-2	0.237977
Other ABX	Day 0-2	1.0736
Azithro	Day 0-2	2.50016
Azithro	Day 0-2	1.71933
Azithro	Day 0-2	2.51095
Azithro	Day 0-2	0.999944
No ABX	Day 4-6	0.839139
No ABX	Day 0-2	0.318384
No ABX	Day 0-2	2.10361
No ABX	Day 0-2	0.394539
No ABX	Day 4-6	0.0290222
No ABX	Day 0-2	1.96504
No ABX	Day 0-2	1.1227
Other ABX	Day 4-6	0.407768
Other ABX	Day 0-2	1.35857
No ABX	Day 0-2	0.272613
Other ABX	Day 0-2	0.51958
Other ABX	Day 0-2	1.32352
Other ABX	Day 0-2	0.252701
No ABX	Day 0-2	1.39317
No ABX	Day 0-2	1.43877
No ABX	Day 0-2	0.0798635
No ABX	Day 0-2	0.306125
No ABX	Day 0-2	0.107752
No ABX	Day 0-2	1.06794
No ABX	Day 0-2	2.15042
No ABX	Day 0-2	1.08009
Azithro	Day 4-6	0.796551
Other ABX	Day 0-2	0.259075
Other ABX	Day 0-2	0.184355
No ABX	Day 0-2	0.626953
No ABX	Day 4-6	1.82469
No ABX	Day 0-2	0.244656
Azithro	Day 0-2	0.408742
Azithro	Day 0-2	1.88453
Azithro	Day 0-2	0.329009
Azithro	Day 0-2	1.12415
No ABX	Day 0-2	0.59827
No ABX	Day 4-6	0.71099
No ABX	Day 0-2	0.174785
No ABX	Day 4-6	0.728202
No ABX	Day 0-2	0.224327
No ABX	Day 0-2	0.176111
Azithro	Day 0-2	0.149874
Other ABX	Day 0-2	0.497731
No ABX	Day 0-2	0.0142932
Azithro	Day 0-2	0.538049
Azithro	Day 0-2	0.257797
Other ABX	Day 0-2	0.257343
No ABX	Day 0-2	0.118922
No ABX	Day 0-2	0.407354
Azithro	Day 0-2	1.38891
No ABX	Day 0-2	0.955278
Other ABX	Day 0-2	2.16595
Other ABX	Day 0-2	1.81487
Other ABX	Day 4-6	1.01468
No ABX	Day 4-6	0.473066
Other ABX	Day 4-6	1.28203
Other ABX	Day 0-2	1.29227
No ABX	Day 4-6	0.0923751
Other ABX	Day 0-2	0.00144427
Other ABX	Day 0-2	0.331826
Azithro	Day 0-2	2.3136
Azithro	Day 4-6	0.852585
No ABX	Day 0-2	0.793082
Other ABX	Day 0-2	1.8963
No ABX	Day 0-2	0.347918
Azithro	Day 0-2	0.0100216
Other ABX	Day 0-2	0.72091
Other ABX	Day 0-2	1.28796
Azithro	Day 0-2	1.45068
Other ABX	Day 0-2	1.80948
Other ABX	Day 0-2	0.946872
Other ABX	Day 0-2	0.0203902
Other ABX	Day 0-2	0.56502
Other ABX	Day 0-2	0.615334
Azithro	Day 0-2	0.595299
Azithro	Day 0-2	0.522583
Azithro	Day 0-2	1.15929
No ABX	Day 0-2	0.0268088
No ABX	Day 4-6	0.0205812
No ABX	Day 0-2	0.969144
Other ABX	Day 0-2	1.996
Other ABX	Day 0-2	1.25516
Other ABX	Day 0-2	0.932749
No ABX	Day 0-2	0.0603628
Azithro	Day 0-2	1.58157
No ABX	Day 4-6	0.0786953
No ABX	Day 0-2	0.767325
Azithro	Day 0-2	0.421412
No ABX	Day 0-2	1.01994
Azithro	Day 0-2	0.668258
No ABX	Day 0-2	0.691606
Azithro	Day 0-2	1.65796
Azithro	Day 0-2	1.63067
No ABX	Day 0-2	1.37667
Other ABX	Day 0-2	0.910698
No ABX	Day 0-2	1.40638
Azithro	Day 4-6	0.806592
No ABX	Day 0-2	1.60831
Azithro	Day 4-6	1.22364
No ABX	Day 0-2	0.450202
Other ABX	Day 0-2	0.963218
Other ABX	Day 0-2	1.24916
No ABX	Day 4-6	0.298694
Other ABX	Day 0-2	0.0469848
Other ABX	Day 0-2	0.693317
No ABX	Day 0-2	0.0114994
Azithro	Day 0-2	0.900981
Other ABX	Day 0-2	1.73352
Other ABX	Day 0-2	0.594607
Other ABX	Day 0-2	0.00161575
Other ABX	Day 0-2	0.816862
Other ABX	Day 0-2	0.72832
Other ABX	Day 0-2	0.867821
Azithro	Day 0-2	1.32826
No ABX	Day 0-2	1.23156
Other ABX	Day 4-6	0.329872
Azithro	Day 0-2	1.45859
No ABX	Day 0-2	0.769423
No ABX	Day 0-2	0.725189
No ABX	Day 0-2	0.590201
No ABX	Day 4-6	1.82913
Other ABX	Day 0-2	0.927728
No ABX	Day 0-2	0.553806
No ABX	Day 0-2	1.32116
Other ABX	Day 0-2	0.469932
Other ABX	Day 0-2	1.49461
Other ABX	Day 0-2	1.80131
Other ABX	Day 0-2	2.09568
Azithro	Day 0-2	0.885644
Other ABX	Day 4-6	0.407639
Azithro	Day 0-2	0.641637
Azithro	Day 0-2	1.27392
Azithro	Day 0-2	1.42153
No ABX	Day 0-2	0.822349
Other ABX	Day 0-2	0.673952
No ABX	Day 0-2	0.49102
No ABX	Day 0-2	0.0258674
Other ABX	Day 0-2	0.0899047
Other ABX	Day 0-2	1.11143
Other ABX	Day 0-2	0.0628918
Azithro	Day 0-2	0.529706
Azithro	Day 0-2	1.074
Other ABX	Day 4-6	1.1825
No ABX	Day 0-2	0.0532444
No ABX	Day 0-2	0.937446
No ABX	Day 0-2	2.69056
No ABX	Day 4-6	1.20163
No ABX	Day 0-2	0.845381
Azithro	Day 0-2	0.648279
Azithro	Day 0-2	1.98964
Azithro	Day 0-2	1.32985
Other ABX	Day 0-2	2.62428
Other ABX	Day 0-2	0.500402
No ABX	Day 0-2	0.410979
Other ABX	Day 0-2	0.0453809
Other ABX	Day 0-2	1.53138
Other ABX	Day 0-2	0.971278
Other ABX	Day 0-2	0.936888
Other ABX	Day 4-6	1.11966
Other ABX	Day 4-6	1.89228
Other ABX	Day 0-2	0.0792157
Other ABX	Day 0-2	0.951333
Other ABX	Day 4-6	0.984631
Other ABX	Day 0-2	0.217519
Other ABX	Day 4-6	1.78739
No ABX	Day 0-2	0.0302378
No ABX	Day 0-2	0.424874
Azithro	Day 0-2	0.0242234
No ABX	Day 0-2	1.9523
Other ABX	Day 0-2	0.0498924
Other ABX	Day 0-2	1.06172
Other ABX	Day 0-2	0.263783
Azithro	Day 0-2	0.98
No ABX	Day 0-2	2.73144
No ABX	Day 0-2	0.673012
Azithro	Day 0-2	0.744887
Azithro	Day 0-2	0.477254
Other ABX	Day 0-2	2.36656
Other ABX	Day 4-6	0.0874932
Other ABX	Day 4-6	1.91266
Other ABX	Day 4-6	1.50264
Azithro	Day 0-2	0.449188
No ABX	Day 4-6	1.82544
No ABX	Day 0-2	0.590169
No ABX	Day 0-2	0.0336832
No ABX	Day 0-2	2.06153
No ABX	Day 0-2	0.124173
No ABX	Day 0-2	0.318394
Azithro	Day 0-2	0.184424
No ABX	Day 0-2	0.00269178
No ABX	Day 4-6	0.0711464
No ABX	Day 0-2	1.38016
Other ABX	Day 0-2	0.501434
Other ABX	Day 0-2	0.568658
Azithro	Day 0-2	0.046525
Azithro	Day 4-6	1.50451
No ABX	Day 0-2	0.371824
Azithro	Day 4-6	1.42798
No ABX	Day 0-2	0.272578
Azithro	Day 4-6	0.134531
Other ABX	Day 0-2	0.555718
Other ABX	Day 0-2	2.48961
Azithro	Day 4-6	0.404225
No ABX	Day 0-2	1.16342
Other ABX	Day 0-2	1.28753
Azithro	Day 0-2	0.436506
Azithro	Day 0-2	0.963661
No ABX	Day 0-2	0.583722
Azithro	Day 0-2	0.547128
No ABX	Day 0-2	0.175944
Other ABX	Day 0-2	0.0132523
Azithro	Day 0-2	0.313446
Azithro	Day 0-2	0.049453
Azithro	Day 0-2	0.269832
Azithro	Day 0-2	0.364798
Azithro	Day 0-2	0.84227
No ABX	Day 0-2	0.388136
No ABX	Day 0-2	0.0854491
No ABX	Day 0-2	0.193748
No ABX	Day 0-2	0.0345887
No ABX	Day 0-2	0.576019
No ABX	Day 4-6	1.57209
Other ABX	Day 0-2	1.93692
No ABX	Day 0-2	0.902725
No ABX	Day 0-2	0.757168
No ABX	Day 0-2	0.259556
Other ABX	Day 0-2	1.61147
Other ABX	Day 0-2	0.00659178
Other ABX	Day 0-2	0.0187204
Other ABX	Day 0-2	0.396077
No ABX	Day 0-2	1.0958
No ABX	Day 0-2	1.12553
No ABX	Day 0-2	1.42521
Azithro	Day 0-2	1.76131
No ABX	Day 0-2	0.436794
No ABX	Day 0-2	0.113889
No ABX	Day 0-2	1.11226
No ABX	Day 4-6	0.953784
No ABX	Day 0-2	0.49336
No ABX	Day 0-2	0.703746
No ABX	Day 0-2	1.49716
Other ABX	Day 0-2	0.728269
Other ABX	Day 0-2	0.718392
Other ABX	Day 0-2	0.766377
Other ABX	Day 4-6	1.19581
Other ABX	Day 0-2	0.760668
Other ABX	Day 0-2	0.354053
Other ABX	Day 0-2	0.619461
Other ABX	Day 0-2	0.571615
Other ABX	Day 0-2	0.408849
No ABX	Day 4-6	0.0424942
No ABX	Day 0-2	1.76755
No ABX	Day 0-2	0.194767
No ABX	Day 0-2	1.6337
No ABX	Day 0-2	1.83979
No ABX	Day 0-2	2.15
No ABX	Day 0-2	0.0107482
No ABX	Day 0-2	0.551433
No ABX	Day 0-2	0.474743
No ABX	Day 0-2	0.751125
No ABX	Day 0-2	0.849269
No ABX	Day 0-2	1.75006
No ABX	Day 0-2	0.16604
No ABX	Day 0-2	0.0174407
No ABX	Day 0-2	1.03712
No ABX	Day 0-2	0.491545
Azithro	Day 0-2	0.815074
Azithro	Day 0-2	1.1973
Azithro	Day 0-2	0.719826
Azithro	Day 0-2	0.74817
No ABX	Day 0-2	0.0554121
Other ABX	Day 0-2	0.86293
No ABX	Day 4-6	0.886952
No ABX	Day 0-2	0.574706
Other ABX	Day 0-2	0.884164
Other ABX	Day 0-2	0.480855
No ABX	Day 0-2	0.113656
Other ABX	Day 0-2	0.41752
Other ABX	Day 0-2	0.436329
Other ABX	Day 0-2	1.27096
No ABX	Day 0-2	0.578853
Other ABX	Day 0-2	0.218152
Other ABX	Day 0-2	0.0272206
No ABX	Day 4-6	0.0632306
No ABX	Day 0-2	0.729727
No ABX	Day 0-2	0.633063
Azithro	Day 0-2	0.916051
Azithro	Day 0-2	0.109698
Azithro	Day 0-2	0.0542572
No ABX	Day 0-2	1.68263
No ABX	Day 0-2	0.0587672
No ABX	Day 0-2	0.126284
No ABX	Day 0-2	0.408206
No ABX	Day 0-2	0.360644
No ABX	Day 0-2	1.83021
No ABX	Day 0-2	2.24531
No ABX	Day 0-2	1.03774
Other ABX	Day 4-6	1.61864
No ABX	Day 0-2	0.947425
No ABX	Day 0-2	0.579371
No ABX	Day 0-2	1.15234
Azithro	Day 0-2	0.187293
Azithro	Day 0-2	0.837282
Azithro	Day 0-2	1.67125
Azithro	Day 0-2	0.0398976
Azithro	Day 0-2	0.209255
Azithro	Day 0-2	0.0667262
Azithro	Day 0-2	0.0111605
Azithro	Day 0-2	0.793573
Azithro	Day 0-2	0.692518
Azithro	Day 4-6	0.233293
Azithro	Day 4-6	0.562335
No ABX	Day 0-2	1.76726
No ABX	Day 0-2	1.04815
No ABX	Day 4-6	0.0086
No ABX	Day 0-2	0.67838
No ABX	Day 0-2	0.668782
No ABX	Day 4-6	2.02761
No ABX	Day 0-2	1.47761
No ABX	Day 4-6	0.0705188
No ABX	Day 0-2	0.736282
No ABX	Day 4-6	2.05834
No ABX	Day 0-2	0.227458
No ABX	Day 0-2	0.742704
No ABX	Day 4-6	0.0691448
Other ABX	Day 0-2	1.62641
Azithro	Day 0-2	1.27716
Other ABX	Day 0-2	1.97117
Azithro	Day 4-6	1.41797
Azithro	Day 0-2	1.28423
Azithro	Day 4-6	0.0299337
No ABX	Day 0-2	0.01488
No ABX	Day 0-2	0.339547
No ABX	Day 0-2	0.694822
No ABX	Day 0-2	0.0550576
No ABX	Day 4-6	1.58867
Azithro	Day 0-2	0.176954
No ABX	Day 0-2	0.558796
No ABX	Day 0-2	2.22348
No ABX	Day 0-2	0.175106
Azithro	Day 4-6	0.6326
No ABX	Day 0-2	0.0474955
Other ABX	Day 0-2	0.71842
Azithro	Day 4-6	1.51392
Other ABX	Day 0-2	0.964227
Other ABX	Day 0-2	0.000332378
No ABX	Day 0-2	0.107135
No ABX	Day 4-6	0.677589
Other ABX	Day 0-2	0.0541552
Azithro	Day 0-2	1.46812
Azithro	Day 4-6	1.51861
Azithro	Day 4-6	3.06996
Other ABX	Day 0-2	0.727616
Other ABX	Day 0-2	0.291147
No ABX	Day 0-2	0.405776
No ABX	Day 0-2	0.224261
No ABX	Day 0-2	0.126655
No ABX	Day 0-2	1.42081
Other ABX	Day 4-6	0.879932
Azithro	Day 0-2	0.266242
Other ABX	Day 0-2	1.00727
Azithro	Day 0-2	1.47043
Azithro	Day 0-2	1.64024
No ABX	Day 0-2	1.15945
No ABX	Day 0-2	0.0480932
Other ABX	Day 0-2	0.161371
No ABX	Day 4-6	0.0234411
Other ABX	Day 0-2	1.10763
Azithro	Day 0-2	1.07606
Azithro	Day 0-2	1.20943
Azithro	Day 0-2	0.00952969
No ABX	Day 0-2	0.792352
Azithro	Day 0-2	0.203289
No ABX	Day 0-2	1.04939
Azithro	Day 0-2	1.06372
Azithro	Day 0-2	0.959602
Other ABX	Day 0-2	1.1304
Azithro	Day 0-2	1.48295
No ABX	Day 0-2	0.0915726
Azithro	Day 0-2	1.09686
Azithro	Day 0-2	0.970458
Azithro	Day 4-6	0.747201
Other ABX	Day 4-6	0.920068
Other ABX	Day 4-6	0.267443
Other ABX	Day 0-2	0.404816
No ABX	Day 4-6	NA
No ABX	Day 0-2	0.536888
Other ABX	Day 0-2	2.8926
No ABX	Day 0-2	0.794207
Azithro	Day 0-2	0.139223
Other ABX	Day 0-2	0.308194
Azithro	Day 4-6	0.841726
Azithro	Day 4-6	1.34753
Other ABX	Day 0-2	1.86386
Azithro	Day 4-6	0.0751775
Azithro	Day 4-6	0.0198785
No ABX	Day 0-2	0.0207489
Azithro	Day 0-2	0.0547075
Azithro	Day 4-6	1.71426
No ABX	Day 4-6	0.0574608
Azithro	Day 0-2	1.46632
Other ABX	Day 0-2	1.79739
No ABX	Day 0-2	0.712944
Azithro	Day 0-2	0.00314621
Azithro	Day 0-2	0.526667
Other ABX	Day 4-6	1.49845
No ABX	Day 0-2	0.0295429
Other ABX	Day 4-6	0.0413782
No ABX	Day 0-2	0.676162
No ABX	Day 0-2	0.0537125
No ABX	Day 0-2	0.198505
No ABX	Day 0-2	0.0974442
No ABX	Day 4-6	0.852984
No ABX	Day 0-2	0.162199
Azithro	Day 0-2	0.109439
Azithro	Day 0-2	1.50059
No ABX	Day 4-6	1.39243
Other ABX	Day 4-6	0.115299
Other ABX	Day 0-2	0.652274
Other ABX	Day 0-2	0.350083
No ABX	Day 0-2	0.0391951
No ABX	Day 0-2	0.670426
No ABX	Day 0-2	1.36667
No ABX	Day 0-2	1.91962
Azithro	Day 4-6	0.111192
Other ABX	Day 4-6	1.79049
Other ABX	Day 4-6	2.20008
No ABX	Day 0-2	0.185481
Other ABX	Day 0-2	1.23387
Other ABX	Day 4-6	0.13279
Other ABX	Day 0-2	0.0237428
Other ABX	Day 4-6	0.4856
Other ABX	Day 4-6	0.915191
Other ABX	Day 0-2	0.000380883
Other ABX	Day 0-2	1.31004
No ABX	Day 0-2	0.355636
Azithro	Day 0-2	0.305834
Azithro	Day 0-2	1.45957
Azithro	Day 0-2	0.766983
Azithro	Day 0-2	0.227234
Azithro	Day 0-2	0.0706524
Azithro	Day 4-6	0.373407
Azithro	Day 4-6	1.60452
Azithro	Day 4-6	2.43418
Azithro	Day 4-6	0.693147
Azithro	Day 0-2	0.856334
Azithro	Day 0-2	0.051674
Azithro	Day 0-2	0.140786
No ABX	Day 0-2	0.558191
No ABX	Day 0-2	0.568404
No ABX	Day 0-2	0.887548
Azithro	Day 0-2	0.212554
Azithro	Day 0-2	0.659277
No ABX	Day 0-2	2.27568
No ABX	Day 4-6	1.0654
Azithro	Day 0-2	0.507356
No ABX	Day 0-2	0.0432202
No ABX	Day 0-2	1.5702
No ABX	Day 0-2	0.681343
No ABX	Day 0-2	0.016745
No ABX	Day 0-2	0.247749
Other ABX	Day 4-6	1.12597
No ABX	Day 0-2	0.152363
No ABX	Day 0-2	1.60361
No ABX	Day 0-2	0.9802
No ABX	Day 0-2	1.00421
No ABX	Day 0-2	0.135012
No ABX	Day 0-2	2.09279
No ABX	Day 0-2	2.39107
No ABX	Day 0-2	0.530462
No ABX	Day 0-2	0.226497
No ABX	Day 0-2	1.86528
Other ABX	Day 0-2	0.713599
Other ABX	Day 0-2	0.0513321
Other ABX	Day 0-2	0.0506579
No ABX	Day 0-2	0.0658558
No ABX	Day 4-6	0.00673954
No ABX	Day 0-2	0.0886425
No ABX	Day 4-6	0.820626
No ABX	Day 0-2	1.11239
No ABX	Day 0-2	0.447785
No ABX	Day 0-2	1.60288
No ABX	Day 4-6	0.048881
No ABX	Day 0-2	0.0172319
Other ABX	Day 0-2	0.706486
Other ABX	Day 0-2	0.527675
Azithro	Day 0-2	0.0204188
Other ABX	Day 0-2	0.417545
No ABX	Day 0-2	0.39203
No ABX	Day 0-2	0.391936
Azithro	Day 0-2	2.44417
Other ABX	Day 0-2	0.869328
No ABX	Day 0-2	0.0007844
No ABX	Day 0-2	0.637738
No ABX	Day 0-2	0.322462
No ABX	Day 0-2	0.248802
No ABX	Day 0-2	0.000713345
Other ABX	Day 0-2	0.401989
Other ABX	Day 0-2	0.306595
No ABX	Day 0-2	1.33784
Azithro	Day 0-2	0.508924
Azithro	Day 0-2	0.475676
Azithro	Day 0-2	0.38752
Azithro	Day 0-2	0.58366
Azithro	Day 0-2	1.24954
No ABX	Day 4-6	0.151692
No ABX	Day 0-2	0.264532
No ABX	Day 0-2	0.945031
No ABX	Day 0-2	0.295469
No ABX	Day 4-6	0.0771035
Azithro	Day 4-6	1.83927
Azithro	Day 4-6	0.704736
Azithro	Day 0-2	1.43272
Azithro	Day 4-6	2.98457
No ABX	Day 0-2	2.12782
No ABX	Day 0-2	1.08424
No ABX	Day 0-2	0.120647
No ABX	Day 0-2	1.09834
Other ABX	Day 0-2	0.771901
Azithro	Day 0-2	0.57479
Azithro	Day 0-2	0.911992
Azithro	Day 0-2	0.384543
Other ABX	Day 0-2	0.045278
Other ABX	Day 0-2	0.205007
Azithro	Day 0-2	1.02824
No ABX	Day 0-2	0.273746
No ABX	Day 4-6	0.436787
No ABX	Day 0-2	1.41793
No ABX	Day 4-6	1.12525
Other ABX	Day 4-6	0.296995
No ABX	Day 0-2	1.071
No ABX	Day 0-2	1.92282
Other ABX	Day 0-2	0.636514
Other ABX	Day 0-2	1.46577
Other ABX	Day 0-2	0.804679
No ABX	Day 0-2	1.37105
No ABX	Day 0-2	0.873333
No ABX	Day 4-6	0.11129
Other ABX	Day 0-2	0.166055
Azithro	Day 0-2	1.9946
Other ABX	Day 0-2	1.76417
Other ABX	Day 0-2	1.6961
Azithro	Day 4-6	0.00108347
Azithro	Day 4-6	0.5611
No ABX	Day 0-2	1.84806
Other ABX	Day 0-2	0.0786321
Other ABX	Day 0-2	0.559228
Azithro	Day 0-2	1.7111
Azithro	Day 0-2	1.32481
Azithro	Day 4-6	1.11309
Azithro	Day 0-2	1.60511
Azithro	Day 4-6	1.00826
Azithro	Day 4-6	1.41528
Azithro	Day 0-2	1.76308
Azithro	Day 0-2	2.11758
No ABX	Day 0-2	0.096877
No ABX	Day 4-6	0.0108239
No ABX	Day 0-2	1.00994
Other ABX	Day 4-6	1.05224
No ABX	Day 4-6	0.573396
Other ABX	Day 4-6	0.0498414
Other ABX	Day 4-6	0.690186
No ABX	Day 0-2	0.758541
No ABX	Day 0-2	0.935935
Other ABX	Day 4-6	0.354906
Other ABX	Day 0-2	1.32417
No ABX	Day 0-2	1.49012
Other ABX	Day 4-6	0.609684
No ABX	Day 0-2	2.2656
No ABX	Day 0-2	2.27201
Other ABX	Day 0-2	0.0613348
No ABX	Day 0-2	0.206404
No ABX	Day 0-2	0.0935282
No ABX	Day 0-2	0.00100938
Other ABX	Day 0-2	2.03828
Other ABX	Day 0-2	0.552188
Other ABX	Day 0-2	0.601395
No ABX	Day 0-2	0.419088
No ABX	Day 4-6	0.32826
Azithro	Day 0-2	0.566209
Azithro	Day 0-2	0.723481
Azithro	Day 0-2	0.753236
Azithro	Day 0-2	0.68664
Azithro	Day 0-2	0.474217
Other ABX	Day 0-2	1.47124
Other ABX	Day 4-6	0.787084
Other ABX	Day 0-2	1.97795
Azithro	Day 4-6	1.93119
Other ABX	Day 4-6	0.305048
Other ABX	Day 4-6	1.00773
Azithro	Day 4-6	0.119087
Other ABX	Day 4-6	0.0963792
Other ABX	Day 0-2	0.11605
Other ABX	Day 4-6	1.67518
Other ABX	Day 0-2	2.08005
No ABX	Day 4-6	0.605418
Azithro	Day 0-2	0.190521
Azithro	Day 0-2	1.08459
Azithro	Day 0-2	1.01533
Azithro	Day 0-2	1.16009
Other ABX	Day 0-2	1.15043
Other ABX	Day 0-2	0.397408
No ABX	Day 0-2	0.391424
No ABX	Day 0-2	1.20384
Other ABX	Day 0-2	1.05838
No ABX	Day 0-2	1.13781
Other ABX	Day 0-2	0.637131
No ABX	Day 0-2	0.453805
No ABX	Day 0-2	0.725122
No ABX	Day 0-2	2.67605
No ABX	Day 0-2	0.520102
Azithro	Day 0-2	0.559355
Azithro	Day 0-2	1.03463
Other ABX	Day 0-2	1.1665
Other ABX	Day 0-2	1.33661
Other ABX	Day 0-2	1.26543
Other ABX	Day 4-6	1.96899
No ABX	Day 0-2	1.51676
No ABX	Day 4-6	0.95113
No ABX	Day 0-2	1.2132
No ABX	Day 0-2	1.05387
Other ABX	Day 4-6	2.30608
No ABX	Day 0-2	0.735261
Other ABX	Day 0-2	0.0836694
No ABX	Day 0-2	0.016852
No ABX	Day 0-2	0.372615
No ABX	Day 0-2	0.808869
No ABX	Day 0-2	1.75999
No ABX	Day 0-2	1.86096
No ABX	Day 0-2	0.0959635
No ABX	Day 0-2	0.175404
No ABX	Day 0-2	2.03638
No ABX	Day 0-2	1.77981
No ABX	Day 0-2	0.66231
No ABX	Day 0-2	0.869464
No ABX	Day 0-2	0.755589
Azithro	Day 0-2	1.6981
Azithro	Day 4-6	1.90553
Azithro	Day 0-2	1.61674
Azithro	Day 0-2	1.19509
No ABX	Day 4-6	0.14268
Other ABX	Day 0-2	2.1444
No ABX	Day 0-2	0.357087
No ABX	Day 4-6	0.614861
No ABX	Day 0-2	0.00766398
Other ABX	Day 0-2	0.647382
Other ABX	Day 0-2	0.906621
Azithro	Day 0-2	1.37646
Azithro	Day 0-2	0.844624
Azithro	Day 0-2	0.312053
Other ABX	Day 0-2	0.139381
Azithro	Day 0-2	0.60244
No ABX	Day 4-6	0.0159962
No ABX	Day 0-2	0.295595
Other ABX	Day 0-2	0.59827
Other ABX	Day 0-2	0.3358
Other ABX	Day 0-2	1.42211
No ABX	Day 4-6	0.734127
No ABX	Day 0-2	0.101781
Azithro	Day 0-2	1.18598
No ABX	Day 0-2	0.461555
No ABX	Day 0-2	0.254062
Other ABX	Day 0-2	1.54981
No ABX	Day 0-2	1.09582
No ABX	Day 4-6	1.99763
Other ABX	Day 0-2	1.66124
Other ABX	Day 0-2	2.51542
Other ABX	Day 0-2	0.174988
No ABX	Day 0-2	0.0496841
Azithro	Day 0-2	0.719228
Azithro	Day 0-2	1.79257
Azithro	Day 0-2	1.12895
No ABX	Day 4-6	0.344391
No ABX	Day 0-2	1.50084
Other ABX	Day 4-6	0.37423
No ABX	Day 0-2	1.36097
No ABX	Day 0-2	1.41273
Azithro	Day 0-2	1.11369
Azithro	Day 0-2	0.857964
Azithro	Day 0-2	0.676506
No ABX	Day 0-2	0.175401
No ABX	Day 0-2	1.61653
Other ABX	Day 0-2	0.935177
No ABX	Day 0-2	0.144532
No ABX	Day 4-6	0.0531814
No ABX	Day 0-2	0.0864057
No ABX	Day 4-6	0.452226
Other ABX	Day 0-2	1.1125
Other ABX	Day 4-6	0.891112
Other ABX	Day 0-2	1.47762
Azithro	Day 0-2	0.675739
Azithro	Day 0-2	0.76094
Azithro	Day 0-2	0.561869
Azithro	Day 0-2	1.76918
Azithro	Day 0-2	1.25397
Azithro	Day 0-2	1.14579
Azithro	Day 0-2	2.21668
No ABX	Day 0-2	2.36124
Other ABX	Day 0-2	0.46922
Other ABX	Day 0-2	0.238429
Azithro	Day 0-2	0.65428
Azithro	Day 0-2	1.7802
Other ABX	Day 0-2	1.83321
Azithro	Day 0-2	0.515998
Other ABX	Day 0-2	1.2302
Other ABX	Day 0-2	0.525513
No ABX	Day 0-2	0.14829
No ABX	Day 0-2	0.805948
Azithro	Day 4-6	0.624606
No ABX	Day 0-2	0.0172579
No ABX	Day 0-2	0.147782
Other ABX	Day 0-2	0.0836058
No ABX	Day 4-6	0.0998118
Other ABX	Day 0-2	1.00668
No ABX	Day 0-2	0.0355349
No ABX	Day 0-2	1.21937
No ABX	Day 0-2	0.711718
Other ABX	Day 4-6	0.470365
No ABX	Day 0-2	0.0529753
No ABX	Day 0-2	1.49616
No ABX	Day 0-2	0.427983
Azithro	Day 0-2	0.146152
No ABX	Day 0-2	1.30502
Azithro	Day 0-2	0.989553
Azithro	Day 4-6	1.12214
Azithro	Day 0-2	1.29193
Azithro	Day 4-6	1.82334
Azithro	Day 4-6	0.00346141
No ABX	Day 4-6	2.07579
No ABX	Day 0-2	1.13873
Azithro	Day 0-2	0.819411
Azithro	Day 0-2	0.562046
Azithro	Day 0-2	1.68513
Azithro	Day 0-2	1.17028
Azithro	Day 4-6	0.859117
Azithro	Day 4-6	0.327199
No ABX	Day 0-2	2.55511
Other ABX	Day 0-2	0.113456
Other ABX	Day 0-2	1.66917
Other ABX	Day 0-2	1.4668
Other ABX	Day 0-2	0.514653
Azithro	Day 0-2	0.867747
No ABX	Day 0-2	0.099101
Other ABX	Day 0-2	0.187692
Azithro	Day 0-2	0.387563
Other ABX	Day 0-2	0.555559
No ABX	Day 0-2	0.200737
No ABX	Day 0-2	2.28818
No ABX	Day 0-2	1.30686
No ABX	Day 0-2	1.45818
Other ABX	Day 0-2	0.307362
No ABX	Day 0-2	0.811199
Other ABX	Day 4-6	1.65337
Other ABX	Day 0-2	1.98867
Other ABX	Day 0-2	0.753791
Other ABX	Day 0-2	1.05202
Other ABX	Day 0-2	1.44901
Other ABX	Day 0-2	1.67272
Other ABX	Day 0-2	1.49165
No ABX	Day 0-2	2.4906
No ABX	Day 0-2	1.85185
Azithro	Day 0-2	0.364054
Other ABX	Day 0-2	2.05281
Other ABX	Day 0-2	1.08523
No ABX	Day 0-2	0.150485
No ABX	Day 4-6	0.106811
Azithro	Day 4-6	0.30879
No ABX	Day 0-2	0.18206
Other ABX	Day 0-2	0.0718324
Azithro	Day 4-6	0.638777
No ABX	Day 0-2	0.590316
No ABX	Day 0-2	0.264038
Other ABX	Day 0-2	1.93504
No ABX	Day 4-6	1.40965
No ABX	Day 0-2	0.314986
No ABX	Day 4-6	0.00410461
No ABX	Day 0-2	0.636514
No ABX	Day 0-2	2.46113
No ABX	Day 0-2	2.4511
Azithro	Day 0-2	1.77483
Azithro	Day 0-2	1.24066
Azithro	Day 0-2	1.18319
Azithro	Day 0-2	0.322368
Azithro	Day 0-2	0.680067
No ABX	Day 0-2	0.716937
No ABX	Day 0-2	0.982124
No ABX	Day 0-2	1.19438
No ABX	Day 0-2	0.982243
No ABX	Day 0-2	0.74484
No ABX	Day 0-2	0.189338
Other ABX	Day 0-2	0.839908
Other ABX	Day 0-2	0.0485818
No ABX	Day 0-2	0.74976
Other ABX	Day 0-2	0.845191
No ABX	Day 0-2	0.926661
No ABX	Day 0-2	0.166168
No ABX	Day 0-2	0.5245
No ABX	Day 0-2	0.405615
Other ABX	Day 0-2	0.923883
No ABX	Day 0-2	2.74525
No ABX	Day 0-2	0.0660552
Azithro	Day 0-2	0.528883
Other ABX	Day 4-6	1.0855
No ABX	Day 0-2	1.22735
Other ABX	Day 0-2	2.18695
No ABX	Day 0-2	0.276575
Other ABX	Day 4-6	1.9712
No ABX	Day 4-6	0.68593
No ABX	Day 0-2	1.14863
Azithro	Day 0-2	0.0550402
No ABX	Day 0-2	0.058357
Azithro	Day 0-2	1.03189
Azithro	Day 0-2	0.693034
Azithro	Day 0-2	0.698262
No ABX	Day 0-2	8.39609e-05
Azithro	Day 0-2	0.938332
No ABX	Day 0-2	0.910627
No ABX	Day 0-2	0.278995
No ABX	Day 0-2	0.616232
No ABX	Day 0-2	1.34042
Azithro	Day 0-2	1.41854
Azithro	Day 0-2	0.239295
No ABX	Day 0-2	0.415812
No ABX	Day 0-2	1.30603
No ABX	Day 0-2	2.13263
No ABX	Day 0-2	0.236975
Other ABX	Day 0-2	1.73994
Other ABX	Day 0-2	0.043143
No ABX	Day 0-2	0.19343
Other ABX	Day 0-2	0.055174
No ABX	Day 0-2	0.704577
No ABX	Day 0-2	0.452629
No ABX	Day 0-2	2.2865
Other ABX	Day 0-2	1.01633
No ABX	Day 0-2	1.91104
No ABX	Day 0-2	0.357627
Azithro	Day 0-2	0.95496
Other ABX	Day 0-2	1.06757
Other ABX	Day 0-2	0.193304
No ABX	Day 4-6	0.504291
Other ABX	Day 4-6	0.784298
No ABX	Day 0-2	0.590842
No ABX	Day 0-2	0.166293
No ABX	Day 0-2	0.778189
No ABX	Day 0-2	1.04204
No ABX	Day 0-2	0.534908
Other ABX	Day 0-2	0.614377
Other ABX	Day 0-2	0.505695
Other ABX	Day 0-2	0.0373362
No ABX	Day 0-2	1.54815
Other ABX	Day 0-2	0.900677
Other ABX	Day 0-2	0.618156
No ABX	Day 4-6	0.168589
No ABX	Day 0-2	0.32535
Azithro	Day 4-6	0.692199
Other ABX	Day 0-2	1.62701
No ABX	Day 0-2	0.375403
Azithro	Day 0-2	0.288638
Azithro	Day 0-2	0.0889906
Azithro	Day 0-2	0.0940771
Azithro	Day 0-2	0.658378
No ABX	Day 0-2	0.142423
No ABX	Day 0-2	1.87179
No ABX	Day 0-2	0.281358
No ABX	Day 0-2	1.46065
No ABX	Day 0-2	0.00420089
Other ABX	Day 0-2	0.509816
Azithro	Day 0-2	1.37002
Azithro	Day 0-2	1.00408
Azithro	Day 0-2	1.84501
No ABX	Day 0-2	0.285552
No ABX	Day 0-2	2.05091
No ABX	Day 0-2	0.846932
Azithro	Day 4-6	1.51941
Azithro	Day 0-2	0.858504
Azithro	Day 0-2	1.15452
Other ABX	Day 0-2	1.56807
Azithro	Day 4-6	3.41514
Azithro	Day 0-2	0.742992
No ABX	Day 0-2	0.966988
No ABX	Day 0-2	1.10037
No ABX	Day 0-2	0.209364
No ABX	Day 4-6	0.444391
No ABX	Day 0-2	0.807499
Azithro	Day 0-2	0.280477
No ABX	Day 0-2	0.109072
Azithro	Day 0-2	0.50073
Other ABX	Day 0-2	1.63816
Azithro	Day 0-2	2.02045
Azithro	Day 0-2	0.953845
Azithro	Day 0-2	0.555245
Azithro	Day 0-2	1.67506
No ABX	Day 0-2	0.386254
No ABX	Day 0-2	0.788339
No ABX	Day 0-2	0.262023
Other ABX	Day 0-2	0.885737
No ABX	Day 4-6	1.30773
Azithro	Day 0-2	0.172753
No ABX	Day 0-2	0.0151456
No ABX	Day 4-6	0.474486
Azithro	Day 0-2	1.4296
Azithro	Day 0-2	0.0591001
Azithro	Day 0-2	0.377055
Azithro	Day 0-2	0.144433
Azithro	Day 0-2	0.11166
Azithro	Day 0-2	0.722342
Other ABX	Day 0-2	2.08453
Azithro	Day 0-2	1.46663
Azithro	Day 0-2	1.05076
Azithro	Day 0-2	0.487916
Azithro	Day 0-2	1.13756
Azithro	Day 0-2	0.690401
Azithro	Day 0-2	0.238232
Azithro	Day 0-2	0.0536042
Azithro	Day 0-2	0.759747
Azithro	Day 4-6	1.12455
Other ABX	Day 0-2	0.182087
No ABX	Day 0-2	0.427814
No ABX	Day 0-2	0.321627
No ABX	Day 0-2	0.513956
No ABX	Day 0-2	0.526019
No ABX	Day 0-2	0.131995
No ABX	Day 0-2	0.105165
No ABX	Day 0-2	0.475313
No ABX	Day 0-2	0.408493
No ABX	Day 0-2	0.390493
No ABX	Day 0-2	0.0195487
Other ABX	Day 0-2	0.00141473
No ABX	Day 0-2	0.551324
No ABX	Day 0-2	0.407351
No ABX	Day 4-6	0.0911329
Other ABX	Day 0-2	0.391645
Other ABX	Day 0-2	0.00586603
Other ABX	Day 0-2	0.645033
Other ABX	Day 0-2	1.75947
No ABX	Day 0-2	0.428155
No ABX	Day 0-2	1.02282
No ABX	Day 0-2	0.232399
Other ABX	Day 0-2	0.000903198
Other ABX	Day 0-2	0.510054
No ABX	Day 4-6	1.49114
No ABX	Day 0-2	0.959675
No ABX	Day 0-2	0.571471
No ABX	Day 0-2	0.730974
Azithro	Day 0-2	0.552702
Other ABX	Day 4-6	0.363845
Other ABX	Day 0-2	1.89695
No ABX	Day 4-6	2.21224
Other ABX	Day 4-6	0.0211471
No ABX	Day 0-2	2.24608
Azithro	Day 0-2	0.791803
Azithro	Day 0-2	1.1876
Azithro	Day 4-6	0.701442
No ABX	Day 0-2	1.11513
No ABX	Day 0-2	0.305143
No ABX	Day 0-2	0.999725
No ABX	Day 0-2	0.00147768
Azithro	Day 0-2	1.10772
Azithro	Day 0-2	0.520274
Other ABX	Day 0-2	0.520001
No ABX	Day 0-2	0.227154
No ABX	Day 4-6	0.827078
No ABX	Day 0-2	1.11592
Azithro	Day 0-2	1.10068
No ABX	Day 0-2	0.985595
Other ABX	Day 0-2	1.12296
Other ABX	Day 0-2	0.787721
Other ABX	Day 0-2	0.761843
Azithro	Day 4-6	1.4384
Azithro	Day 4-6	1.1623
Other ABX	Day 0-2	0.552532
Other ABX	Day 4-6	0.0923843
Other ABX	Day 0-2	1.65869
Other ABX	Day 0-2	0.0543884
Azithro	Day 0-2	0.00631354
No ABX	Day 0-2	0.844605
Azithro	Day 0-2	0.28612
No ABX	Day 0-2	0.789005
Azithro	Day 4-6	1.55719
No ABX	Day 0-2	0.0248033
No ABX	Day 4-6	2.23885
Azithro	Day 0-2	0.386905
Azithro	Day 0-2	0.695819
No ABX	Day 4-6	0.182637
No ABX	Day 0-2	1.3271
Other ABX	Day 0-2	1.50699
Other ABX	Day 0-2	1.79364
No ABX	Day 4-6	0.631074
Azithro	Day 4-6	1.04896
No ABX	Day 0-2	0.448069
Azithro	Day 0-2	0.270797
No ABX	Day 0-2	0.170214
Azithro	Day 0-2	0.0376069
Azithro	Day 0-2	1.45709
No ABX	Day 0-2	1.57255
No ABX	Day 0-2	0.840283
Azithro	Day 4-6	2.64333
Azithro	Day 0-2	1.55364
Azithro	Day 0-2	1.02998
Azithro	Day 0-2	1.81064
Azithro	Day 4-6	0.649516
Other ABX	Day 4-6	1.50259
No ABX	Day 0-2	0.0244745
Other ABX	Day 4-6	0.962165
Other ABX	Day 0-2	0.226052
No ABX	Day 0-2	0.00377165
No ABX	Day 0-2	0.00125054
No ABX	Day 0-2	0.96249
No ABX	Day 0-2	1.2535
Other ABX	Day 4-6	1.76991
Azithro	Day 0-2	0.00512262
Azithro	Day 0-2	0.16677
No ABX	Day 0-2	0.947895
Other ABX	Day 4-6	0.3104
Other ABX	Day 4-6	0.91783
Azithro	Day 0-2	2.98421
Other ABX	Day 4-6	0.802343
Azithro	Day 0-2	2.05866
Other ABX	Day 0-2	0.449417
Azithro	Day 0-2	0.907143
Azithro	Day 0-2	1.57375
Other ABX	Day 0-2	0.911585
No ABX	Day 0-2	0.430851
No ABX	Day 4-6	0.131825
Other ABX	Day 0-2	0.00350458
Other ABX	Day 4-6	0.784093
No ABX	Day 0-2	0.313075
No ABX	Day 0-2	0.065749
No ABX	Day 4-6	0.829067
Other ABX	Day 0-2	0.670449
Azithro	Day 0-2	1.08204
Azithro	Day 0-2	1.23296
Azithro	Day 0-2	1.44797
No ABX	Day 0-2	0.217349
Azithro	Day 0-2	1.41746
No ABX	Day 4-6	0.0240845
No ABX	Day 0-2	0.457873
Azithro	Day 0-2	0.0463891
Azithro	Day 0-2	1.5836
No ABX	Day 0-2	0.0143043
Azithro	Day 4-6	1.08186
No ABX	Day 0-2	1.5187
Other ABX	Day 0-2	1.22733
Other ABX	Day 0-2	0.67022
Azithro	Day 0-2	0.849612
Azithro	Day 0-2	0.582012
Azithro	Day 0-2	0.925201
Azithro	Day 0-2	0.203761
No ABX	Day 0-2	0.400672
No ABX	Day 0-2	0.263659
Other ABX	Day 4-6	0.475146
Other ABX	Day 4-6	0.652183
No ABX	Day 0-2	0.641149
No ABX	Day 4-6	0.1402
No ABX	Day 0-2	0.494913
No ABX	Day 0-2	0.762825
No ABX	Day 0-2	1.32839
No ABX	Day 0-2	1.04315
No ABX	Day 0-2	0.309637
Azithro	Day 0-2	0.729131
No ABX	Day 0-2	1.46537
Azithro	Day 0-2	0.684974
No ABX	Day 4-6	0.315919
Other ABX	Day 0-2	1.41852
No ABX	Day 0-2	0.241876
No ABX	Day 0-2	0.644633
Other ABX	Day 0-2	1.09626
Other ABX	Day 0-2	0.182792
Other ABX	Day 0-2	0.742021
Other ABX	Day 0-2	0.701547
Other ABX	Day 0-2	1.02666
Other ABX	Day 0-2	0.748352
Other ABX	Day 0-2	1.10249
Other ABX	Day 0-2	0.56655
Other ABX	Day 0-2	0.749256
Other ABX	Day 0-2	1.80348
Other ABX	Day 0-2	0.27857
Other ABX	Day 0-2	0.0426177
Azithro	Day 0-2	0.371155
Azithro	Day 0-2	0.667518
Azithro	Day 4-6	0.59037
No ABX	Day 0-2	0.422033
No ABX	Day 0-2	0.62817
No ABX	Day 0-2	0.973628
No ABX	Day 4-6	1.15456
No ABX	Day 0-2	1.13947
Other ABX	Day 0-2	1.12447
No ABX	Day 0-2	0.676322
Azithro	Day 0-2	0.48146
Azithro	Day 0-2	0.715773
No ABX	Day 4-6	0.0670744
No ABX	Day 0-2	0.837304
No ABX	Day 4-6	0.71256
Azithro	Day 4-6	0.541573
No ABX	Day 4-6	2.15934
No ABX	Day 0-2	1.29359
Other ABX	Day 0-2	0.899898
Azithro	Day 0-2	0.778209
Azithro	Day 0-2	1.0373
No ABX	Day 0-2	0.622735
Other ABX	Day 0-2	1.48733
Other ABX	Day 0-2	1.48752
Azithro	Day 4-6	0.486647
Azithro	Day 4-6	0.37157
No ABX	Day 4-6	0.404012
No ABX	Day 0-2	1.27217
No ABX	Day 0-2	0.619982
No ABX	Day 4-6	0.805148
No ABX	Day 0-2	0.940453
No ABX	Day 4-6	0.0934521
No ABX	Day 0-2	0.28456
Other ABX	Day 0-2	1.52978
No ABX	Day 0-2	0.161589
No ABX	Day 0-2	0.0218692
No ABX	Day 0-2	0.0316539
No ABX	Day 4-6	1.84753
No ABX	Day 0-2	1.51078
No ABX	Day 0-2	0.377484
No ABX	Day 4-6	1.19759
No ABX	Day 0-2	1.84119
No ABX	Day 4-6	2.14422
Other ABX	Day 0-2	1.12795
Other ABX	Day 4-6	1.18144
Other ABX	Day 4-6	1.14995
Azithro	Day 0-2	1.08436
Azithro	Day 0-2	0.0495353
Other ABX	Day 0-2	1.69822
Other ABX	Day 0-2	0.957462
Other ABX	Day 0-2	0.799959
No ABX	Day 0-2	1.08062
No ABX	Day 0-2	0.448514
Other ABX	Day 0-2	1.61185
No ABX	Day 0-2	0.629259
Other ABX	Day 0-2	0.954719
Other ABX	Day 0-2	0.533212
Other ABX	Day 0-2	1.99094
No ABX	Day 0-2	0.526506
Other ABX	Day 0-2	0.571807
No ABX	Day 0-2	0.696708
No ABX	Day 0-2	0.770298
Other ABX	Day 0-2	0.00326428
No ABX	Day 0-2	0.0549765
No ABX	Day 0-2	0.691036
No ABX	Day 0-2	0.514436
Other ABX	Day 0-2	0.651292
Other ABX	Day 0-2	1.80735
Azithro	Day 4-6	0.859095
Azithro	Day 4-6	1.15511
Other ABX	Day 0-2	0.108326
No ABX	Day 4-6	1.21935
Other ABX	Day 0-2	1.24406
Azithro	Day 4-6	1.54206
Other ABX	Day 0-2	0.013843
Azithro	Day 0-2	0.450703
No ABX	Day 0-2	1.16908
Azithro	Day 4-6	0.733141
No ABX	Day 0-2	0.392771
No ABX	Day 4-6	0.55096
No ABX	Day 0-2	1.88058
Other ABX	Day 0-2	0.0663541
Other ABX	Day 4-6	1.11216
Other ABX	Day 4-6	0.292487
No ABX	Day 0-2	0.750144
No ABX	Day 0-2	0.884857
No ABX	Day 0-2	0.173412
No ABX	Day 0-2	0.772929
No ABX	Day 4-6	1.06738
No ABX	Day 0-2	2.36261
No ABX	Day 0-2	0.612141
Azithro	Day 4-6	1.69946
Azithro	Day 4-6	0.0983716
Azithro	Day 0-2	0.787249
Other ABX	Day 4-6	0.738149
Other ABX	Day 4-6	0.613127
No ABX	Day 0-2	0.846283
No ABX	Day 0-2	1.5506
No ABX	Day 0-2	1.00206
No ABX	Day 4-6	0.504744
Azithro	Day 0-2	1.21037
Azithro	Day 4-6	0.730396
Other ABX	Day 0-2	2.67301
Other ABX	Day 0-2	2.31228
Azithro	Day 0-2	1.6938
No ABX	Day 0-2	1.42309
No ABX	Day 0-2	1.13888
Other ABX	Day 0-2	0.544563
Other ABX	Day 0-2	1.49892
Other ABX	Day 0-2	2.23298
Other ABX	Day 0-2	0.693192
Other ABX	Day 0-2	0.217355
Other ABX	Day 0-2	0.215989
Azithro	Day 0-2	0.351626
No ABX	Day 0-2	0.445069
Other ABX	Day 0-2	1.40362
Other ABX	Day 0-2	0.850158
Other ABX	Day 0-2	0.121279
No ABX	Day 0-2	0.254725
No ABX	Day 4-6	0.170029
No ABX	Day 0-2	1.4776
No ABX	Day 0-2	0.0659954
No ABX	Day 0-2	1.18528
Other ABX	Day 0-2	1.26272
No ABX	Day 0-2	0.87493
No ABX	Day 0-2	1.47879
No ABX	Day 0-2	0.988616
No ABX	Day 0-2	0.370909
No ABX	Day 0-2	0.238603
No ABX	Day 0-2	0.839922
No ABX	Day 4-6	0.226403
No ABX	Day 0-2	0.406448
Other ABX	Day 4-6	1.08616
No ABX	Day 0-2	1.61846
No ABX	Day 4-6	1.14068
No ABX	Day 0-2	0.360066
No ABX	Day 0-2	1.69157
No ABX	Day 0-2	1.06298
No ABX	Day 0-2	3.34154
No ABX	Day 0-2	0.31724
Other ABX	Day 0-2	0.79444
No ABX	Day 0-2	0.912949
No ABX	Day 4-6	2.15589
No ABX	Day 0-2	2.68076
Azithro	Day 0-2	1.13814
No ABX	Day 0-2	1.46632
No ABX	Day 0-2	1.49048
No ABX	Day 0-2	0.412637
Other ABX	Day 0-2	1.10442
No ABX	Day 0-2	2.18419
No ABX	Day 0-2	1.78545
No ABX	Day 0-2	1.54876
Azithro	Day 0-2	0.281827
No ABX	Day 0-2	0.184234
Other ABX	Day 0-2	1.17469
Other ABX	Day 0-2	0.358986
Azithro	Day 0-2	1.59229
Other ABX	Day 0-2	0.471063
No ABX	Day 0-2	2.06191
Other ABX	Day 0-2	0.00852924
No ABX	Day 0-2	1.42245
No ABX	Day 0-2	1.45302
No ABX	Day 0-2	1.63791
Other ABX	Day 0-2	0.965997
No ABX	Day 0-2	0.0874817
No ABX	Day 0-2	0.00218744
Other ABX	Day 0-2	1.48127
No ABX	Day 0-2	1.66683
No ABX	Day 0-2	0.717305
No ABX	Day 0-2	2.07395
No ABX	Day 4-6	0.00665319
Other ABX	Day 4-6	1.0408
Azithro	Day 0-2	2.44214
Azithro	Day 0-2	0.0620643
No ABX	Day 4-6	1.02213
No ABX	Day 0-2	0.773717
Other ABX	Day 4-6	0.000601223
No ABX	Day 4-6	2.73298
Azithro	Day 0-2	2.35053
No ABX	Day 0-2	1.2968
No ABX	Day 0-2	1.04518
No ABX	Day 0-2	0.205255
No ABX	Day 0-2	1.83036
Azithro	Day 0-2	0.383604
Azithro	Day 0-2	0.0558507
Azithro	Day 0-2	0.172276
Azithro	Day 0-2	2.25668
No ABX	Day 0-2	2.04813
No ABX	Day 0-2	0.188788
No ABX	Day 4-6	0.110315
No ABX	Day 0-2	1.57955
No ABX	Day 4-6	0.0190959
No ABX	Day 0-2	1.03769
Other ABX	Day 4-6	0.00378447
No ABX	Day 0-2	1.1445
No ABX	Day 0-2	2.07007
No ABX	Day 0-2	0.997945
No ABX	Day 0-2	1.77793
Azithro	Day 4-6	0.783207
No ABX	Day 0-2	0.0761194
Azithro	Day 4-6	0.712437
Other ABX	Day 0-2	0.891526
No ABX	Day 4-6	0.494178
No ABX	Day 0-2	1.76029
Azithro	Day 0-2	2.30434

## Sheet: 2d
PCoA1	PCoA2	Group	Timepoint		Day 1 ± 1 vs No ABX
0.524253	0.187124	Azithromycin	Day 0-2			Df	Sum of Sqs	R2	F	Pr(>F)
-0.0888256	0.0016392	Azithromycin	Day 0-2		Day 1 ± 1 vs No ABX	1	4.45	0.00922	9.688	0.000999
-0.117665	0.00541858	Azithromycin	Day 0-2		Residual	1027	471.63	0.97782
0.506515	0.271971	Azithromycin	Day 0-2		Total	1036	482.33	1
0.237605	0.44112	Azithromycin	Day 0-2		Day 5 ± 1 vs No ABX
-0.107747	0.0414254	Azithromycin	Day 0-2			Df	Sum of Sqs	R2	F	Pr(>F)
-0.112119	0.00393066	Azithromycin	Day 4-6		Day 5 ± 1 vs No ABX	1	3.179	0.01703	7.1779	0.000999
-0.089845	0.0160115	Azithromycin	Day 0-2		Residual	405	179.353	0.96079
-0.120213	-0.00041662	Azithromycin	Day 0-2		Total	414	186.673	1
-0.114078	-0.0263485	Azithromycin	Day 0-2		Day 1 ± 1 vs Day 5 ± 1
0.40282	-0.399566	Azithromycin	Day 0-2			Df	Sum of Sqs	R2	F	Pr(>F)
-0.0882569	0.016138	Azithromycin	Day 0-2		Day 1 ± 1 vs Day 5 ± 1	1	0.74	0.0019	1.5686	0.000999
-0.144201	-0.021265	Azithromycin	Day 0-2		Residual	812	384.4	0.98194
-0.134258	-0.0154049	Azithromycin	Day 0-2		Total	821	391.47	1
-0.0862176	0.0164782	Azithromycin	Day 0-2		Three-way comparison
-0.107583	0.0137702	Azithromycin	Day 0-2			Df	Sum of Sqs	R2	F	Pr(>F)
-0.0905457	0.012465	Azithromycin	Day 0-2		Three-way comparison	2	5.75	0.01082	6.2361	0.000999
-0.0995554	0.0422768	Azithromycin	Day 0-2		Residual	1126	519.54	0.97695
0.111396	0.360255	Azithromycin	Day 0-2		Total	1136	531.8	1
-0.108363	0.00361057	Azithromycin	Day 0-2
-0.11425	-0.0266226	Azithromycin	Day 0-2
-0.0767654	0.0172199	Azithromycin	Day 0-2
-0.086433	0.0163133	Azithromycin	Day 0-2
-0.11938	-0.00770958	Azithromycin	Day 0-2
-0.093138	0.022256	Azithromycin	Day 0-2
-0.113511	0.0442216	Azithromycin	Day 4-6
0.484088	0.265162	Azithromycin	Day 0-2
-0.120164	0.0315924	Azithromycin	Day 0-2
-0.0930681	0.0363468	Azithromycin	Day 0-2
0.382888	0.437055	Azithromycin	Day 0-2
0.352941	-0.447236	Azithromycin	Day 0-2
-0.151505	-0.0319849	Azithromycin	Day 0-2
-0.089558	0.0151079	Azithromycin	Day 0-2
0.189848	0.41316	Azithromycin	Day 0-2
-0.108303	0.0202206	Azithromycin	Day 0-2
0.512206	0.0120209	Azithromycin	Day 0-2
-0.115713	-0.0188505	Azithromycin	Day 0-2
-0.145242	-0.0235633	Azithromycin	Day 0-2
-0.128578	0.0209965	Azithromycin	Day 0-2
-0.0920309	0.0161155	Azithromycin	Day 4-6
0.310376	-0.40674	Azithromycin	Day 0-2
-0.087559	0.0166307	Azithromycin	Day 0-2
-0.0872924	0.0159322	Azithromycin	Day 0-2
0.270297	-0.449047	Azithromycin	Day 0-2
0.468533	0.261288	Azithromycin	Day 4-6
0.280134	-0.473689	Azithromycin	Day 4-6
-0.0566246	-0.0823816	Azithromycin	Day 4-6
-0.132899	-4.39304e-05	Azithromycin	Day 0-2
-0.144992	-0.0169785	Azithromycin	Day 4-6
0.296339	0.447829	Azithromycin	Day 0-2
0.534821	-0.0514559	Azithromycin	Day 0-2
0.485864	-0.187959	Azithromycin	Day 0-2
0.459141	-0.0974994	Azithromycin	Day 0-2
-0.087271	0.0165737	Azithromycin	Day 0-2
-0.109542	0.0399204	Azithromycin	Day 4-6
-0.10242	0.0139396	Azithromycin	Day 4-6
0.404427	0.426279	Azithromycin	Day 0-2
0.258595	-0.467674	Azithromycin	Day 4-6
0.450662	-0.383156	Azithromycin	Day 0-2
-0.0733777	0.0241244	Azithromycin	Day 0-2
-0.0883786	0.0150621	Azithromycin	Day 0-2
-0.0870754	0.0161014	Azithromycin	Day 0-2
-0.0892629	0.0169615	Azithromycin	Day 0-2
-0.0898487	0.0171506	Azithromycin	Day 0-2
-0.0857446	0.0163476	Azithromycin	Day 0-2
-0.0941858	0.0208223	Azithromycin	Day 0-2
-0.0937085	0.0142338	Azithromycin	Day 0-2
-0.0862241	0.0164637	Azithromycin	Day 0-2
-0.116466	0.0170324	Azithromycin	Day 0-2
-0.0858516	0.0163513	Azithromycin	Day 4-6
-0.0939237	0.0312629	Azithromycin	Day 4-6
-0.0863583	0.0169707	Azithromycin	Day 4-6
0.348165	-0.468804	Azithromycin	Day 0-2
-0.112166	0.0469275	Azithromycin	Day 4-6
-0.087198	0.0156777	Azithromycin	Day 0-2
-0.125424	-0.0310179	Azithromycin	Day 0-2
-0.0016021	-0.190576	Azithromycin	Day 0-2
0.0643807	-0.30771	Azithromycin	Day 0-2
-0.150105	-0.0281266	Azithromycin	Day 0-2
-0.11855	-0.00601767	Azithromycin	Day 0-2
-0.0896143	0.0171173	Azithromycin	Day 0-2
-0.106737	0.013997	Azithromycin	Day 0-2
-0.122717	0.0193322	Azithromycin	Day 0-2
-0.10668	0.0110536	Azithromycin	Day 4-6
-0.102867	0.00903267	Azithromycin	Day 4-6
-0.107883	0.0117556	Azithromycin	Day 4-6
0.311799	0.456839	Azithromycin	Day 0-2
0.372564	0.444548	Azithromycin	Day 0-2
-0.113238	0.0114818	Azithromycin	Day 0-2
-0.121917	-0.0117559	Azithromycin	Day 0-2
-0.125565	-0.00718912	Azithromycin	Day 0-2
-0.121456	-0.00150352	Azithromycin	Day 0-2
-0.0905664	0.0168306	Azithromycin	Day 4-6
-0.0880085	0.0143992	Azithromycin	Day 4-6
-0.0891325	0.017028	Azithromycin	Day 4-6
-0.08762	0.0161338	Azithromycin	Day 4-6
-0.0904279	0.0169013	Azithromycin	Day 4-6
-0.107626	0.0108566	Azithromycin	Day 0-2
-0.108324	0.0108117	Azithromycin	Day 0-2
-0.106981	0.00542721	Azithromycin	Day 0-2
-0.129047	-0.00179294	Azithromycin	Day 0-2
-0.0902308	0.0164615	Azithromycin	Day 0-2
-0.126941	-0.0110685	Azithromycin	Day 0-2
-0.132696	-0.0145129	Azithromycin	Day 0-2
-0.0938907	0.0112091	Azithromycin	Day 0-2
-0.117605	-1.58286e-05	Azithromycin	Day 0-2
-0.0983361	0.0379978	Azithromycin	Day 0-2
-0.0901024	0.0160773	Azithromycin	Day 0-2
-0.109827	-0.00218304	Azithromycin	Day 0-2
-0.0878193	0.0163943	Azithromycin	Day 0-2
-0.0882045	0.0137979	Azithromycin	Day 0-2
-0.0875283	0.0166828	Azithromycin	Day 0-2
-0.117593	-0.0117214	Azithromycin	Day 0-2
-0.114891	-0.00956203	Azithromycin	Day 0-2
-0.128503	-0.0378659	Azithromycin	Day 0-2
-0.156271	-0.0530335	Azithromycin	Day 0-2
-0.0931287	0.0132828	Azithromycin	Day 4-6
0.378762	0.441315	Azithromycin	Day 0-2
0.489868	-0.226285	Azithromycin	Day 0-2
-0.126344	-0.0086288	Azithromycin	Day 0-2
-0.0881467	0.0156	Azithromycin	Day 0-2
-0.114547	0.0490995	Azithromycin	Day 0-2
0.526011	0.0995631	Azithromycin	Day 0-2
-0.0961357	0.0106133	Azithromycin	Day 0-2
-0.127011	0.022603	Azithromycin	Day 0-2
-0.120829	0.0408969	Azithromycin	Day 0-2
0.18202	-0.433014	Azithromycin	Day 0-2
-0.109607	0.0102899	Azithromycin	Day 0-2
-0.123192	-0.0267256	Azithromycin	Day 0-2
-0.0934749	0.0286592	Azithromycin	Day 0-2
-0.108034	0.000733539	Azithromycin	Day 0-2
-0.118337	-0.0162547	Azithromycin	Day 0-2
-0.133221	0.032809	Azithromycin	Day 4-6
-0.139036	-0.0161921	Azithromycin	Day 0-2
-0.0858628	0.0163525	Azithromycin	Day 0-2
0.131003	-0.4126	Azithromycin	Day 0-2
-0.123969	0.0215033	Azithromycin	Day 0-2
0.343974	0.399796	Azithromycin	Day 0-2
-0.111242	-0.00265129	Azithromycin	Day 0-2
-0.155703	-0.0498611	Azithromycin	Day 0-2
-0.170635	-0.0654298	Azithromycin	Day 0-2
-0.16738	-0.09474	Azithromycin	Day 0-2
-0.177506	-0.0555068	Azithromycin	Day 0-2
-0.079353	0.0432525	Azithromycin	Day 0-2
-0.190254	-0.0981914	Azithromycin	Day 0-2
0.0263728	0.232734	Azithromycin	Day 0-2
0.53681	-0.0129413	Azithromycin	Day 0-2
-0.0914323	0.0129578	Azithromycin	Day 0-2
-0.114371	0.0354125	Azithromycin	Day 0-2
-0.0870425	0.016683	Azithromycin	Day 0-2
0.281291	-0.446746	Azithromycin	Day 0-2
-0.093906	0.00814948	Azithromycin	Day 0-2
-0.094836	-0.0118221	Azithromycin	Day 0-2
-0.107993	-0.00382975	Azithromycin	Day 0-2
-0.085785	0.0163067	Azithromycin	Day 0-2
-0.0867647	0.0156557	Azithromycin	Day 4-6
-0.10197	0.0112483	Azithromycin	Day 4-6
0.350461	-0.460637	Azithromycin	Day 0-2
-0.0997296	0.0120474	Azithromycin	Day 0-2
-0.113405	0.045089	Azithromycin	Day 0-2
-0.0931573	0.0162278	Azithromycin	Day 0-2
0.535851	0.0294787	Azithromycin	Day 0-2
-0.0948102	0.0166964	Azithromycin	Day 0-2
-0.0859822	0.0162098	Azithromycin	Day 0-2
0.432626	0.405228	Azithromycin	Day 0-2
-0.0879192	0.0159458	Azithromycin	Day 0-2
-0.086678	0.0163057	Azithromycin	Day 0-2
-0.101922	0.0094495	Azithromycin	Day 0-2
-0.136821	0.011827	Azithromycin	Day 0-2
-0.102132	0.0151329	Azithromycin	Day 0-2
0.292056	-0.363136	Azithromycin	Day 0-2
-0.095413	0.0107561	Azithromycin	Day 0-2
-0.0857208	0.0163495	Azithromycin	Day 0-2
0.329383	-0.17519	Azithromycin	Day 0-2
-0.0911189	0.0143357	Azithromycin	Day 0-2
0.268362	-0.466978	Azithromycin	Day 0-2
-0.108903	0.0403645	Azithromycin	Day 0-2
-0.0927394	0.0181056	Azithromycin	Day 0-2
-0.0858851	0.0163314	Azithromycin	Day 0-2
-0.0938724	0.016123	Azithromycin	Day 0-2
-0.0862399	0.0163537	Azithromycin	Day 0-2
0.0495217	-0.293549	Azithromycin	Day 0-2
-0.097604	0.0127207	Azithromycin	Day 0-2
-0.104361	0.0394597	Azithromycin	Day 0-2
0.0987569	-0.324085	Azithromycin	Day 0-2
0.53203	0.140957	Azithromycin	Day 0-2
-0.0886723	0.0118196	Azithromycin	Day 0-2
-0.0867286	0.0165879	Azithromycin	Day 0-2
-0.0930286	0.0101581	Azithromycin	Day 0-2
0.0993581	0.332168	Azithromycin	Day 0-2
-0.147667	-0.0498509	Azithromycin	Day 0-2
-0.0779205	0.029875	Azithromycin	Day 0-2
0.480249	-0.323887	Azithromycin	Day 0-2
0.234569	0.43795	Azithromycin	Day 0-2
-0.0911418	0.0122039	Azithromycin	Day 0-2
0.474001	-0.335053	Azithromycin	Day 0-2
-0.115154	-0.00129151	Azithromycin	Day 0-2
0.391735	-0.356159	Azithromycin	Day 0-2
0.334876	0.439873	Azithromycin	Day 0-2
0.324932	0.449001	Azithromycin	Day 0-2
-0.0861462	0.0162336	Azithromycin	Day 0-2
0.468988	-0.293043	Azithromycin	Day 0-2
-0.0896919	0.0130863	Azithromycin	Day 0-2
0.481313	0.333631	Azithromycin	Day 0-2
-0.113966	-0.00750141	Azithromycin	Day 0-2
-0.17435	-0.0817101	Azithromycin	Day 0-2
-0.16734	-0.0743313	Azithromycin	Day 0-2
-0.126372	0.00907951	Azithromycin	Day 0-2
-0.0904258	0.0204417	Azithromycin	Day 0-2
-0.14106	-0.0313451	Azithromycin	Day 4-6
0.497555	0.221232	Azithromycin	Day 0-2
0.229298	-0.12099	Azithromycin	Day 4-6
-0.140642	-0.0179496	Azithromycin	Day 0-2
0.366782	-0.462733	Azithromycin	Day 4-6
-0.129118	0.00897804	Azithromycin	Day 0-2
-0.100088	0.0176801	Azithromycin	Day 0-2
-0.143153	-0.0193853	Azithromycin	Day 4-6
-0.140811	-0.0148539	Azithromycin	Day 0-2
-0.123454	0.00712544	Azithromycin	Day 0-2
-0.143586	-0.0197214	Azithromycin	Day 0-2
-0.0961415	0.0250073	Azithromycin	Day 0-2
-0.0962091	0.0202907	Azithromycin	Day 0-2
-0.169013	-0.0798741	Azithromycin	Day 0-2
-0.155302	-0.0478593	Azithromycin	Day 0-2
0.508671	-0.0335716	Azithromycin	Day 0-2
0.476195	0.249818	Azithromycin	Day 0-2
0.293896	-0.40391	Azithromycin	Day 0-2
0.325946	-0.461635	Azithromycin	Day 0-2
-0.0601819	-0.256227	Azithromycin	Day 0-2
-0.166458	-0.0704307	Azithromycin	Day 0-2
0.340845	-0.421635	Azithromycin	Day 0-2
0.307939	-0.485502	Azithromycin	Day 0-2
-0.0958355	0.0200966	Azithromycin	Day 0-2
-0.167214	-0.0777165	Azithromycin	Day 0-2
-0.169087	-0.079812	Azithromycin	Day 0-2
-0.0927442	0.0158862	Azithromycin	Day 0-2
-0.140423	-0.0309648	Azithromycin	Day 0-2
-0.159621	-0.0571347	Azithromycin	Day 0-2
-0.0829575	0.00484291	Azithromycin	Day 0-2
0.160676	-0.465644	Azithromycin	Day 0-2
-0.16939	-0.0800136	Azithromycin	Day 0-2
-0.166957	-0.0768404	Azithromycin	Day 0-2
-0.171635	-0.0783055	Azithromycin	Day 0-2
-0.173177	-0.0787855	Azithromycin	Day 0-2
-0.163054	-0.0614651	Azithromycin	Day 0-2
-0.158602	-0.0560321	Azithromycin	Day 0-2
-0.114966	-0.00831409	Azithromycin	Day 0-2
-0.136941	-0.0151986	Azithromycin	Day 0-2
-0.178696	-0.0807034	Azithromycin	Day 0-2
-0.146257	-0.0280832	Azithromycin	Day 0-2
-0.156732	-0.0175687	Azithromycin	Day 0-2
0.372044	0.378156	Azithromycin	Day 0-2
-0.167845	-0.070989	Azithromycin	Day 0-2
-0.175769	-0.0854575	Azithromycin	Day 0-2
-0.159379	-0.0637525	Azithromycin	Day 0-2
-0.162875	-0.0653641	Azithromycin	Day 0-2
-0.16224	-0.0573722	Azithromycin	Day 0-2
-0.0870074	0.0166775	Azithromycin	Day 0-2
-0.164873	-0.079031	Azithromycin	Day 0-2
0.381233	-0.43889	Azithromycin	Day 0-2
-0.153805	-0.046435	Azithromycin	Day 0-2
-0.0869975	0.0287914	Azithromycin	Day 0-2
0.518737	0.0308456	Azithromycin	Day 0-2
0.436441	0.40063	Azithromycin	Day 0-2
0.402768	-0.377078	Azithromycin	Day 0-2
-0.0901843	0.016467	Azithromycin	Day 0-2
-0.0857196	0.0163445	Azithromycin	Day 0-2
-0.0852704	0.0172753	Azithromycin	Day 0-2
-0.0857366	0.016357	Azithromycin	Day 0-2
-0.0859329	0.0163865	Azithromycin	Day 0-2
-0.0874321	0.0160149	Azithromycin	Day 4-6
0.515663	0.0620123	Azithromycin	Day 0-2
0.413553	-0.410328	Azithromycin	Day 0-2
-0.0916237	0.0150957	Azithromycin	Day 0-2
-0.0956555	0.00816613	Azithromycin	Day 0-2
-0.121467	0.00611208	Azithromycin	Day 0-2
-0.12185	-0.0277845	Azithromycin	Day 0-2
0.416054	-0.41554	Azithromycin	Day 0-2
-0.133113	0.00247581	Azithromycin	Day 0-2
-0.0846892	0.0157286	Azithromycin	Day 0-2
-0.146822	-0.0322549	Azithromycin	Day 0-2
-0.0149681	-0.1589	Azithromycin	Day 0-2
-0.0927074	0.00343031	Azithromycin	Day 0-2
-0.114867	0.0338207	Azithromycin	Day 0-2
0.445599	0.377751	Azithromycin	Day 0-2
0.303594	-0.478632	Azithromycin	Day 0-2
0.318604	-0.477682	Azithromycin	Day 0-2
0.161999	-0.349088	Azithromycin	Day 0-2
0.343102	0.313591	Azithromycin	Day 0-2
-0.120095	0.0318691	Azithromycin	Day 4-6
-0.097782	0.0144977	Azithromycin	Day 4-6
-0.104738	0.0123595	Azithromycin	Day 0-2
0.374958	0.0199644	Azithromycin	Day 0-2
-0.0874675	0.016131	Azithromycin	Day 0-2
-0.103561	0.050025	Azithromycin	Day 0-2
-0.106335	0.00464897	Azithromycin	Day 4-6
-0.117571	0.0227861	Azithromycin	Day 0-2
0.518471	-0.181542	Azithromycin	Day 4-6
0.494202	0.304943	Azithromycin	Day 0-2
-0.09464	0.0230009	Azithromycin	Day 0-2
0.341196	-0.475193	Azithromycin	Day 0-2
0.475725	0.326716	Azithromycin	Day 0-2
-0.0999188	-0.00719207	Azithromycin	Day 0-2
0.521818	-0.0975122	Azithromycin	Day 0-2
-0.121579	-0.00155608	Azithromycin	Day 4-6
-0.0781604	0.0298486	Azithromycin	Day 0-2
-0.0882917	0.0175658	Azithromycin	Day 0-2
-0.0876993	0.0165228	Azithromycin	Day 4-6
-0.0870577	0.0162827	Azithromycin	Day 0-2
-0.0801895	0.0275302	Azithromycin	Day 0-2
-0.0903246	0.0146133	Azithromycin	Day 0-2
0.172759	-0.422606	Azithromycin	Day 0-2
-0.108056	-0.014815	Azithromycin	Day 4-6
-0.11842	-0.0207219	Azithromycin	Day 4-6
-0.131089	-0.00518514	Azithromycin	Day 4-6
-0.123727	0.0214118	Azithromycin	Day 0-2
-0.128133	0.00944716	Azithromycin	Day 0-2
-0.0908604	0.0372391	Azithromycin	Day 0-2
-0.106526	0.0132918	Azithromycin	Day 0-2
-0.0921267	0.0160178	Azithromycin	Day 0-2
0.388392	0.326911	Azithromycin	Day 0-2
-0.0930062	0.00622122	Azithromycin	Day 0-2
-0.0884805	-0.00148183	Azithromycin	Day 0-2
-0.0905091	0.0147385	Azithromycin	Day 0-2
-0.0971589	0.00922422	Azithromycin	Day 0-2
0.298316	-0.248074	Azithromycin	Day 0-2
-0.123529	0.0301081	Azithromycin	Day 0-2
-0.0864518	0.0177197	Azithromycin	Day 0-2
-0.112649	0.0451365	Azithromycin	Day 0-2
-0.118483	0.045206	Azithromycin	Day 0-2
0.489517	0.318565	Azithromycin	Day 0-2
-0.109949	0.0351897	Azithromycin	Day 0-2
-0.110586	0.0510672	Azithromycin	Day 0-2
-0.135368	-0.00119388	Azithromycin	Day 0-2
-0.087648	0.0164695	Azithromycin	Day 0-2
-0.123992	-0.0127059	Azithromycin	Day 4-6
-0.0959397	0.0142754	Azithromycin	Day 0-2
0.524121	-0.0815949	Azithromycin	Day 0-2
-0.1226	-0.0375647	Azithromycin	Day 4-6
-0.114049	-0.0273954	Azithromycin	Day 4-6
-0.101213	0.0114583	Azithromycin	Day 0-2
0.376555	0.444347	Azithromycin	Day 4-6
0.231233	0.436545	Azithromycin	Day 4-6
0.398462	0.433209	Azithromycin	Day 0-2
0.0392716	0.252778	Azithromycin	Day 0-2
-0.0867934	0.0164125	Azithromycin	Day 4-6
-0.136384	-0.00186943	Azithromycin	Day 0-2
-0.0857281	0.0163452	Azithromycin	Day 0-2
-0.0911921	0.0155868	Azithromycin	Day 0-2
-0.10448	0.0335474	Azithromycin	Day 0-2
0.275225	-0.467559	Azithromycin	Day 0-2
0.133966	-0.378707	Azithromycin	Day 0-2
0.531007	0.0668393	Azithromycin	Day 0-2
-0.130669	-0.0116723	Azithromycin	Day 0-2
-0.108368	0.0135381	Azithromycin	Day 0-2
-0.0896163	0.0164769	Azithromycin	Day 0-2
0.27059	-0.472412	Azithromycin	Day 0-2
0.378738	0.435154	Azithromycin	Day 0-2
-0.117279	0.0184777	Azithromycin	Day 4-6
-0.0882465	0.0165487	Azithromycin	Day 0-2
-0.153621	-0.0407313	Azithromycin	Day 0-2
-0.111945	0.0463937	Azithromycin	Day 0-2
-0.0964094	0.0237705	Azithromycin	Day 0-2
-0.124208	0.0297549	Azithromycin	Day 0-2
-0.0804824	0.0108822	Azithromycin	Day 0-2
-0.088544	0.0121344	Azithromycin	Day 4-6
-0.118996	-0.0119484	Azithromycin	Day 4-6
-0.0979348	0.0484996	Azithromycin	Day 4-6
-0.0865169	0.0165277	Azithromycin	Day 4-6
-0.113147	0.0443295	Azithromycin	Day 0-2
-0.119765	0.0317371	Azithromycin	Day 0-2
-0.0950022	0.0207166	Azithromycin	Day 0-2
-0.10613	0.0177989	Azithromycin	Day 0-2
-0.0934957	0.038466	Azithromycin	Day 0-2
0.505712	0.142991	Azithromycin	Day 0-2
0.03314	-0.301745	Azithromycin	Day 0-2
-0.0961877	0.0128413	Azithromycin	Day 0-2
-0.118785	-0.0270003	Azithromycin	Day 0-2
-0.113772	-0.0159649	Azithromycin	Day 0-2
-0.092072	0.014949	Azithromycin	Day 0-2
-0.107226	0.00678299	Azithromycin	Day 0-2
-0.106931	0.00762674	Azithromycin	Day 0-2
0.178111	-0.428097	Azithromycin	Day 0-2
-0.0864574	0.0150865	Azithromycin	Day 0-2
-0.0857654	0.0163389	Azithromycin	Day 0-2
-0.102289	0.0104504	Azithromycin	Day 0-2
-0.12493	0.0291377	Azithromycin	Day 0-2
-0.00293993	-0.187686	Azithromycin	Day 0-2
-0.0865596	0.0165615	Azithromycin	Day 0-2
0.53666	0.0290933	Azithromycin	Day 0-2
-0.115158	0.00726591	Azithromycin	Day 0-2
-0.0858377	0.0163109	Azithromycin	Day 0-2
0.346091	-0.465124	Azithromycin	Day 0-2
-0.11483	0.00392543	Azithromycin	Day 0-2
-0.0899273	0.0167	Azithromycin	Day 0-2
0.449193	-0.29659	Azithromycin	Day 0-2
-0.105789	0.034947	Azithromycin	Day 0-2
-0.10443	0.0294745	Azithromycin	Day 0-2
-0.101402	0.0121815	Azithromycin	Day 0-2
-0.09982	0.0419262	Azithromycin	Day 0-2
-0.112121	0.040569	Azithromycin	Day 4-6
-0.0875965	0.016301	Azithromycin	Day 4-6
-0.145747	-0.0536701	Azithromycin	Day 0-2
-0.0939673	0.0131935	Azithromycin	Day 4-6
-0.0982005	0.00791807	Azithromycin	Day 0-2
0.49037	0.299835	Azithromycin	Day 0-2
0.227719	0.432632	Azithromycin	Day 0-2
-0.0620511	-0.0614365	Azithromycin	Day 0-2
-0.100619	0.00878556	Azithromycin	Day 0-2
-0.0863117	0.0163367	Azithromycin	Day 0-2
-0.128146	0.0217022	Azithromycin	Day 0-2
0.377534	-0.455808	Azithromycin	Day 0-2
-0.0866917	0.0165346	Azithromycin	Day 0-2
0.222675	0.428722	Azithromycin	Day 0-2
-0.0955967	0.0101004	Azithromycin	Day 0-2
-0.0864446	0.016203	Azithromycin	Day 0-2
-0.0903379	0.0173736	Azithromycin	Day 0-2
-0.0858716	0.0163856	Azithromycin	Day 0-2
-0.124059	0.00466424	Azithromycin	Day 0-2
-0.109807	0.0262693	Azithromycin	Day 0-2
-0.0939338	0.0289787	Azithromycin	Day 0-2
-0.120465	0.0319792	Azithromycin	Day 4-6
-0.0869906	0.0154351	Azithromycin	Day 4-6
0.323475	-0.476774	Azithromycin	Day 0-2
-0.0874673	0.0161869	Azithromycin	Day 0-2
-0.0874763	0.016775	Azithromycin	Day 0-2
-0.10974	0.0429673	Azithromycin	Day 0-2
-0.101815	0.0295751	Azithromycin	Day 0-2
-0.120538	0.00480758	Azithromycin	Day 4-6
-0.128188	-0.0156703	Azithromycin	Day 0-2
-0.102976	0.0371907	Azithromycin	Day 4-6
-0.133321	-0.00875635	Azithromycin	Day 4-6
-0.0982458	0.0108451	Azithromycin	Day 0-2
-0.106739	0.00602139	Azithromycin	Day 0-2
0.155101	-0.389884	Azithromycin	Day 0-2
-0.0943089	0.0127981	Azithromycin	Day 0-2
-0.0948069	0.0138601	Azithromycin	Day 0-2
-0.0902995	0.00604661	Azithromycin	Day 0-2
0.381765	0.392542	Azithromycin	Day 0-2
0.26174	0.363647	Azithromycin	Day 0-2
0.386407	0.26465	Azithromycin	Day 0-2
-0.0808314	0.0273461	Azithromycin	Day 0-2
0.513009	-0.0925997	Azithromycin	Day 0-2
-0.13042	-0.0195559	Azithromycin	Day 0-2
-0.103581	0.053936	Azithromycin	Day 4-6
-0.0935689	0.014858	Azithromycin	Day 4-6
-0.0900163	0.0157765	Azithromycin	Day 0-2
-0.0901483	0.0141057	Azithromycin	Day 0-2
-0.10435	0.0054086	Azithromycin	Day 0-2
-0.089558	0.0158008	Azithromycin	Day 0-2
-0.105989	0.0124685	Azithromycin	Day 0-2
-0.0976085	0.0152343	Azithromycin	Day 0-2
0.0618748	-0.310384	Azithromycin	Day 0-2
-0.117312	0.00244301	Azithromycin	Day 0-2
-0.123327	0.00349578	Azithromycin	Day 0-2
-0.150042	-0.0132006	Azithromycin	Day 0-2
-0.113657	0.00153065	Azithromycin	Day 0-2
-0.133795	-0.00994099	Azithromycin	Day 0-2
-0.119084	0.0245041	Azithromycin	Day 0-2
-0.0994791	0.00478467	Azithromycin	Day 0-2
-0.0929842	0.0281125	Azithromycin	Day 0-2
-0.114985	-0.00346851	Azithromycin	Day 0-2
-0.103989	0.0238295	Azithromycin	Day 0-2
-0.107317	0.00714241	Azithromycin	Day 0-2
-0.104793	0.0337337	Azithromycin	Day 0-2
-0.120608	-0.00787951	Azithromycin	Day 0-2
-0.113514	0.0364112	Azithromycin	Day 0-2
-0.0842687	-0.0784259	Azithromycin	Day 0-2
-0.148752	-0.0355695	Azithromycin	Day 0-2
0.265857	0.448459	Azithromycin	Day 0-2
0.317694	-0.474608	Azithromycin	Day 0-2
-0.0868083	0.0161373	Azithromycin	Day 0-2
-0.119232	0.00476311	Azithromycin	Day 0-2
-0.118681	0.00223476	Azithromycin	Day 0-2
-0.114215	0.00119632	Azithromycin	Day 0-2
0.502691	-0.0574024	Azithromycin	Day 0-2
-0.0893366	0.0119573	Azithromycin	Day 0-2
-0.102784	0.00398699	Azithromycin	Day 4-6
-0.0907046	0.0161533	Azithromycin	Day 0-2
-0.0867338	0.0162528	Azithromycin	Day 0-2
-0.0196785	-0.152701	Azithromycin	Day 0-2
-0.113705	0.00113501	Azithromycin	Day 0-2
-0.100976	0.0212434	Azithromycin	Day 0-2
0.0983538	0.329805	Azithromycin	Day 0-2
-0.0892274	0.0170971	Azithromycin	Day 0-2
-0.0900895	0.0111878	Azithromycin	Day 0-2
0.349883	0.44812	Azithromycin	Day 0-2
-0.099188	0.0103761	Azithromycin	Day 0-2
-0.0882227	0.014856	Azithromycin	Day 0-2
-0.103286	0.0136843	Azithromycin	Day 0-2
-0.0910246	0.0158612	Azithromycin	Day 0-2
-0.0867714	0.0163777	Azithromycin	Day 0-2
-0.108723	0.0134195	Azithromycin	Day 0-2
0.418515	-0.352952	Azithromycin	Day 0-2
-0.0931678	0.0156154	Azithromycin	Day 0-2
-0.0999167	0.0078772	Azithromycin	Day 0-2
-0.115604	-0.0201109	Azithromycin	Day 0-2
-0.113756	0.0228923	Azithromycin	Day 0-2
0.465376	0.118598	Azithromycin	Day 0-2
-0.0999599	0.0117	Azithromycin	Day 0-2
-0.0876151	0.0163317	Azithromycin	Day 0-2
-0.0862893	0.0149995	Azithromycin	Day 0-2
0.0588065	-0.300623	Azithromycin	Day 0-2
-0.0891259	0.0157345	Azithromycin	Day 0-2
-0.0933632	0.0138611	Azithromycin	Day 0-2
-0.115882	0.0411943	Azithromycin	Day 0-2
-0.125477	-0.00403335	Azithromycin	Day 0-2
-0.155665	-0.0317577	Azithromycin	Day 0-2
-0.106826	-0.0140551	Azithromycin	Day 0-2
-0.102247	0.00566594	Azithromycin	Day 0-2
-0.112328	0.0361112	Azithromycin	Day 0-2
-0.0877403	0.0375099	Azithromycin	Day 0-2
0.214174	-0.460427	Azithromycin	Day 0-2
-0.134573	-0.0569449	Azithromycin	Day 0-2
0.134922	-0.4007	Azithromycin	Day 0-2
-0.0792884	0.0133569	Azithromycin	Day 0-2
-0.0916556	0.0124742	Azithromycin	Day 0-2
-0.0964133	0.0141856	Azithromycin	Day 4-6
0.168928	0.398329	Azithromycin	Day 0-2
0.518844	-0.172134	Azithromycin	Day 0-2
-0.0940488	0.0344586	Azithromycin	Day 0-2
-0.0866806	0.0216354	Azithromycin	Day 0-2
0.0929968	-0.355917	Azithromycin	Day 0-2
-0.0881305	0.0161071	Azithromycin	Day 4-6
-0.0919784	-0.00404309	Azithromycin	Day 0-2
-0.0941215	0.0142243	Azithromycin	Day 4-6
-0.0857688	0.0163457	Azithromycin	Day 0-2
0.521327	0.212914	Azithromycin	Day 4-6
-0.123066	-0.0102833	Azithromycin	Day 0-2
-0.11352	-0.0109927	Azithromycin	Day 0-2
-0.0935525	0.00553222	Azithromycin	Day 0-2
-0.0829317	0.035039	Azithromycin	Day 0-2
-0.120946	0.0432117	Azithromycin	Day 4-6
-0.12152	0.0441965	Azithromycin	Day 4-6
-0.100027	-0.0114352	Azithromycin	Day 0-2
-0.0948304	0.0169693	Azithromycin	Day 0-2
-0.108501	0.0124251	Azithromycin	Day 0-2
-0.112923	0.00672519	Azithromycin	Day 0-2
-0.0892388	0.0164082	Azithromycin	Day 0-2
-0.0926867	0.0148639	Azithromycin	Day 0-2
-0.0891013	0.0134767	Azithromycin	Day 0-2
0.490185	-0.264342	Azithromycin	Day 0-2
0.296264	-0.473253	Azithromycin	Day 0-2
-0.137862	-0.0190713	Azithromycin	Day 0-2
-0.0951981	0.0119817	Azithromycin	Day 0-2
-0.0871429	0.0165236	Azithromycin	Day 0-2
-0.0831655	0.0154209	Azithromycin	Day 0-2
-0.17976	-0.0880778	Azithromycin	Day 0-2
-0.112244	-0.00223236	Azithromycin	Day 0-2
-0.104505	0.00736019	Azithromycin	Day 0-2
0.0624459	-0.304275	Azithromycin	Day 0-2
0.514727	0.104038	Azithromycin	Day 0-2
-0.0910472	0.00127764	Azithromycin	Day 0-2
0.198994	0.4219	Azithromycin	Day 4-6
-0.0946783	0.0149423	Azithromycin	Day 4-6
-0.0888551	0.0168146	Azithromycin	Day 0-2
-0.0876982	0.0166831	Azithromycin	Day 0-2
-0.0958977	0.0363387	Azithromycin	Day 0-2
-0.0985298	0.0147453	Azithromycin	Day 0-2
-0.0934997	0.0136642	Azithromycin	Day 0-2
-0.110339	0.0109369	Azithromycin	Day 0-2
-0.103487	0.0341169	Azithromycin	Day 0-2
-0.0873113	0.0166122	Azithromycin	Day 0-2
-0.0857439	0.0163406	Azithromycin	Day 0-2
-0.0899911	0.0173315	Azithromycin	Day 0-2
-0.121232	-0.0310039	Azithromycin	Day 0-2
-0.151019	-0.0394994	Azithromycin	Day 0-2
-0.0860213	0.0164036	Azithromycin	Day 0-2
-0.125871	0.00385285	Azithromycin	Day 0-2
-0.0906303	0.016953	Azithromycin	Day 0-2
0.52234	0.193155	Azithromycin	Day 0-2
0.120126	0.355006	Azithromycin	Day 0-2
-0.096179	0.0263435	Azithromycin	Day 0-2
-0.148415	-0.0451628	Azithromycin	Day 0-2
-0.121569	0.00163368	Azithromycin	Day 0-2
0.158229	0.389094	Azithromycin	Day 0-2
-0.0861723	0.0162698	Azithromycin	Day 0-2
0.158033	-0.393245	Azithromycin	Day 0-2
-0.104466	0.0073414	Azithromycin	Day 0-2
-0.122104	-0.00348704	Azithromycin	Day 0-2
-0.131362	0.0120969	Azithromycin	Day 0-2
0.436884	0.376145	Azithromycin	Day 0-2
-0.143893	-0.0235783	Azithromycin	Day 0-2
-0.0989705	0.0234911	Azithromycin	Day 0-2
-0.114629	0.00562499	Azithromycin	Day 0-2
-0.0795705	0.0282993	Azithromycin	Day 0-2
-0.11515	0.0154482	Azithromycin	Day 0-2
0.458189	-0.173933	Azithromycin	Day 0-2
0.287683	-0.460712	Azithromycin	Day 0-2
-0.103135	0.0280623	Azithromycin	Day 0-2
-0.108693	0.0160783	Azithromycin	Day 0-2
-0.0840359	0.0104803	Azithromycin	Day 4-6
-0.0908209	0.0158207	Azithromycin	Day 4-6
-0.132388	-0.00625368	Azithromycin	Day 0-2
-0.132714	-0.00676901	Azithromycin	Day 0-2
-0.0923271	0.0144147	Azithromycin	Day 0-2
-0.0998445	0.00810264	Azithromycin	Day 0-2
0.431738	-0.315112	Azithromycin	Day 0-2
0.283465	0.438296	Azithromycin	Day 0-2
-0.0934524	0.0169861	Azithromycin	Day 0-2
-0.0970521	0.0125278	Azithromycin	Day 0-2
-0.0901832	0.0161118	Azithromycin	Day 4-6
-0.0898195	0.00323501	Azithromycin	Day 0-2
-0.0790806	0.0248314	Azithromycin	Day 0-2
-0.126029	0.0228852	Azithromycin	Day 0-2
-0.101321	0.0235505	Azithromycin	Day 0-2
-0.0919503	0.0168102	Azithromycin	Day 0-2
-0.0923007	0.0159626	Azithromycin	Day 0-2
-0.119671	0.0433683	Azithromycin	Day 0-2
-0.104846	0.0360482	Azithromycin	Day 0-2
-0.117938	0.0436292	Azithromycin	Day 0-2
-0.109051	-0.000317683	Azithromycin	Day 0-2
0.533116	-0.0748811	Azithromycin	Day 0-2
-0.0899369	0.0161958	Azithromycin	Day 0-2
-0.0878428	0.0155334	Azithromycin	Day 0-2
-0.114648	-0.00134289	Azithromycin	Day 0-2
-0.0877588	0.0165501	Azithromycin	Day 0-2
-0.130824	-0.00458775	Azithromycin	Day 0-2
-0.0898297	0.0168919	Azithromycin	Day 4-6
-0.0862102	0.0101321	Azithromycin	Day 0-2
0.362246	-0.461334	Azithromycin	Day 0-2
-0.10331	0.0271355	Azithromycin	Day 0-2
0.125756	-0.37393	Azithromycin	Day 0-2
-0.0864469	0.0165176	Azithromycin	Day 4-6
-0.119919	0.0497141	Azithromycin	Day 0-2
-0.118992	0.0446943	Azithromycin	Day 0-2
0.321894	0.243059	Azithromycin	Day 0-2
-0.0930589	0.0106998	Azithromycin	Day 4-6
-0.0911099	0.0282105	Azithromycin	Day 0-2
0.189808	0.414508	Azithromycin	Day 0-2
0.506928	0.105114	Azithromycin	Day 0-2
-0.125106	-0.0127951	Azithromycin	Day 0-2
-0.0843761	0.0498695	Azithromycin	Day 0-2
-0.095985	0.026622	Azithromycin	Day 0-2
-0.0947254	0.0240717	Azithromycin	Day 0-2
-0.0941034	-0.01078	Azithromycin	Day 0-2
0.463661	0.354054	Azithromycin	Day 0-2
-0.0861374	0.0164299	Azithromycin	Day 0-2
-0.115255	0.0406701	Azithromycin	Day 0-2
-0.085974	0.0162947	Azithromycin	Day 0-2
0.439828	0.374928	Azithromycin	Day 0-2
0.443139	-0.385321	Azithromycin	Day 0-2
0.521455	-0.121222	Azithromycin	Day 0-2
-0.10593	-0.0205832	Azithromycin	Day 0-2
-0.133325	-0.0344078	Azithromycin	Day 0-2
-0.095181	-0.00327961	Azithromycin	Day 0-2
-0.108966	0.00527039	Azithromycin	Day 0-2
-0.12225	-0.00756728	Azithromycin	Day 0-2
-0.131464	-0.0128827	Azithromycin	Day 0-2
-0.110523	0.00778378	Azithromycin	Day 0-2
0.409376	-0.421646	Azithromycin	Day 0-2
-0.104176	-0.0190049	Azithromycin	Day 0-2
-0.0896058	0.0149868	Azithromycin	Day 0-2
-0.0865818	0.0165671	Azithromycin	Day 0-2
-0.134594	0.000363778	Azithromycin	Day 0-2
-0.132951	-0.0247343	Azithromycin	Day 4-6
-0.120076	0.0321581	Azithromycin	Day 0-2
-0.0909351	0.0124711	Azithromycin	Day 0-2
-0.0889691	0.0160838	Azithromycin	Day 4-6
0.421038	0.314053	Azithromycin	Day 0-2
-0.135596	-0.0238816	Azithromycin	Day 0-2
0.287033	0.448252	Azithromycin	Day 0-2
-0.106683	0.0448176	Azithromycin	Day 0-2
-0.124456	0.0111359	Azithromycin	Day 0-2
0.336089	0.327171	Azithromycin	Day 0-2
-0.0893879	0.0160521	Azithromycin	Day 4-6
0.146673	0.346078	Azithromycin	Day 0-2
-0.085719	0.0163491	Azithromycin	Day 0-2
-0.134591	0.00502933	Azithromycin	Day 0-2
-0.124505	0.0125757	Azithromycin	Day 0-2
0.150908	0.38387	Azithromycin	Day 0-2
0.428854	0.251257	Azithromycin	Day 0-2
-0.08921	0.0246853	Azithromycin	Day 0-2
-0.0894804	0.0121461	Azithromycin	Day 4-6
-0.0888601	0.0165368	Azithromycin	Day 4-6
0.423819	-0.42078	Azithromycin	Day 0-2
-0.12689	0.0244035	Azithromycin	Day 0-2
-0.0918551	0.0141446	Azithromycin	Day 0-2
-0.0890113	0.0165549	Azithromycin	Day 4-6
0.149699	0.380042	Azithromycin	Day 0-2
0.455071	-0.13113	Azithromycin	Day 0-2
-0.0865185	0.016542	Azithromycin	Day 4-6
-0.090942	0.0231036	Azithromycin	Day 0-2
-0.10259	0.0559692	Azithromycin	Day 0-2
-0.0987104	0.041702	Azithromycin	Day 4-6
0.40879	-0.418066	Azithromycin	Day 0-2
0.529255	0.148425	Azithromycin	Day 0-2
-0.117468	0.0439851	Azithromycin	Day 0-2
0.0152253	-0.278247	Azithromycin	Day 0-2
-0.11594	-0.0139259	Azithromycin	Day 4-6
-0.138548	-0.0318418	Azithromycin	Day 0-2
-0.0869804	0.0162626	Azithromycin	Day 0-2
-0.126983	-0.0189372	Azithromycin	Day 0-2
-0.0862313	0.0163656	Azithromycin	Day 4-6
-0.0931844	0.0203884	Azithromycin	Day 0-2
-0.085722	0.0163582	Azithromycin	Day 0-2
0.366235	0.449452	Azithromycin	Day 0-2
0.000325264	0.190501	Azithromycin	Day 0-2
-0.152646	-0.042875	Azithromycin	Day 0-2
-0.113696	0.0368418	Azithromycin	Day 0-2
0.204417	0.422067	Azithromycin	Day 0-2
0.160355	0.391897	Azithromycin	Day 0-2
-0.110757	0.045434	Azithromycin	Day 0-2
-0.155943	-0.0506821	Azithromycin	Day 0-2
0.464366	-0.299295	Azithromycin	Day 0-2
-0.135133	-0.00620102	Azithromycin	Day 0-2
-0.09346	0.00338955	Azithromycin	Day 0-2
-0.0857196	0.0163445	Azithromycin	Day 0-2
-0.086639	0.016465	Azithromycin	Day 0-2
-0.128669	-0.0222911	Azithromycin	Day 0-2
-0.0981292	0.0111546	Azithromycin	Day 0-2
0.243716	-0.458208	Azithromycin	Day 0-2
-0.142166	-0.0330085	Azithromycin	Day 0-2
0.266677	0.406497	Azithromycin	Day 0-2
0.536272	0.0255282	Azithromycin	Day 0-2
0.354248	-0.327358	Azithromycin	Day 0-2
-0.155803	-0.0527072	Azithromycin	Day 4-6
-0.165282	-0.0768776	Azithromycin	Day 0-2
0.333983	0.420769	Azithromycin	Day 0-2
-0.166375	-0.0721361	Azithromycin	Day 0-2
-0.153396	-0.0489015	Azithromycin	Day 0-2
0.0318791	0.242403	Azithromycin	Day 0-2
0.221276	0.399113	Azithromycin	Day 0-2
-0.0944766	0.0297078	Azithromycin	Day 0-2
-0.121628	0.0167832	Azithromycin	Day 0-2
-0.121589	0.0149903	Azithromycin	Day 0-2
-0.180811	-0.0960309	Azithromycin	Day 0-2
-0.113656	0.0380815	Azithromycin	Day 0-2
-0.152397	-0.0503248	Azithromycin	Day 0-2
-0.148511	-0.0439992	Azithromycin	Day 0-2
-0.117741	0.0574294	Azithromycin	Day 0-2
-0.170385	-0.0787745	Azithromycin	Day 0-2
0.451275	-0.147476	Azithromycin	Day 0-2
-0.158489	-0.0596945	Azithromycin	Day 0-2
-0.106884	0.0398089	Azithromycin	Day 0-2
-0.167775	-0.0778406	Azithromycin	Day 0-2
0.494787	-0.0538529	Azithromycin	Day 0-2
-0.0971073	0.0308434	Azithromycin	Day 0-2
-0.0863678	0.0162537	Azithromycin	Day 0-2
-0.156792	-0.048623	Azithromycin	Day 4-6
-0.1158	0.021094	Azithromycin	Day 0-2
0.135494	0.379999	Azithromycin	Day 0-2
-0.147415	-0.0269716	Azithromycin	Day 4-6
-0.162232	-0.0657793	Azithromycin	Day 0-2
-0.102604	0.0320162	Azithromycin	Day 0-2
-0.11423	0.028024	Azithromycin	Day 0-2
-0.185315	-0.0859186	Azithromycin	Day 0-2
0.303497	-0.357503	Azithromycin	Day 0-2
-0.142893	-0.0363558	Azithromycin	Day 4-6
-0.167892	-0.0766867	Azithromycin	Day 4-6
-0.121738	-0.0369488	Azithromycin	Day 0-2
-0.0870633	0.0165	Azithromycin	Day 0-2
-0.152597	-0.0414114	Azithromycin	Day 0-2
0.258063	-0.0915722	Azithromycin	Day 0-2
-0.139658	-0.0244729	Azithromycin	Day 0-2
-0.13499	-0.00415373	Azithromycin	Day 0-2
-0.132129	-0.00563131	Azithromycin	Day 0-2
0.0890022	0.314555	Azithromycin	Day 0-2
-0.0983249	0.0276584	Azithromycin	Day 0-2
0.147662	-0.409881	Azithromycin	Day 4-6
-0.157187	-0.0575526	Azithromycin	Day 4-6
-0.0865509	0.0159376	Azithromycin	Day 0-2
-0.0906427	0.0135266	Azithromycin	Day 0-2
-0.0898787	0.0167963	Azithromycin	Day 4-6
-0.0875996	0.0184443	Azithromycin	Day 0-2
0.238604	-0.47023	Azithromycin	Day 0-2
-0.165767	-0.0669742	Azithromycin	Day 4-6
0.432123	0.155672	Azithromycin	Day 0-2
-0.126056	0.0268784	Azithromycin	Day 0-2
0.160218	-0.374046	Azithromycin	Day 0-2
-0.10036	-0.0105726	Azithromycin	Day 4-6
0.284602	-0.479609	Azithromycin	Day 4-6
-0.135954	-0.0294083	Azithromycin	Day 0-2
-0.0968096	0.0205433	Azithromycin	Day 0-2
0.416892	0.343625	Azithromycin	Day 4-6
-0.118268	0.0133302	Azithromycin	Day 0-2
-0.115505	0.00894275	Azithromycin	Day 0-2
0.281754	-0.345021	Azithromycin	Day 0-2
-0.168079	-0.0787021	Azithromycin	Day 0-2
-0.180326	-0.0917537	Azithromycin	Day 0-2
-0.125202	-0.0212907	Azithromycin	Day 0-2
-0.11632	-0.0306851	Azithromycin	Day 0-2
0.427326	0.384061	Azithromycin	Day 0-2
-0.125721	-0.0127392	Azithromycin	Day 0-2
-0.11431	0.0379687	Azithromycin	Day 0-2
0.458905	0.37003	Azithromycin	Day 0-2
-0.120374	0.0384773	Azithromycin	Day 0-2
0.195394	0.411467	Azithromycin	Day 0-2
-0.119542	0.032392	Azithromycin	Day 0-2
-0.128342	-0.0148579	Azithromycin	Day 0-2
0.402737	-0.183261	Azithromycin	Day 0-2
-0.105699	0.03627	Azithromycin	Day 0-2
-0.0862304	0.0164328	Azithromycin	Day 0-2
-0.0928497	0.0169355	Azithromycin	Day 0-2
-0.0969277	0.022514	Azithromycin	Day 0-2
-0.1123	0.00645142	Azithromycin	Day 0-2
-0.126038	0.00367528	Azithromycin	Day 0-2
-0.119444	0.0475146	Azithromycin	Day 0-2
-0.0986066	0.000106494	Azithromycin	Day 0-2
-0.11155	0.01246	Azithromycin	Day 0-2
-0.0877413	0.0159609	Azithromycin	Day 0-2
0.527124	0.155368	Azithromycin	Day 0-2
-0.0874092	0.0167608	Azithromycin	Day 0-2
-0.104425	0.0592274	Azithromycin	Day 0-2
0.432911	0.314621	Azithromycin	Day 0-2
0.481103	0.312904	Azithromycin	Day 0-2
0.363118	-0.20843	Azithromycin	Day 0-2
-0.0900873	0.00280899	Azithromycin	Day 0-2
0.310732	0.448692	Azithromycin	Day 0-2
0.49654	-0.26342	Azithromycin	Day 0-2
0.526143	-0.0221222	Azithromycin	Day 0-2
-0.10896	-0.0159022	Azithromycin	Day 0-2
-0.084163	0.0184936	Azithromycin	Day 0-2
-0.11204	0.0452931	Azithromycin	Day 0-2
-0.105303	0.0382435	Azithromycin	Day 0-2
-0.113501	0.044733	Azithromycin	Day 0-2
-0.0923621	0.00955324	Azithromycin	Day 0-2
-0.10312	0.0310704	Azithromycin	Day 4-6
0.180778	0.412441	Azithromycin	Day 4-6
0.0913262	0.32882	Azithromycin	Day 0-2
-0.10105	0.0409436	Azithromycin	Day 0-2
-0.088268	0.0173691	Azithromycin	Day 0-2

## Sheet: 2e
Group	Days from First Sample	Fitted mean	std.error	conf.low	conf.high
Other ABX	0	-0.126189	0.0515027	-0.227132	-0.0252451
No ABX	0	-0.0711345	0.0409934	-0.15148	0.00921101
Azithro	0	-0.0810362	0.0505943	-0.180199	0.0181268
Other ABX	1	-0.0267176	0.0288409	-0.0832447	0.0298096
No ABX	1	-0.0506649	0.0254403	-0.100527	-0.000802724
Azithro	1	-0.0813453	0.0280197	-0.136263	-0.0264278
Other ABX	2	0.0931679	0.0258028	0.0425953	0.143741
No ABX	2	0.0349558	0.0250352	-0.0141123	0.084024
Azithro	2	-0.00518923	0.0256484	-0.0554592	0.0450808
Other ABX	3	0.251188	0.0270087	0.198252	0.304124
No ABX	3	0.242762	0.0252836	0.193207	0.292316
Azithro	3	0.214889	0.0264305	0.163086	0.266692
Other ABX	4	0.424755	0.0284253	0.369042	0.480467
No ABX	4	0.50833	0.0277602	0.453921	0.562739
Azithro	4	0.51155	0.0277642	0.457133	0.565967
Other ABX	5	0.560372	0.0304209	0.500748	0.619995
No ABX	5	0.674162	0.0298386	0.615679	0.732645
Azithro	5	0.714112	0.0295132	0.656267	0.771957
Other ABX	6	0.629781	0.0294996	0.571963	0.687599
No ABX	6	0.66963	0.0307369	0.609387	0.729874
Azithro	6	0.73876	0.0285209	0.68286	0.79466
Other ABX	7	0.662817	0.0325668	0.598987	0.726647
No ABX	7	0.623292	0.0362504	0.552243	0.694342
Azithro	7	0.701447	0.0324207	0.637903	0.76499
Other ABX	8	0.693447	0.0324012	0.629942	0.756952
No ABX	8	0.668082	0.0355914	0.598324	0.73784
Azithro	8	0.725901	0.0309678	0.665205	0.786597
Other ABX	9	0.728085	0.0380941	0.653422	0.802748
No ABX	9	0.77009	0.0505917	0.670932	0.869248
Azithro	9	0.793566	0.0404412	0.714302	0.872829
Other ABX	10	0.760885	0.0445721	0.673525	0.848245
No ABX	10	0.822311	0.0603803	0.703967	0.940654
Azithro	10	0.823384	0.0484165	0.72849	0.918279
Other ABX	11	0.789384	0.0571848	0.677303	0.901464
No ABX	11	0.782797	0.0671996	0.651089	0.914506
Azithro	11	0.78359	0.0577495	0.670403	0.896777
Other ABX	12	0.815582	0.0905876	0.638033	0.99313
No ABX	12	0.694578	0.105666	0.487477	0.90168
Azithro	12	0.706837	0.0927992	0.524954	0.888721

## Sheet: 2f
	Log2 Fold Change Day 4-6	p value	adjusted p
Moraxella	-0.0756161	<1e-09	<1e-09
Proteus	-0.0204732	<1e-09	<1e-09
Eikenella	-0.0464166	<1e-09	<1e-09
Haemophilus	-0.218417	<1e-09	<1e-09
Neisseria	-0.558773	<1e-09	<1e-09
Fusobacterium	-0.526695	<1e-09	<1e-09
Selenomonas	0.160007	<1e-09	<1e-09
Megasphaera	0.125557	<1e-09	<1e-09
Staphylococcus	0.47901	<1e-09	<1e-09
Klebsiella	0.186833	<1e-09	<1e-09
Bifidobacterium	0.358234	<1e-09	<1e-09

## Sheet: 2g
Species	Group	Proportion of Bacterial Microbiome
Staphylococcus aureus	Azithromycin	37.1546
Staphylococcus aureus	Non-Azithromycin	1.10981
Staphylococcus aureus	Azithromycin	7.5784
Staphylococcus aureus	Non-Azithromycin	99.4736
Staphylococcus aureus	Non-Azithromycin	18.526
Staphylococcus aureus	Non-Azithromycin	39.0135
Staphylococcus aureus	Non-Azithromycin	1.89573
Staphylococcus aureus	Non-Azithromycin	60.7682
Staphylococcus aureus	Non-Azithromycin	23.471
Staphylococcus aureus	Non-Azithromycin	1.34073
Staphylococcus aureus	Non-Azithromycin	5.89197
Staphylococcus aureus	Non-Azithromycin	2.72489
Staphylococcus aureus	Non-Azithromycin	9.45038
Staphylococcus aureus	Non-Azithromycin	12.6633
Staphylococcus aureus	Non-Azithromycin	54.4435
Staphylococcus aureus	Non-Azithromycin	1.49006
Staphylococcus aureus	Azithromycin	96.9983
Staphylococcus aureus	Non-Azithromycin	6.30868
Staphylococcus aureus	Non-Azithromycin	21.474
Staphylococcus aureus	Non-Azithromycin	25.8528
Staphylococcus aureus	Non-Azithromycin	3.26708
Staphylococcus aureus	Non-Azithromycin	5.10966
Staphylococcus aureus	Non-Azithromycin	4.96087
Staphylococcus aureus	Non-Azithromycin	93.7032
Staphylococcus aureus	Non-Azithromycin	3.09101
Staphylococcus aureus	Non-Azithromycin	38.4531
Staphylococcus aureus	Non-Azithromycin	51.8834
Staphylococcus aureus	Non-Azithromycin	35.0996
Staphylococcus aureus	Non-Azithromycin	17.9803
Staphylococcus aureus	Non-Azithromycin	10.3049
Staphylococcus aureus	Non-Azithromycin	17.5705
Staphylococcus aureus	Non-Azithromycin	11.2365
Staphylococcus aureus	Non-Azithromycin	3.28951
Staphylococcus aureus	Non-Azithromycin	4.90708
Staphylococcus aureus	Non-Azithromycin	73.8856
Staphylococcus aureus	Non-Azithromycin	25.5624
Staphylococcus aureus	Azithromycin	3.29187
Staphylococcus aureus	Non-Azithromycin	99.1228
Staphylococcus aureus	Non-Azithromycin	20.9864
Staphylococcus aureus	Non-Azithromycin	19.0093
Staphylococcus aureus	Non-Azithromycin	5.95946
Staphylococcus aureus	Non-Azithromycin	30.6246
Staphylococcus epidermidis	Non-Azithromycin	65.1495
Staphylococcus epidermidis	Non-Azithromycin	20.9087
Staphylococcus epidermidis	Non-Azithromycin	96.9356
Staphylococcus epidermidis	Azithromycin	68.7923
Staphylococcus epidermidis	Non-Azithromycin	24.689
Staphylococcus epidermidis	Non-Azithromycin	25.5625
Staphylococcus epidermidis	Azithromycin	54.4186
Staphylococcus epidermidis	Non-Azithromycin	34.0212
Staphylococcus epidermidis	Azithromycin	37.3021
Staphylococcus epidermidis	Non-Azithromycin	75.9357
Staphylococcus epidermidis	Azithromycin	78.8925
Staphylococcus epidermidis	Non-Azithromycin	77.8124
Staphylococcus epidermidis	Non-Azithromycin	76.8957
Staphylococcus epidermidis	Non-Azithromycin	91.1851
Staphylococcus epidermidis	Non-Azithromycin	88.3926
Staphylococcus epidermidis	Non-Azithromycin	55.2379
Staphylococcus epidermidis	Non-Azithromycin	82.8892
Staphylococcus epidermidis	Non-Azithromycin	38.6902
Staphylococcus epidermidis	Non-Azithromycin	33.9317
Staphylococcus epidermidis	Non-Azithromycin	65.377
Other Staphylococcus spp.	Non-Azithromycin	0.720576
Other Staphylococcus spp.	Azithromycin	0.791579
Other Staphylococcus spp.	Non-Azithromycin	0.18072
Other Staphylococcus spp.	Non-Azithromycin	0.0464396
Other Staphylococcus spp.	Non-Azithromycin	5.85778
Other Staphylococcus spp.	Non-Azithromycin	2.46085
Other Staphylococcus spp.	Non-Azithromycin	0.0431835
Other Staphylococcus spp.	Azithromycin	19.6225
Other Staphylococcus spp.	Non-Azithromycin	83.1863
Other Staphylococcus spp.	Non-Azithromycin	7.40696
Other Staphylococcus spp.	Non-Azithromycin	0.195646
Other Staphylococcus spp.	Non-Azithromycin	0.119564
Other Staphylococcus spp.	Non-Azithromycin	0.033837
Other Staphylococcus spp.	Non-Azithromycin	0.0717772
Other Staphylococcus spp.	Non-Azithromycin	0.129199
Other Staphylococcus spp.	Non-Azithromycin	0.0432137
Other Staphylococcus spp.	Non-Azithromycin	0.944969
Other Staphylococcus spp.	Non-Azithromycin	5.62936
Other Staphylococcus spp.	Non-Azithromycin	1.08919
Other Staphylococcus spp.	Non-Azithromycin	0.0113931
Other Staphylococcus spp.	Non-Azithromycin	0.0624584
Other Staphylococcus spp.	Non-Azithromycin	77.6605
Other Staphylococcus spp.	Non-Azithromycin	0.0451568
Other Staphylococcus spp.	Non-Azithromycin	0.0124738
Other Staphylococcus spp.	Azithromycin	0.0397644
Other Staphylococcus spp.	Azithromycin	0.438881
Other Staphylococcus spp.	Non-Azithromycin	0.111887
Other Staphylococcus spp.	Non-Azithromycin	1.69563
Other Staphylococcus spp.	Non-Azithromycin	0.23315
Other Staphylococcus spp.	Non-Azithromycin	0.0527267
Other Staphylococcus spp.	Non-Azithromycin	1.39721
Other Staphylococcus spp.	Non-Azithromycin	0.314205
Other Staphylococcus spp.	Non-Azithromycin	0.829384
Other Staphylococcus spp.	Non-Azithromycin	0.000440494
Other Staphylococcus spp.	Non-Azithromycin	0.0646595
Other Staphylococcus spp.	Non-Azithromycin	0.00200184
Other Staphylococcus spp.	Non-Azithromycin	0.00320295
Other Staphylococcus spp.	Non-Azithromycin	0.0400368
Other Staphylococcus spp.	Non-Azithromycin	0.0140129
Other Staphylococcus spp.	Non-Azithromycin	1.89552
Other Staphylococcus spp.	Non-Azithromycin	1.80305
Other Staphylococcus spp.	Non-Azithromycin	0.87841
Other Staphylococcus spp.	Non-Azithromycin	0.210816
Other Staphylococcus spp.	Non-Azithromycin	0.162166
Other Staphylococcus spp.	Non-Azithromycin	0.0174673
Other Staphylococcus spp.	Non-Azithromycin	0.0185118
Other Staphylococcus spp.	Non-Azithromycin	0.00766064
Other Staphylococcus spp.	Non-Azithromycin	0.0563413
Other Staphylococcus spp.	Azithromycin	0.0269938
Other Staphylococcus spp.	Non-Azithromycin	5.78724
Other Staphylococcus spp.	Non-Azithromycin	64.0327
Other Staphylococcus spp.	Non-Azithromycin	0.13624
Other Staphylococcus spp.	Non-Azithromycin	0.172092
Other Staphylococcus spp.	Azithromycin	0.142304
Other Staphylococcus spp.	Non-Azithromycin	0.00648719
Other Staphylococcus spp.	Non-Azithromycin	0.127411
Other Staphylococcus spp.	Azithromycin	0.247464
Other Staphylococcus spp.	Non-Azithromycin	0.170985
Other Staphylococcus spp.	Azithromycin	0.87704
Other Staphylococcus spp.	Azithromycin	11.2462
Other Staphylococcus spp.	Non-Azithromycin	0.0321835
Other Staphylococcus spp.	Non-Azithromycin	1.13677
Other Staphylococcus spp.	Non-Azithromycin	2.17469
Other Staphylococcus spp.	Non-Azithromycin	0.0183906
Other Staphylococcus spp.	Azithromycin	0.00155352
Other Staphylococcus spp.	Non-Azithromycin	1.9449
Other Staphylococcus spp.	Non-Azithromycin	5.32648
Other Staphylococcus spp.	Non-Azithromycin	0.545181
Other Staphylococcus spp.	Non-Azithromycin	0.761663
Other Staphylococcus spp.	Non-Azithromycin	0.145946
Other Staphylococcus spp.	Non-Azithromycin	0.0978699
Other Staphylococcus spp.	Azithromycin	1.25184
Other Staphylococcus spp.	Non-Azithromycin	0.0256429
Other Staphylococcus spp.	Non-Azithromycin	0.0301606
Other Staphylococcus spp.	Non-Azithromycin	0.062829
Other Staphylococcus spp.	Non-Azithromycin	0.010992
Other Staphylococcus spp.	Non-Azithromycin	0.00936815
Other Staphylococcus spp.	Azithromycin	60.4323
Other Staphylococcus spp.	Azithromycin	43.5531
Other Staphylococcus spp.	Non-Azithromycin	0.00172185
Other Staphylococcus spp.	Non-Azithromycin	0.345022
Other Staphylococcus spp.	Non-Azithromycin	0.193996
Other Staphylococcus spp.	Non-Azithromycin	18.5708
Other Staphylococcus spp.	Non-Azithromycin	0.0161922
Other Staphylococcus spp.	Non-Azithromycin	0.829311
Other Staphylococcus spp.	Non-Azithromycin	1.43084
Other Staphylococcus spp.	Non-Azithromycin	0.231392
Other Staphylococcus spp.	Non-Azithromycin	0.234606
Other Staphylococcus spp.	Non-Azithromycin	0.0707031
Other Staphylococcus spp.	Non-Azithromycin	2.1207
Other Staphylococcus spp.	Non-Azithromycin	2.47624
Other Staphylococcus spp.	Non-Azithromycin	6.92141
Other Staphylococcus spp.	Non-Azithromycin	1.44707
Other Staphylococcus spp.	Non-Azithromycin	1.3798
Other Staphylococcus spp.	Non-Azithromycin	0.00927426
Other Staphylococcus spp.	Non-Azithromycin	0.429883
Other Staphylococcus spp.	Non-Azithromycin	0.00781606
Other Staphylococcus spp.	Non-Azithromycin	0.00312642
Other Staphylococcus spp.	Non-Azithromycin	0.00437323
Other Staphylococcus spp.	Non-Azithromycin	0.0143484
Other Staphylococcus spp.	Non-Azithromycin	0.00100784
Other Staphylococcus spp.	Non-Azithromycin	0.357458
Other Staphylococcus spp.	Non-Azithromycin	0.000827865
Other Staphylococcus spp.	Non-Azithromycin	0.000201373
Other Staphylococcus spp.	Non-Azithromycin	0.000183066
Other Staphylococcus spp.	Azithromycin	0.00675003
Other Staphylococcus spp.	Azithromycin	0.00266771
Other Staphylococcus spp.	Non-Azithromycin	0.0425665
Other Staphylococcus spp.	Non-Azithromycin	0.00147344
Other Staphylococcus spp.	Non-Azithromycin	0.00310198
Other Staphylococcus spp.	Non-Azithromycin	0.00333463
Other Staphylococcus spp.	Non-Azithromycin	0.0657835
Other Staphylococcus spp.	Non-Azithromycin	0.0441689
Other Staphylococcus spp.	Non-Azithromycin	0.000156388
Other Staphylococcus spp.	Non-Azithromycin	0.261264
Other Staphylococcus spp.	Non-Azithromycin	0.0145797
Other Staphylococcus spp.	Azithromycin	0.671617
Other Staphylococcus spp.	Non-Azithromycin	0.00187124
Other Staphylococcus spp.	Non-Azithromycin	0.464557
Other Staphylococcus spp.	Non-Azithromycin	0.0503784
Other Staphylococcus spp.	Non-Azithromycin	0.0695042
Other Staphylococcus spp.	Azithromycin	1.21185
Other Staphylococcus spp.	Azithromycin	0.191029
Other Staphylococcus spp.	Azithromycin	0.0407528
Other Staphylococcus spp.	Azithromycin	1.9519
Other Staphylococcus spp.	Non-Azithromycin	0.0156164
Other Staphylococcus spp.	Non-Azithromycin	0.0989189
Other Staphylococcus spp.	Non-Azithromycin	2.21
Other Staphylococcus spp.	Non-Azithromycin	2.75148
Other Staphylococcus spp.	Non-Azithromycin	0.188366
Other Staphylococcus spp.	Non-Azithromycin	0.11039
Other Staphylococcus spp.	Non-Azithromycin	0.000993593
Other Staphylococcus spp.	Non-Azithromycin	0.102785
Other Staphylococcus spp.	Non-Azithromycin	0.00169251
Other Staphylococcus spp.	Non-Azithromycin	0.108995
Other Staphylococcus spp.	Azithromycin	0.00199972
Other Staphylococcus spp.	Azithromycin	0.000571349
Other Staphylococcus spp.	Azithromycin	0.000671844
Other Staphylococcus spp.	Azithromycin	0.000965776
Other Staphylococcus spp.	Azithromycin	0.000629854
Other Staphylococcus spp.	Non-Azithromycin	0.000450189
Other Staphylococcus spp.	Non-Azithromycin	0.000204631
Bifidobacterium longum	Non-Azithromycin	0.13582
Bifidobacterium longum	Non-Azithromycin	0.0433718
Bifidobacterium longum	Non-Azithromycin	0.0518202
Bifidobacterium longum	Azithromycin	5.10511
Bifidobacterium longum	Non-Azithromycin	0.0269425
Bifidobacterium longum	Non-Azithromycin	0.227954
Bifidobacterium longum	Non-Azithromycin	0.25413
Bifidobacterium longum	Non-Azithromycin	0.0121282
Bifidobacterium longum	Non-Azithromycin	0.0591447
Bifidobacterium longum	Non-Azithromycin	0.216837
Bifidobacterium longum	Non-Azithromycin	1.48548
Bifidobacterium longum	Non-Azithromycin	0.555208
Bifidobacterium longum	Non-Azithromycin	0.322912
Bifidobacterium longum	Non-Azithromycin	0.0164379
Bifidobacterium longum	Non-Azithromycin	0.0346753
Bifidobacterium longum	Non-Azithromycin	0.0146621
Bifidobacterium longum	Non-Azithromycin	0.211962
Bifidobacterium longum	Non-Azithromycin	0.061044
Bifidobacterium longum	Azithromycin	0.109442
Bifidobacterium longum	Non-Azithromycin	0.227711
Bifidobacterium longum	Non-Azithromycin	0.0444827
Bifidobacterium longum	Non-Azithromycin	0.0268986
Bifidobacterium longum	Non-Azithromycin	0.017048
Bifidobacterium longum	Non-Azithromycin	0.0235844
Bifidobacterium longum	Azithromycin	0.215074
Bifidobacterium longum	Non-Azithromycin	0.0214044
Bifidobacterium breve	Non-Azithromycin	4.43076
Bifidobacterium breve	Non-Azithromycin	3.93663
Bifidobacterium breve	Non-Azithromycin	0.0170841
Bifidobacterium breve	Non-Azithromycin	0.0794424
Bifidobacterium breve	Non-Azithromycin	0.0136125
Bifidobacterium breve	Non-Azithromycin	0.180238
Bifidobacterium breve	Non-Azithromycin	0.0338265
Bifidobacterium breve	Non-Azithromycin	0.535236
Bifidobacterium breve	Non-Azithromycin	14.4232
Bifidobacterium breve	Non-Azithromycin	0.383663
Bifidobacterium breve	Non-Azithromycin	0.0224139
Bifidobacterium breve	Non-Azithromycin	0.0326384
Bifidobacterium breve	Non-Azithromycin	0.546563
Bifidobacterium breve	Non-Azithromycin	0.641182
Bifidobacterium breve	Non-Azithromycin	0.0118708
Other Bifidobacterium spp.	Non-Azithromycin	0.0010511
Other Bifidobacterium spp.	Azithromycin	0.0202507
Other Bifidobacterium spp.	Azithromycin	5.85586
Other Bifidobacterium spp.	Azithromycin	0.0577062
Other Bifidobacterium spp.	Azithromycin	0.00443894
Other Bifidobacterium spp.	Non-Azithromycin	0.00051391
Other Bifidobacterium spp.	Non-Azithromycin	0.0150138
Other Bifidobacterium spp.	Non-Azithromycin	0.00220203
Other Bifidobacterium spp.	Non-Azithromycin	0.00159833
Other Bifidobacterium spp.	Non-Azithromycin	0.00522784
Other Bifidobacterium spp.	Non-Azithromycin	0.00419262
Other Bifidobacterium spp.	Non-Azithromycin	0.535024
Other Bifidobacterium spp.	Azithromycin	0.0272475
Other Bifidobacterium spp.	Azithromycin	0.00431131
Other Bifidobacterium spp.	Azithromycin	0.0063776
Other Bifidobacterium spp.	Azithromycin	0.00245292
Other Bifidobacterium spp.	Azithromycin	0.00155416
Other Bifidobacterium spp.	Non-Azithromycin	0.000636299
Other Bifidobacterium spp.	Non-Azithromycin	0.0804455
Other Bifidobacterium spp.	Non-Azithromycin	0.00312272
Other Bifidobacterium spp.	Non-Azithromycin	0.0643778
Other Bifidobacterium spp.	Non-Azithromycin	0.000869067
Other Bifidobacterium spp.	Non-Azithromycin	0.442219
Other Bifidobacterium spp.	Non-Azithromycin	0.0214291
Other Bifidobacterium spp.	Non-Azithromycin	1.09947
Other Bifidobacterium spp.	Non-Azithromycin	7.76264
Other Bifidobacterium spp.	Non-Azithromycin	0.00093012
Other Bifidobacterium spp.	Non-Azithromycin	0.0271094
Other Bifidobacterium spp.	Non-Azithromycin	0.071742
Other Bifidobacterium spp.	Non-Azithromycin	0.113107
Other Bifidobacterium spp.	Non-Azithromycin	0.0057601
Other Bifidobacterium spp.	Non-Azithromycin	0.00159704
Other Bifidobacterium spp.	Non-Azithromycin	0.0339949
Other Bifidobacterium spp.	Non-Azithromycin	0.0043309
Other Bifidobacterium spp.	Non-Azithromycin	0.00147344
Other Bifidobacterium spp.	Azithromycin	0.784336
Other Bifidobacterium spp.	Azithromycin	0.00746555
Other Bifidobacterium spp.	Non-Azithromycin	0.00451252
Other Bifidobacterium spp.	Non-Azithromycin	1.26678
Other Bifidobacterium spp.	Non-Azithromycin	0.0583835
Other Bifidobacterium spp.	Non-Azithromycin	0.0139008
Other Bifidobacterium spp.	Non-Azithromycin	0.00296123
Other Bifidobacterium spp.	Non-Azithromycin	0.00832874
Other Bifidobacterium spp.	Non-Azithromycin	0.01026
Other Bifidobacterium spp.	Non-Azithromycin	0.000910389
Other Bifidobacterium spp.	Non-Azithromycin	0.000600029
Other Bifidobacterium spp.	Non-Azithromycin	0.00120277
Other Bifidobacterium spp.	Non-Azithromycin	0.0102914
Other Bifidobacterium spp.	Azithromycin	0.0903211
Other Bifidobacterium spp.	Non-Azithromycin	0.0800927
Other Bifidobacterium spp.	Non-Azithromycin	0.00137103
Klebsiella aerogenes	Non-Azithromycin	1.27967
Klebsiella aerogenes	Non-Azithromycin	1.79108
Klebsiella aerogenes	Non-Azithromycin	10.0264
Klebsiella aerogenes	Non-Azithromycin	0.107147
Klebsiella aerogenes	Non-Azithromycin	0.479167
Klebsiella aerogenes	Non-Azithromycin	2.11954
Klebsiella aerogenes	Non-Azithromycin	0.0538356
Klebsiella aerogenes	Non-Azithromycin	0.259987
Klebsiella aerogenes	Azithromycin	0.339797
Klebsiella aerogenes	Azithromycin	0.0868335
Klebsiella aerogenes	Azithromycin	1.49141
Klebsiella aerogenes	Non-Azithromycin	2.25778
Klebsiella aerogenes	Azithromycin	0.186339
Klebsiella aerogenes	Azithromycin	0.0479168
Klebsiella aerogenes	Azithromycin	0.0250579
Klebsiella aerogenes	Non-Azithromycin	0.563051
Klebsiella aerogenes	Non-Azithromycin	0.024238
Klebsiella aerogenes	Non-Azithromycin	0.0128505
Klebsiella aerogenes	Non-Azithromycin	1.99325
Klebsiella aerogenes	Azithromycin	0.0311036
Klebsiella aerogenes	Non-Azithromycin	5.35802
Klebsiella aerogenes	Non-Azithromycin	0.0528166
Klebsiella aerogenes	Non-Azithromycin	0.149405
Klebsiella aerogenes	Non-Azithromycin	0.674287
Klebsiella aerogenes	Non-Azithromycin	0.0840612
Klebsiella pneumoniae	Non-Azithromycin	0.239938
Klebsiella pneumoniae	Non-Azithromycin	0.210404
Klebsiella pneumoniae	Non-Azithromycin	0.375208
Klebsiella pneumoniae	Non-Azithromycin	0.741299
Klebsiella pneumoniae	Non-Azithromycin	0.3125
Klebsiella pneumoniae	Non-Azithromycin	0.50869
Klebsiella pneumoniae	Non-Azithromycin	48.6592
Klebsiella pneumoniae	Non-Azithromycin	0.631671
Klebsiella pneumoniae	Azithromycin	0.245422
Klebsiella pneumoniae	Non-Azithromycin	0.133672
Klebsiella pneumoniae	Non-Azithromycin	0.0986454
Klebsiella pneumoniae	Azithromycin	0.647193
Klebsiella pneumoniae	Non-Azithromycin	0.250174
Klebsiella pneumoniae	Non-Azithromycin	1.06135
Klebsiella pneumoniae	Non-Azithromycin	0.781467
Klebsiella pneumoniae	Azithromycin	0.815604
Klebsiella pneumoniae	Non-Azithromycin	0.525087
Klebsiella pneumoniae	Non-Azithromycin	0.948094
Other Klebsiella spp.	Non-Azithromycin	0.0799794
Other Klebsiella spp.	Non-Azithromycin	0.0909283
Other Klebsiella spp.	Non-Azithromycin	0.764313
Other Klebsiella spp.	Non-Azithromycin	0.211954
Other Klebsiella spp.	Azithromycin	0.0625544
Other Klebsiella spp.	Non-Azithromycin	0.00174872
Other Klebsiella spp.	Non-Azithromycin	0.00258277
Other Klebsiella spp.	Non-Azithromycin	0.735805
Other Klebsiella spp.	Non-Azithromycin	0.00108976
Other Klebsiella spp.	Azithromycin	0.133054
Other Klebsiella spp.	Azithromycin	0.0662233
Other Klebsiella spp.	Azithromycin	0.0178294
Haemophilus parahaemolyticus	Non-Azithromycin	0.0116589
Haemophilus parahaemolyticus	Non-Azithromycin	0.4619
Haemophilus parahaemolyticus	Non-Azithromycin	0.00208439
Haemophilus parahaemolyticus	Non-Azithromycin	49.8901
Haemophilus parahaemolyticus	Non-Azithromycin	0.0647027
Haemophilus parahaemolyticus	Non-Azithromycin	0.590822
Haemophilus parahaemolyticus	Non-Azithromycin	0.0292496
Haemophilus parahaemolyticus	Non-Azithromycin	0.949111
Haemophilus parahaemolyticus	Non-Azithromycin	0.00208766
Haemophilus parahaemolyticus	Non-Azithromycin	0.000274599
Haemophilus parahaemolyticus	Azithromycin	0.00640251
Haemophilus parahaemolyticus	Non-Azithromycin	0.00463925
Haemophilus parahaemolyticus	Azithromycin	0.00353651
Haemophilus parahaemolyticus	Non-Azithromycin	0.13356
Haemophilus parahaemolyticus	Non-Azithromycin	0.00284473
Haemophilus influenzae	Non-Azithromycin	0.236497
Haemophilus influenzae	Non-Azithromycin	0.888405
Haemophilus influenzae	Non-Azithromycin	0.312554
Haemophilus influenzae	Non-Azithromycin	69.3742
Haemophilus influenzae	Non-Azithromycin	1.21349
Haemophilus influenzae	Non-Azithromycin	0.3001
Haemophilus influenzae	Non-Azithromycin	1.38162
Haemophilus influenzae	Non-Azithromycin	0.0550773
Haemophilus influenzae	Non-Azithromycin	0.112305
Haemophilus influenzae	Non-Azithromycin	0.0656154
Haemophilus influenzae	Non-Azithromycin	0.113205
Haemophilus influenzae	Non-Azithromycin	0.0463586
Haemophilus influenzae	Non-Azithromycin	2.16004
Haemophilus influenzae	Non-Azithromycin	1.08572
Other Haemophilus spp.	Non-Azithromycin	2.11648
Other Haemophilus spp.	Non-Azithromycin	0.79215
Other Haemophilus spp.	Non-Azithromycin	0.285361
Other Haemophilus spp.	Non-Azithromycin	0.0448242
Other Haemophilus spp.	Non-Azithromycin	0.00128252
Other Haemophilus spp.	Non-Azithromycin	0.678253
Other Haemophilus spp.	Non-Azithromycin	0.0482549
Other Haemophilus spp.	Non-Azithromycin	2.35807
Other Haemophilus spp.	Non-Azithromycin	0.961062
Other Haemophilus spp.	Non-Azithromycin	1.86664
Other Haemophilus spp.	Non-Azithromycin	0.464058
Other Haemophilus spp.	Non-Azithromycin	0.0264685
Other Haemophilus spp.	Non-Azithromycin	3.52484
Other Haemophilus spp.	Non-Azithromycin	0.0038178
Other Haemophilus spp.	Non-Azithromycin	0.00521765
Other Haemophilus spp.	Non-Azithromycin	0.836734
Other Haemophilus spp.	Non-Azithromycin	0.0120897
Other Haemophilus spp.	Non-Azithromycin	0.0019089
Other Haemophilus spp.	Non-Azithromycin	0.270681
Other Haemophilus spp.	Non-Azithromycin	0.00124909
Other Haemophilus spp.	Non-Azithromycin	10.5636
Other Haemophilus spp.	Non-Azithromycin	0.0734054
Other Haemophilus spp.	Non-Azithromycin	0.00145023
Other Haemophilus spp.	Non-Azithromycin	19.8355
Other Haemophilus spp.	Non-Azithromycin	2.90699
Other Haemophilus spp.	Non-Azithromycin	0.106662
Other Haemophilus spp.	Non-Azithromycin	0.733849
Other Haemophilus spp.	Non-Azithromycin	0.0157012
Other Haemophilus spp.	Non-Azithromycin	0.0176133
Other Haemophilus spp.	Non-Azithromycin	0.319911
Other Haemophilus spp.	Non-Azithromycin	0.0305993
Other Haemophilus spp.	Non-Azithromycin	0.00355347
Other Haemophilus spp.	Non-Azithromycin	0.000289669
Other Haemophilus spp.	Non-Azithromycin	1.06566
Other Haemophilus spp.	Non-Azithromycin	0.0440319
Other Haemophilus spp.	Non-Azithromycin	0.00135965
Other Haemophilus spp.	Non-Azithromycin	0.448104
Other Haemophilus spp.	Non-Azithromycin	15.0857
Other Haemophilus spp.	Non-Azithromycin	0.00927172
Other Haemophilus spp.	Non-Azithromycin	0.0205453
Other Haemophilus spp.	Non-Azithromycin	0.00495194
Other Haemophilus spp.	Non-Azithromycin	0.000511578
Fusobacterium nucleatum	Non-Azithromycin	0.081641
Fusobacterium nucleatum	Non-Azithromycin	0.181707
Fusobacterium nucleatum	Non-Azithromycin	0.904393
Fusobacterium nucleatum	Non-Azithromycin	0.366481
Fusobacterium nucleatum	Non-Azithromycin	1.9157
Fusobacterium nucleatum	Non-Azithromycin	0.249149
Fusobacterium nucleatum	Non-Azithromycin	2.64413
Fusobacterium nucleatum	Non-Azithromycin	0.645833
Fusobacterium nucleatum	Non-Azithromycin	0.22637
Fusobacterium nucleatum	Non-Azithromycin	0.447239
Fusobacterium nucleatum	Non-Azithromycin	1.75344
Fusobacterium nucleatum	Non-Azithromycin	5.18181
Fusobacterium nucleatum	Non-Azithromycin	0.377716
Fusobacterium nucleatum	Non-Azithromycin	5.08259
Fusobacterium nucleatum	Non-Azithromycin	0.834411
Fusobacterium nucleatum	Non-Azithromycin	0.268227
Fusobacterium nucleatum	Non-Azithromycin	4.47801
Fusobacterium nucleatum	Non-Azithromycin	5.01995
Fusobacterium nucleatum	Non-Azithromycin	0.160448
Fusobacterium nucleatum	Non-Azithromycin	1.78446
Fusobacterium nucleatum	Non-Azithromycin	0.296817
Fusobacterium nucleatum	Non-Azithromycin	0.392945
Fusobacterium nucleatum	Non-Azithromycin	0.167897
Fusobacterium nucleatum	Non-Azithromycin	1.52542
Fusobacterium nucleatum	Non-Azithromycin	1.47347
Fusobacterium nucleatum	Non-Azithromycin	0.289308
Fusobacterium nucleatum	Non-Azithromycin	33.4549
Fusobacterium nucleatum	Non-Azithromycin	0.198326
Fusobacterium nucleatum	Non-Azithromycin	0.495346
Fusobacterium nucleatum	Non-Azithromycin	0.0931606
Fusobacterium nucleatum	Non-Azithromycin	1.33852
Fusobacterium nucleatum	Non-Azithromycin	0.210194
Fusobacterium nucleatum	Non-Azithromycin	0.464187
Fusobacterium nucleatum	Non-Azithromycin	0.20117
Fusobacterium nucleatum	Non-Azithromycin	0.126239
Fusobacterium nucleatum	Non-Azithromycin	3.38329
Fusobacterium nucleatum	Non-Azithromycin	0.127854
Fusobacterium pseudoperiodonticum	Azithromycin	0.0193882
Fusobacterium pseudoperiodonticum	Non-Azithromycin	0.021647
Fusobacterium pseudoperiodonticum	Non-Azithromycin	0.137088
Fusobacterium pseudoperiodonticum	Non-Azithromycin	3.97082
Fusobacterium pseudoperiodonticum	Non-Azithromycin	5.34033
Fusobacterium pseudoperiodonticum	Non-Azithromycin	0.0127198
Fusobacterium pseudoperiodonticum	Non-Azithromycin	0.0409117
Fusobacterium pseudoperiodonticum	Azithromycin	0.0543951
Fusobacterium pseudoperiodonticum	Non-Azithromycin	0.065063
Fusobacterium pseudoperiodonticum	Azithromycin	0.0164346
Fusobacterium pseudoperiodonticum	Non-Azithromycin	0.0165817
Fusobacterium pseudoperiodonticum	Non-Azithromycin	2.22613
Fusobacterium pseudoperiodonticum	Non-Azithromycin	0.375168
Fusobacterium pseudoperiodonticum	Azithromycin	0.390232
Fusobacterium pseudoperiodonticum	Azithromycin	0.626594
Fusobacterium pseudoperiodonticum	Non-Azithromycin	0.063924
Fusobacterium pseudoperiodonticum	Non-Azithromycin	0.285851
Fusobacterium pseudoperiodonticum	Non-Azithromycin	0.0996678
Fusobacterium pseudoperiodonticum	Non-Azithromycin	0.0446309
Fusobacterium pseudoperiodonticum	Non-Azithromycin	0.0540306
Fusobacterium pseudoperiodonticum	Non-Azithromycin	0.0296711
Fusobacterium pseudoperiodonticum	Non-Azithromycin	0.0370081
Fusobacterium pseudoperiodonticum	Azithromycin	0.351245
Fusobacterium pseudoperiodonticum	Azithromycin	0.0512794
Fusobacterium pseudoperiodonticum	Non-Azithromycin	0.0237939
Fusobacterium pseudoperiodonticum	Non-Azithromycin	0.871766
Fusobacterium pseudoperiodonticum	Non-Azithromycin	0.0616963
Other Fusobacterium spp.	Non-Azithromycin	0.00509849
Other Fusobacterium spp.	Non-Azithromycin	0.00208249
Other Fusobacterium spp.	Non-Azithromycin	0.000530089
Other Fusobacterium spp.	Azithromycin	0.0187155
Other Fusobacterium spp.	Azithromycin	0.012357
Other Fusobacterium spp.	Azithromycin	0.0087579
Other Fusobacterium spp.	Non-Azithromycin	0.00358215
Other Fusobacterium spp.	Non-Azithromycin	0.00778679
Other Fusobacterium spp.	Non-Azithromycin	0.0841106
Other Fusobacterium spp.	Non-Azithromycin	0.613751
Other Fusobacterium spp.	Non-Azithromycin	0.259839
Other Fusobacterium spp.	Non-Azithromycin	0.037129
Other Fusobacterium spp.	Non-Azithromycin	0.0270612
Other Fusobacterium spp.	Non-Azithromycin	0.00307805
Other Fusobacterium spp.	Non-Azithromycin	0.00618661
Other Fusobacterium spp.	Non-Azithromycin	0.00486629
Other Fusobacterium spp.	Azithromycin	5.15917
Other Fusobacterium spp.	Non-Azithromycin	0.000954404
Other Fusobacterium spp.	Non-Azithromycin	0.1255
Other Fusobacterium spp.	Non-Azithromycin	0.211368
Other Fusobacterium spp.	Non-Azithromycin	0.0462367
Other Fusobacterium spp.	Non-Azithromycin	0.0180443
Other Fusobacterium spp.	Non-Azithromycin	0.0239605
Other Fusobacterium spp.	Non-Azithromycin	0.00532456
Other Fusobacterium spp.	Non-Azithromycin	0.00434589
Other Fusobacterium spp.	Non-Azithromycin	0.0374537
Other Fusobacterium spp.	Non-Azithromycin	0.0694574
Other Fusobacterium spp.	Non-Azithromycin	0.0195965
Other Fusobacterium spp.	Non-Azithromycin	0.00602969
Other Fusobacterium spp.	Non-Azithromycin	0.00475418
Other Fusobacterium spp.	Non-Azithromycin	0.00139147
Other Fusobacterium spp.	Non-Azithromycin	0.0150148
Other Fusobacterium spp.	Azithromycin	0.0115456
Other Fusobacterium spp.	Non-Azithromycin	0.128551
Other Fusobacterium spp.	Non-Azithromycin	0.0103902
Other Fusobacterium spp.	Non-Azithromycin	0.155918
Other Fusobacterium spp.	Non-Azithromycin	0.124735
Other Fusobacterium spp.	Non-Azithromycin	0.0174212
Other Fusobacterium spp.	Non-Azithromycin	0.00273555
Other Fusobacterium spp.	Non-Azithromycin	0.000935848
Other Fusobacterium spp.	Non-Azithromycin	0.00301663
Other Fusobacterium spp.	Non-Azithromycin	0.00102718
Other Fusobacterium spp.	Non-Azithromycin	0.0032772
Other Fusobacterium spp.	Non-Azithromycin	0.000684789
Other Fusobacterium spp.	Non-Azithromycin	0.00492439
Other Fusobacterium spp.	Non-Azithromycin	0.000354216
Other Fusobacterium spp.	Non-Azithromycin	0.00527129
Other Fusobacterium spp.	Non-Azithromycin	0.00335856
Other Fusobacterium spp.	Non-Azithromycin	0.0208513
Other Fusobacterium spp.	Azithromycin	0.0301067
Other Fusobacterium spp.	Non-Azithromycin	0.000527687
Other Fusobacterium spp.	Non-Azithromycin	1.12752
Other Fusobacterium spp.	Non-Azithromycin	0.00224866
Other Fusobacterium spp.	Non-Azithromycin	0.00444502
Other Fusobacterium spp.	Non-Azithromycin	0.638495
Other Fusobacterium spp.	Non-Azithromycin	0.0844751
Other Fusobacterium spp.	Non-Azithromycin	0.0252997
Other Fusobacterium spp.	Non-Azithromycin	0.0145795
Other Fusobacterium spp.	Non-Azithromycin	0.00184168
Other Fusobacterium spp.	Non-Azithromycin	0.00059343
Neisseria subflava	Azithromycin	0.048457
Neisseria subflava	Non-Azithromycin	0.0820486
Neisseria subflava	Azithromycin	0.016556
Neisseria subflava	Non-Azithromycin	0.00743984
Neisseria subflava	Non-Azithromycin	2.48822
Neisseria subflava	Non-Azithromycin	0.00287143
Neisseria subflava	Non-Azithromycin	0.00960924
Neisseria subflava	Non-Azithromycin	0.163532
Neisseria subflava	Non-Azithromycin	0.00155037
Neisseria subflava	Non-Azithromycin	0.00169823
Neisseria subflava	Non-Azithromycin	0.0293631
Neisseria subflava	Azithromycin	0.011037
Neisseria subflava	Azithromycin	0.0625544
Neisseria subflava	Non-Azithromycin	0.039228
Neisseria subflava	Azithromycin	0.0063776
Neisseria subflava	Non-Azithromycin	0.00416879
Neisseria subflava	Non-Azithromycin	0.0150148
Neisseria subflava	Azithromycin	0.0575119
Neisseria subflava	Non-Azithromycin	0.0288244
Neisseria subflava	Non-Azithromycin	0.0236077
Neisseria subflava	Non-Azithromycin	0.00589423
Neisseria subflava	Azithromycin	0.0112146
Neisseria subflava	Azithromycin	0.00757237
Neisseria subflava	Non-Azithromycin	0.00990063
Neisseria subflava	Non-Azithromycin	0.00385311
Neisseria subflava	Non-Azithromycin	0.0115847
Neisseria subflava	Non-Azithromycin	0.0599571
Neisseria subflava	Non-Azithromycin	0.0253253
Neisseria subflava	Non-Azithromycin	0.0107011
Neisseria subflava	Non-Azithromycin	0.225979
Neisseria subflava	Non-Azithromycin	0.0334796
Neisseria subflava	Non-Azithromycin	0.00598626
Neisseria subflava	Non-Azithromycin	0.00833657
Neisseria subflava	Non-Azithromycin	0.0801883
Neisseria subflava	Non-Azithromycin	0.0177128
Neisseria subflava	Non-Azithromycin	0.0186557
Neisseria subflava	Non-Azithromycin	0.0107369
Neisseria subflava	Non-Azithromycin	0.0126645
Neisseria subflava	Non-Azithromycin	0.00568993
Neisseria subflava	Non-Azithromycin	0.104641
Neisseria subflava	Non-Azithromycin	9.61001
Neisseria subflava	Non-Azithromycin	0.00242329
Neisseria subflava	Azithromycin	0.000839805
Neisseria subflava	Non-Azithromycin	0.00570921
Neisseria elongata	Non-Azithromycin	0.167126
Neisseria elongata	Azithromycin	0.0354387
Neisseria elongata	Azithromycin	12.6915
Neisseria elongata	Azithromycin	0.0276861
Neisseria elongata	Non-Azithromycin	0.136377
Neisseria elongata	Non-Azithromycin	0.0862496
Neisseria elongata	Non-Azithromycin	0.0222536
Neisseria elongata	Non-Azithromycin	0.0508725
Neisseria elongata	Non-Azithromycin	0.0169358
Neisseria elongata	Non-Azithromycin	0.311123
Neisseria elongata	Non-Azithromycin	0.195348
Neisseria elongata	Non-Azithromycin	0.0752466
Neisseria elongata	Non-Azithromycin	0.0387884
Neisseria elongata	Non-Azithromycin	4.19145
Neisseria elongata	Azithromycin	0.0619359
Neisseria elongata	Non-Azithromycin	1.64078
Neisseria elongata	Non-Azithromycin	0.054914
Neisseria elongata	Azithromycin	0.0439567
Neisseria elongata	Non-Azithromycin	0.185118
Neisseria elongata	Non-Azithromycin	0.0178351
Neisseria elongata	Non-Azithromycin	0.287445
Neisseria elongata	Non-Azithromycin	0.023914
Neisseria elongata	Non-Azithromycin	0.0252814
Neisseria elongata	Non-Azithromycin	0.0830125
Neisseria elongata	Non-Azithromycin	0.0204139
Neisseria elongata	Non-Azithromycin	0.0348438
Neisseria elongata	Non-Azithromycin	0.0197807
Neisseria elongata	Non-Azithromycin	0.0114079
Neisseria elongata	Non-Azithromycin	0.0145265
Neisseria elongata	Non-Azithromycin	0.89006
Neisseria elongata	Non-Azithromycin	0.0251013
Neisseria elongata	Non-Azithromycin	0.384212
Other Neisseria spp.	Non-Azithromycin	0.000375394
Other Neisseria spp.	Non-Azithromycin	0.02315
Other Neisseria spp.	Azithromycin	0.551831
Other Neisseria spp.	Azithromycin	0.177917
Other Neisseria spp.	Azithromycin	0.0216972
Other Neisseria spp.	Azithromycin	0.0202507
Other Neisseria spp.	Non-Azithromycin	0.233191
Other Neisseria spp.	Non-Azithromycin	0.10364
Other Neisseria spp.	Azithromycin	6.62181
Other Neisseria spp.	Azithromycin	0.233824
Other Neisseria spp.	Azithromycin	0.20863
Other Neisseria spp.	Azithromycin	0.00815805
Other Neisseria spp.	Azithromycin	0.0602256
Other Neisseria spp.	Azithromycin	0.00779813
Other Neisseria spp.	Azithromycin	0.0117572
Other Neisseria spp.	Azithromycin	0.0128369
Other Neisseria spp.	Azithromycin	0.00431897
Other Neisseria spp.	Non-Azithromycin	0.653173
Other Neisseria spp.	Non-Azithromycin	0.186621
Other Neisseria spp.	Non-Azithromycin	0.107666
Other Neisseria spp.	Non-Azithromycin	0.957129
Other Neisseria spp.	Non-Azithromycin	0.190856
Other Neisseria spp.	Non-Azithromycin	0.303103
Other Neisseria spp.	Non-Azithromycin	0.0513754
Other Neisseria spp.	Non-Azithromycin	1.17364
Other Neisseria spp.	Non-Azithromycin	0.265354
Other Neisseria spp.	Non-Azithromycin	1.00441
Other Neisseria spp.	Non-Azithromycin	0.0133382
Other Neisseria spp.	Non-Azithromycin	0.157301
Other Neisseria spp.	Non-Azithromycin	0.0120557
Other Neisseria spp.	Non-Azithromycin	0.0257787
Other Neisseria spp.	Non-Azithromycin	0.0219311
Other Neisseria spp.	Non-Azithromycin	0.00230854
Other Neisseria spp.	Non-Azithromycin	0.00596373
Other Neisseria spp.	Non-Azithromycin	0.00480946
Other Neisseria spp.	Non-Azithromycin	0.00128252
Other Neisseria spp.	Non-Azithromycin	0.00282155
Other Neisseria spp.	Non-Azithromycin	0.00224441
Other Neisseria spp.	Non-Azithromycin	0.0041682
Other Neisseria spp.	Non-Azithromycin	0.000961892
Other Neisseria spp.	Non-Azithromycin	0.0014749
Other Neisseria spp.	Non-Azithromycin	0.000705387
Other Neisseria spp.	Non-Azithromycin	0.00745644
Other Neisseria spp.	Non-Azithromycin	0.00299651
Other Neisseria spp.	Non-Azithromycin	0.354167
Other Neisseria spp.	Non-Azithromycin	0.339127
Other Neisseria spp.	Non-Azithromycin	0.00608385
Other Neisseria spp.	Non-Azithromycin	0.0964138
Other Neisseria spp.	Non-Azithromycin	0.0361552
Other Neisseria spp.	Non-Azithromycin	1.09602
Other Neisseria spp.	Non-Azithromycin	0.00960924
Other Neisseria spp.	Non-Azithromycin	0.00734824
Other Neisseria spp.	Non-Azithromycin	0.120244
Other Neisseria spp.	Non-Azithromycin	0.00134578
Other Neisseria spp.	Non-Azithromycin	0.142598
Other Neisseria spp.	Non-Azithromycin	0.0648172
Other Neisseria spp.	Azithromycin	0.031174
Other Neisseria spp.	Non-Azithromycin	0.00301144
Other Neisseria spp.	Non-Azithromycin	0.00253595
Other Neisseria spp.	Non-Azithromycin	0.00110948
Other Neisseria spp.	Non-Azithromycin	0.077343
Other Neisseria spp.	Non-Azithromycin	0.0500455
Other Neisseria spp.	Non-Azithromycin	1.29012
Other Neisseria spp.	Non-Azithromycin	0.0115499
Other Neisseria spp.	Non-Azithromycin	0.101639
Other Neisseria spp.	Non-Azithromycin	0.0138598
Other Neisseria spp.	Non-Azithromycin	0.0300297
Other Neisseria spp.	Azithromycin	0.106176
Other Neisseria spp.	Azithromycin	0.00248666
Other Neisseria spp.	Non-Azithromycin	0.100853
Other Neisseria spp.	Non-Azithromycin	0.0159711
Other Neisseria spp.	Non-Azithromycin	0.0704383
Other Neisseria spp.	Non-Azithromycin	0.0310514
Other Neisseria spp.	Non-Azithromycin	0.0125351
Other Neisseria spp.	Non-Azithromycin	0.00165438
Other Neisseria spp.	Non-Azithromycin	0.00686998
Other Neisseria spp.	Azithromycin	0.0173316
Other Neisseria spp.	Non-Azithromycin	1.26699
Other Neisseria spp.	Non-Azithromycin	0.662051
Other Neisseria spp.	Non-Azithromycin	0.0583994
Other Neisseria spp.	Non-Azithromycin	0.00315672
Other Neisseria spp.	Non-Azithromycin	0.00387416
Other Neisseria spp.	Non-Azithromycin	0.00401765
Other Neisseria spp.	Non-Azithromycin	0.00157836
Other Neisseria spp.	Non-Azithromycin	0.00143487
Other Neisseria spp.	Azithromycin	0.00186678
Other Neisseria spp.	Non-Azithromycin	0.000966176
Other Neisseria spp.	Non-Azithromycin	0.564969
Other Neisseria spp.	Non-Azithromycin	2.07039
Other Neisseria spp.	Non-Azithromycin	0.955621
Other Neisseria spp.	Non-Azithromycin	0.00658047
Other Neisseria spp.	Non-Azithromycin	0.0110829
Other Neisseria spp.	Non-Azithromycin	0.230552
Other Neisseria spp.	Non-Azithromycin	0.777498
Other Neisseria spp.	Non-Azithromycin	0.333213
Other Neisseria spp.	Non-Azithromycin	5.14482
Other Neisseria spp.	Non-Azithromycin	0.753983
Other Neisseria spp.	Non-Azithromycin	0.996001
Other Neisseria spp.	Non-Azithromycin	0.138619
Other Neisseria spp.	Non-Azithromycin	0.0616083
Other Neisseria spp.	Non-Azithromycin	0.0496687
Other Neisseria spp.	Non-Azithromycin	11.0947
Other Neisseria spp.	Non-Azithromycin	0.0921994
Other Neisseria spp.	Non-Azithromycin	0.301908
Other Neisseria spp.	Non-Azithromycin	0.0885837
Other Neisseria spp.	Non-Azithromycin	0.251289
Other Neisseria spp.	Non-Azithromycin	0.204285
Other Neisseria spp.	Non-Azithromycin	0.0614662
Other Neisseria spp.	Non-Azithromycin	0.0705054
Other Neisseria spp.	Non-Azithromycin	0.0111658
Other Neisseria spp.	Non-Azithromycin	0.00267979
Other Neisseria spp.	Non-Azithromycin	0.0203269
Other Neisseria spp.	Non-Azithromycin	0.126843
Other Neisseria spp.	Non-Azithromycin	0.00230363
Other Neisseria spp.	Non-Azithromycin	0.000863859
Other Neisseria spp.	Non-Azithromycin	0.0272744
Other Neisseria spp.	Non-Azithromycin	0.00168421
Other Neisseria spp.	Non-Azithromycin	0.000622425
Other Neisseria spp.	Non-Azithromycin	0.0775162
Other Neisseria spp.	Non-Azithromycin	0.104035
Other Neisseria spp.	Non-Azithromycin	0.0375304
Other Neisseria spp.	Non-Azithromycin	0.00484684
Other Neisseria spp.	Non-Azithromycin	0.000387747
Other Neisseria spp.	Non-Azithromycin	0.418038
Other Neisseria spp.	Non-Azithromycin	0.00314865
Other Neisseria spp.	Non-Azithromycin	0.194373
Other Neisseria spp.	Non-Azithromycin	0.0707992
Other Neisseria spp.	Non-Azithromycin	0.007376
Other Neisseria spp.	Non-Azithromycin	0.000831098
Other Neisseria spp.	Non-Azithromycin	1.69086
Other Neisseria spp.	Non-Azithromycin	0.194256
Other Neisseria spp.	Non-Azithromycin	0.00681082
Other Neisseria spp.	Non-Azithromycin	0.0369166
Other Neisseria spp.	Non-Azithromycin	0.00552762
Other Neisseria spp.	Non-Azithromycin	0.00799531
Other Neisseria spp.	Non-Azithromycin	0.00157932
Other Neisseria spp.	Non-Azithromycin	0.00404701
Other Neisseria spp.	Non-Azithromycin	0.00167803
Other Neisseria spp.	Non-Azithromycin	0.00197415
Other Neisseria spp.	Non-Azithromycin	0.0936404
Other Neisseria spp.	Non-Azithromycin	0.0761209
Other Neisseria spp.	Non-Azithromycin	0.0143593
Other Neisseria spp.	Non-Azithromycin	0.00388697
Other Neisseria spp.	Non-Azithromycin	0.00699654
Other Neisseria spp.	Non-Azithromycin	0.130684
Other Neisseria spp.	Non-Azithromycin	0.0102914
Other Neisseria spp.	Non-Azithromycin	1.69765
Other Neisseria spp.	Non-Azithromycin	0.223838
Other Neisseria spp.	Non-Azithromycin	0.174954
Other Neisseria spp.	Non-Azithromycin	0.0308742
Other Neisseria spp.	Non-Azithromycin	0.00943377
Other Neisseria spp.	Non-Azithromycin	0.0390215
Other Neisseria spp.	Non-Azithromycin	0.0158659
Other Neisseria spp.	Non-Azithromycin	0.00643212
Other Neisseria spp.	Non-Azithromycin	0.00600331
Other Neisseria spp.	Non-Azithromycin	5.966
Other Neisseria spp.	Non-Azithromycin	0.0549862
Other Neisseria spp.	Azithromycin	0.00154264
