# Supplementary material for: Empiric azithromycin alters the upper respiratory microbiome and resistome without anti-inflammatory benefit in COVID-19
Source: Nat Microbiol. 2026 Mar 16;11(4):1100–12. doi: 10.1038/s41564-026-02285-8 (PMC13056551; doi:10.1038/s41564-026-02285-8)
Supplement: Supplementary file 6 — Statistical source data. [file 41564_2026_2285_MOESM6_ESM.xlsx]

## Sheet: 3a
Data Points				Measures of Distribution and Effect Size
Group	timepoint	shannon		Group	Timepoint	Mean	Median	Std Dev	n	SE	CI_lower	CI_upper	FC Relative to No ABX
Azithromycin	Day 0-2	1.33218		Azithromycin	Day 0-2	1.12241	1.17897	0.673294	420	0.0328534	1.05801	1.1868	1.15616
Azithromycin	Day 0-2	0.693147		Azithromycin	Day 4-6	1.12661	1.27277	0.726997	62	0.0923288	0.945645	1.30757	1.1424
Azithromycin	Day 0-2	0.693147		No ABX	Day 0-2	0.970805	1.04664	0.620518	127	0.0550621	0.862883	1.07873
Other ABX	Day 0-2	1.55958		No ABX	Day 4-6	0.986174	1.05492	0.605802	72	0.0713945	0.846241	1.12611
No ABX	Day 4-6	0		Other ABX	Day 0-2	0.90441	0.929762	0.627873	236	0.0408711	0.824303	0.984517	0.931608
Other ABX	Day 0-2	0.693147		Other ABX	Day 4-6	1.04287	1.12643	0.675578	54	0.0919345	0.862681	1.22306	1.05749
No ABX	Day 0-2	0
Azithromycin	Day 0-2	1.0362
Azithromycin	Day 0-2	1.33218
Azithromycin	Day 0-2	0
Other ABX	Day 0-2	0
Other ABX	Day 0-2	0.636514
Azithromycin	Day 0-2	1.95869
Other ABX	Day 4-6	1.03972
Other ABX	Day 0-2	1.82704
Other ABX	Day 0-2	0.562335
Azithromycin	Day 0-2	1.32089
Azithromycin	Day 0-2	0
Azithromycin	Day 0-2	0
Azithromycin	Day 0-2	1.15805
Azithromycin	Day 0-2	1.24245
Other ABX	Day 0-2	0.636514
Azithromycin	Day 4-6	2.20479
Azithromycin	Day 4-6	1.09861
Azithromycin	Day 0-2	0.693147
Azithromycin	Day 0-2	1.47508
Azithromycin	Day 0-2	1.74787
Azithromycin	Day 0-2	1.03972
Azithromycin	Day 0-2	1.43618
No ABX	Day 0-2	0.930671
Other ABX	Day 4-6	1.30148
Azithromycin	Day 0-2	0.355713
Azithromycin	Day 0-2	0
No ABX	Day 4-6	1.27401
Azithromycin	Day 0-2	1.32966
Other ABX	Day 0-2	1.0114
Other ABX	Day 4-6	1.03972
Azithromycin	Day 0-2	1.00424
No ABX	Day 0-2	0.562335
Azithromycin	Day 0-2	0.500402
No ABX	Day 0-2	0
Azithromycin	Day 0-2	1.07899
Azithromycin	Day 0-2	0
Other ABX	Day 0-2	1.67623
Other ABX	Day 0-2	0.693147
Other ABX	Day 0-2	0.796312
Azithromycin	Day 4-6	1.09861
No ABX	Day 0-2	0.636514
No ABX	Day 4-6	0.950271
Azithromycin	Day 0-2	1.65497
Other ABX	Day 0-2	0
Azithromycin	Day 0-2	1.49418
Azithromycin	Day 4-6	1.89052
Other ABX	Day 0-2	1.09861
Other ABX	Day 0-2	1.21301
Azithromycin	Day 0-2	0.636514
Other ABX	Day 0-2	1.75097
Other ABX	Day 0-2	0
Azithromycin	Day 0-2	1.49418
Other ABX	Day 0-2	1.41428
Azithromycin	Day 0-2	1.6308
Other ABX	Day 0-2	0.683739
Azithromycin	Day 0-2	1.09861
Other ABX	Day 0-2	0.687092
Other ABX	Day 0-2	0
Azithromycin	Day 0-2	0.636514
Azithromycin	Day 0-2	1.70048
Azithromycin	Day 0-2	0
No ABX	Day 4-6	0.562335
Azithromycin	Day 4-6	0.796312
Azithromycin	Day 4-6	1.71049
Azithromycin	Day 0-2	0
Other ABX	Day 0-2	0.636514
Other ABX	Day 0-2	1.07005
Azithromycin	Day 0-2	1.60944
No ABX	Day 0-2	1.38629
No ABX	Day 0-2	0
Azithromycin	Day 0-2	0.688139
Azithromycin	Day 0-2	0
Azithromycin	Day 0-2	0
No ABX	Day 0-2	0
Azithromycin	Day 0-2	1.03972
Azithromycin	Day 0-2	1.80475
No ABX	Day 4-6	1.09861
Azithromycin	Day 4-6	1.3785
Azithromycin	Day 4-6	1.35359
Other ABX	Day 0-2	0.693147
Azithromycin	Day 4-6	0
Azithromycin	Day 0-2	1.06086
Azithromycin	Day 0-2	0
Other ABX	Day 4-6	1.59344
No ABX	Day 0-2	1.79176
Azithromycin	Day 0-2	1.74787
Azithromycin	Day 0-2	0
Other ABX	Day 4-6	0
Azithromycin	Day 0-2	1.67263
Azithromycin	Day 0-2	0
Azithromycin	Day 4-6	1.30309
Azithromycin	Day 0-2	1.83782
Azithromycin	Day 0-2	1.60944
Other ABX	Day 0-2	0.907535
Azithromycin	Day 4-6	2.25139
No ABX	Day 0-2	1.66505
Azithromycin	Day 0-2	0.9557
Azithromycin	Day 4-6	0
Other ABX	Day 0-2	0.693147
Other ABX	Day 0-2	0.636514
Azithromycin	Day 0-2	1.09861
Azithromycin	Day 0-2	1.09861
No ABX	Day 0-2	0
No ABX	Day 4-6	1.80382
Azithromycin	Day 4-6	0
No ABX	Day 0-2	0
Other ABX	Day 0-2	0
Other ABX	Day 0-2	0
Azithromycin	Day 0-2	1.62745
Other ABX	Day 0-2	0.693147
Other ABX	Day 0-2	0
Azithromycin	Day 0-2	0.900256
Other ABX	Day 0-2	0
No ABX	Day 4-6	0.485105
No ABX	Day 0-2	0.693147
Azithromycin	Day 0-2	0
Other ABX	Day 0-2	1.03972
Azithromycin	Day 0-2	0
No ABX	Day 0-2	0.950271
Azithromycin	Day 0-2	0.693147
No ABX	Day 0-2	1.09861
Other ABX	Day 0-2	1.79816
Other ABX	Day 0-2	0.428631
No ABX	Day 0-2	0.693147
Azithromycin	Day 0-2	2.13219
Other ABX	Day 0-2	0.636514
Azithromycin	Day 0-2	0.693147
Azithromycin	Day 4-6	1.47809
Azithromycin	Day 0-2	1.27002
Azithromycin	Day 0-2	1.76776
No ABX	Day 4-6	1.56071
No ABX	Day 0-2	0
Azithromycin	Day 0-2	1.27703
Other ABX	Day 4-6	0
No ABX	Day 0-2	1.09861
Azithromycin	Day 0-2	0.693147
Other ABX	Day 0-2	0.9557
Other ABX	Day 4-6	1.67775
No ABX	Day 0-2	0
Azithromycin	Day 0-2	0.759295
Azithromycin	Day 4-6	0.733542
Azithromycin	Day 4-6	0
Other ABX	Day 0-2	0.562335
Azithromycin	Day 0-2	1.50568
Azithromycin	Day 0-2	1.64173
Azithromycin	Day 0-2	1.38629
Azithromycin	Day 0-2	0
No ABX	Day 0-2	0.997874
No ABX	Day 4-6	0
Other ABX	Day 0-2	0
Azithromycin	Day 0-2	1.47508
Azithromycin	Day 0-2	0
Azithromycin	Day 0-2	1.09861
Other ABX	Day 0-2	0
Other ABX	Day 0-2	1.74787
Other ABX	Day 0-2	1.67699
No ABX	Day 0-2	0
Other ABX	Day 0-2	1.50479
Azithromycin	Day 0-2	1.09861
Azithromycin	Day 0-2	0.639032
Other ABX	Day 0-2	0
Other ABX	Day 0-2	0.149995
Other ABX	Day 0-2	0.176326
Azithromycin	Day 0-2	0.636514
Other ABX	Day 4-6	0.500402
Azithromycin	Day 0-2	1.21489
Azithromycin	Day 0-2	2.06143
Azithromycin	Day 4-6	2.00417
No ABX	Day 4-6	1.05492
No ABX	Day 0-2	0
No ABX	Day 0-2	0.811983
Azithromycin	Day 0-2	1.89911
Azithromycin	Day 0-2	1.21301
Azithromycin	Day 0-2	1.90854
Azithromycin	Day 0-2	1.75654
Azithromycin	Day 0-2	1.03713
Azithromycin	Day 0-2	0.917965
Azithromycin	Day 0-2	0
Azithromycin	Day 4-6	0
Other ABX	Day 0-2	1.90419
Other ABX	Day 4-6	1.77066
Azithromycin	Day 4-6	1.05492
Azithromycin	Day 0-2	1.42012
Azithromycin	Day 0-2	1.38629
Azithromycin	Day 0-2	1.80473
Azithromycin	Day 0-2	1.6308
No ABX	Day 0-2	1.82939
Azithromycin	Day 0-2	1.01327
Azithromycin	Day 0-2	0.470236
Azithromycin	Day 0-2	1.06094
Other ABX	Day 0-2	1.38629
Other ABX	Day 0-2	1.0114
Azithromycin	Day 0-2	1.32966
No ABX	Day 4-6	1.53672
Other ABX	Day 0-2	0.693147
Other ABX	Day 0-2	1.85
Other ABX	Day 0-2	0.583892
Azithromycin	Day 4-6	1.80651
Azithromycin	Day 0-2	1.01266
Azithromycin	Day 0-2	1.56071
Azithromycin	Day 0-2	2.02533
Azithromycin	Day 0-2	1.16828
No ABX	Day 0-2	0.859415
Other ABX	Day 0-2	1.60403
Other ABX	Day 0-2	1.89363
Other ABX	Day 0-2	1.97434
Azithromycin	Day 4-6	0
Azithromycin	Day 0-2	1.80891
Azithromycin	Day 0-2	0.679193
Azithromycin	Day 0-2	1.35287
No ABX	Day 0-2	0.958692
Other ABX	Day 0-2	1.20735
Azithromycin	Day 4-6	0
Azithromycin	Day 4-6	1.09861
Azithromycin	Day 4-6	1.33218
Other ABX	Day 0-2	0.325083
Azithromycin	Day 0-2	1.83027
Azithromycin	Day 0-2	1.30083
No ABX	Day 4-6	1.03972
No ABX	Day 0-2	0.636514
Azithromycin	Day 0-2	1.05492
Other ABX	Day 0-2	0.682908
Other ABX	Day 0-2	0.410116
Other ABX	Day 0-2	0.693147
Other ABX	Day 0-2	0.612869
No ABX	Day 0-2	0
Other ABX	Day 0-2	0
Azithromycin	Day 0-2	1.67263
Azithromycin	Day 0-2	0.693147
No ABX	Day 0-2	1.03972
Other ABX	Day 0-2	1.62186
Azithromycin	Day 0-2	0.682908
Other ABX	Day 0-2	0
Other ABX	Day 0-2	0.759547
Other ABX	Day 0-2	0
Other ABX	Day 4-6	0
Azithromycin	Day 0-2	2.16919
No ABX	Day 0-2	1.16852
Azithromycin	Day 0-2	1.88247
Azithromycin	Day 0-2	0.995027
Azithromycin	Day 0-2	1.22061
No ABX	Day 4-6	0.693147
Other ABX	Day 0-2	1.99765
Other ABX	Day 0-2	1.94639
Azithromycin	Day 0-2	1.24245
Other ABX	Day 0-2	0
Other ABX	Day 0-2	0.523631
No ABX	Day 0-2	0.636514
Azithromycin	Day 0-2	0.500402
Other ABX	Day 0-2	1.80763
Other ABX	Day 4-6	0
Azithromycin	Day 0-2	0.944416
Other ABX	Day 0-2	0.867563
Azithromycin	Day 0-2	1.61626
Azithromycin	Day 0-2	1.79732
No ABX	Day 4-6	1.2057
Azithromycin	Day 0-2	1.94356
Azithromycin	Day 0-2	0.548118
Azithromycin	Day 0-2	1.91988
Azithromycin	Day 0-2	0.693147
Azithromycin	Day 0-2	0.746478
Azithromycin	Day 0-2	1.6493
Other ABX	Day 0-2	1.02004
Azithromycin	Day 0-2	0.249707
Other ABX	Day 0-2	2.05678
Other ABX	Day 0-2	1.66605
No ABX	Day 0-2	1.31078
No ABX	Day 4-6	1.26348
Azithromycin	Day 0-2	2.23581
Other ABX	Day 0-2	0.881863
Other ABX	Day 0-2	1.21301
No ABX	Day 0-2	1.42413
Azithromycin	Day 0-2	1.00761
Azithromycin	Day 0-2	1.69488
Azithromycin	Day 0-2	1.76949
Azithromycin	Day 0-2	1.03972
Azithromycin	Day 0-2	0.636514
Other ABX	Day 0-2	0.500402
Azithromycin	Day 0-2	0.693147
Azithromycin	Day 0-2	0.450561
Azithromycin	Day 0-2	1.16159
Azithromycin	Day 0-2	2.05554
Other ABX	Day 0-2	0.636514
No ABX	Day 4-6	0.37677
No ABX	Day 0-2	1.35924
Azithromycin	Day 0-2	0
Other ABX	Day 0-2	1.96524
Other ABX	Day 4-6	1.58226
Azithromycin	Day 0-2	1.47508
Azithromycin	Day 0-2	1.86811
Other ABX	Day 0-2	1.21301
Azithromycin	Day 0-2	2.02587
Other ABX	Day 0-2	0
Other ABX	Day 0-2	0.636514
Other ABX	Day 0-2	1.03865
Azithromycin	Day 0-2	0.958934
Azithromycin	Day 0-2	0.693147
No ABX	Day 0-2	1.11425
Other ABX	Day 0-2	0.803742
Other ABX	Day 4-6	1.28591
No ABX	Day 0-2	1.39062
Other ABX	Day 0-2	0.942278
Other ABX	Day 4-6	1.64998
No ABX	Day 0-2	0.710186
Other ABX	Day 4-6	0.275816
Other ABX	Day 0-2	0.817027
No ABX	Day 4-6	0.331088
Other ABX	Day 4-6	0.0388837
Other ABX	Day 0-2	1.0114
Other ABX	Day 0-2	1.84737
No ABX	Day 0-2	1.83478
Other ABX	Day 0-2	0.703284
No ABX	Day 4-6	1.2568
Azithromycin	Day 0-2	1.78566
Azithromycin	Day 0-2	1.46884
No ABX	Day 0-2	0.796312
Azithromycin	Day 0-2	1.53575
Azithromycin	Day 0-2	1.90691
Azithromycin	Day 0-2	1.97046
Other ABX	Day 0-2	1.00988
No ABX	Day 0-2	1.72375
No ABX	Day 4-6	1.97483
Azithromycin	Day 0-2	2.00093
Other ABX	Day 4-6	1.15425
Azithromycin	Day 0-2	1.21353
Azithromycin	Day 0-2	1.72455
Other ABX	Day 0-2	1.32448
Other ABX	Day 0-2	0.481404
Azithromycin	Day 0-2	1.30302
Other ABX	Day 0-2	1.70411
No ABX	Day 0-2	1.64434
No ABX	Day 4-6	0.930627
No ABX	Day 0-2	0.692627
Other ABX	Day 0-2	1.08398
Other ABX	Day 0-2	0.46416
No ABX	Day 0-2	0.530395
No ABX	Day 4-6	1.27339
Azithromycin	Day 0-2	0
Other ABX	Day 0-2	0.0900432
Other ABX	Day 0-2	1.31618
Other ABX	Day 0-2	0
No ABX	Day 4-6	1.33459
No ABX	Day 0-2	1.0912
Other ABX	Day 0-2	1.92419
Azithromycin	Day 0-2	0
Azithromycin	Day 4-6	2.04814
Azithromycin	Day 0-2	0.520565
No ABX	Day 0-2	1.90615
Other ABX	Day 0-2	0
Other ABX	Day 0-2	0
No ABX	Day 4-6	1.27703
Azithromycin	Day 0-2	1.09478
Other ABX	Day 4-6	1.38629
Azithromycin	Day 0-2	1.27476
Other ABX	Day 0-2	0.562335
Other ABX	Day 0-2	0
Other ABX	Day 0-2	0
Azithromycin	Day 4-6	1.67182
Other ABX	Day 4-6	1.61914
Other ABX	Day 0-2	0
Other ABX	Day 4-6	0.636514
No ABX	Day 0-2	1.78797
No ABX	Day 4-6	0.655818
Other ABX	Day 0-2	1.09861
Other ABX	Day 4-6	0
Other ABX	Day 0-2	1.05492
Azithromycin	Day 0-2	0
Azithromycin	Day 0-2	0
Azithromycin	Day 4-6	1.21301
Azithromycin	Day 4-6	2.00407
Azithromycin	Day 0-2	0.304636
Azithromycin	Day 0-2	1.93833
Azithromycin	Day 0-2	1.96874
Other ABX	Day 0-2	1.38629
Other ABX	Day 0-2	1.94656
Azithromycin	Day 0-2	1.05492
Azithromycin	Day 4-6	1.03972
Other ABX	Day 4-6	0
No ABX	Day 0-2	1.09861
No ABX	Day 4-6	0
Azithromycin	Day 0-2	0
Azithromycin	Day 4-6	0.693147
Azithromycin	Day 0-2	0.693147
Azithromycin	Day 4-6	1.54788
Azithromycin	Day 4-6	1.03356
Azithromycin	Day 0-2	1.63263
Azithromycin	Day 0-2	0.699632
Azithromycin	Day 0-2	1.75561
Azithromycin	Day 0-2	1.79176
No ABX	Day 0-2	1.37059
Other ABX	Day 0-2	1.86042
Other ABX	Day 0-2	0
Other ABX	Day 0-2	1.42617
Azithromycin	Day 0-2	0
No ABX	Day 0-2	0
Azithromycin	Day 0-2	1.63971
Azithromycin	Day 0-2	2.24276
Azithromycin	Day 0-2	2.31624
Azithromycin	Day 0-2	0.636514
Azithromycin	Day 0-2	0
Azithromycin	Day 0-2	0
Other ABX	Day 0-2	0.810716
Azithromycin	Day 0-2	0.158411
Azithromycin	Day 0-2	0
Azithromycin	Day 0-2	1.07354
Other ABX	Day 0-2	0.562335
No ABX	Day 0-2	1.15928
No ABX	Day 4-6	0
Azithromycin	Day 0-2	0.693147
Other ABX	Day 4-6	1.29121
Other ABX	Day 0-2	0.87281
Azithromycin	Day 0-2	1.78226
Azithromycin	Day 0-2	1.71708
Azithromycin	Day 0-2	0.983088
Azithromycin	Day 0-2	0.269173
No ABX	Day 4-6	1.51472
Other ABX	Day 0-2	1.09861
Other ABX	Day 0-2	1.51068
Other ABX	Day 0-2	0.682908
Azithromycin	Day 0-2	0.693147
No ABX	Day 0-2	0.610864
Other ABX	Day 0-2	1.40991
Other ABX	Day 4-6	1.37782
Azithromycin	Day 0-2	0.950271
Azithromycin	Day 0-2	1.75787
Azithromycin	Day 0-2	0.450561
Azithromycin	Day 0-2	1.91431
Azithromycin	Day 0-2	1.3516
No ABX	Day 4-6	1.05492
Azithromycin	Day 0-2	0
No ABX	Day 0-2	0
Azithromycin	Day 0-2	0
Other ABX	Day 0-2	0
Azithromycin	Day 0-2	1.93381
No ABX	Day 0-2	1.11999
Other ABX	Day 4-6	1.40715
Azithromycin	Day 0-2	0.885574
Azithromycin	Day 0-2	1.81478
Azithromycin	Day 4-6	1.99151
No ABX	Day 4-6	0
Azithromycin	Day 0-2	0
Azithromycin	Day 0-2	0
No ABX	Day 0-2	1.09861
Other ABX	Day 4-6	1.43917
Azithromycin	Day 0-2	1.32966
Other ABX	Day 4-6	0.979628
Other ABX	Day 4-6	1.09861
Azithromycin	Day 4-6	0.500402
Other ABX	Day 0-2	1.37347
Other ABX	Day 4-6	1.44023
Azithromycin	Day 0-2	0.562335
Azithromycin	Day 0-2	0.693147
No ABX	Day 4-6	1.07514
Azithromycin	Day 0-2	0.410116
Azithromycin	Day 0-2	1.88486
No ABX	Day 0-2	1.31078
Other ABX	Day 0-2	1.38629
Other ABX	Day 0-2	1.37782
No ABX	Day 0-2	0.701713
Azithromycin	Day 0-2	1.56071
Azithromycin	Day 0-2	0.693147
No ABX	Day 4-6	0.867563
Other ABX	Day 0-2	0.735622
Other ABX	Day 0-2	1.09861
No ABX	Day 4-6	1.33218
Azithromycin	Day 0-2	1.09861
Azithromycin	Day 0-2	0
No ABX	Day 0-2	1.53965
Azithromycin	Day 0-2	1.09861
Other ABX	Day 0-2	0
Other ABX	Day 4-6	1.32966
Azithromycin	Day 0-2	1.37958
Azithromycin	Day 0-2	1.66604
Azithromycin	Day 0-2	1.09861
Azithromycin	Day 0-2	0
Azithromycin	Day 4-6	0
Azithromycin	Day 0-2	0
Azithromycin	Day 0-2	0
Azithromycin	Day 0-2	1.60944
Azithromycin	Day 0-2	1.09861
Other ABX	Day 0-2	0.693147
Azithromycin	Day 0-2	0
Azithromycin	Day 0-2	0
No ABX	Day 0-2	2.05091
Azithromycin	Day 0-2	1.27703
No ABX	Day 4-6	0
Other ABX	Day 0-2	1.21301
Azithromycin	Day 0-2	1.09861
Other ABX	Day 0-2	0
Azithromycin	Day 0-2	1.49988
Other ABX	Day 0-2	0
Azithromycin	Day 0-2	1.73287
No ABX	Day 4-6	1.03972
No ABX	Day 0-2	0.617242
Azithromycin	Day 0-2	1.82738
Azithromycin	Day 0-2	0.693147
Azithromycin	Day 0-2	1.49418
Azithromycin	Day 0-2	0.693147
Azithromycin	Day 0-2	0
Other ABX	Day 0-2	1.0114
Azithromycin	Day 0-2	1.91108
Azithromycin	Day 0-2	0.636514
Other ABX	Day 0-2	0
No ABX	Day 0-2	0
Azithromycin	Day 0-2	0.693147
Azithromycin	Day 0-2	1.03972
Azithromycin	Day 0-2	1.33218
Azithromycin	Day 0-2	0
Azithromycin	Day 0-2	0.636514
Azithromycin	Day 0-2	1.33979
Azithromycin	Day 4-6	0
No ABX	Day 4-6	0.950271
Other ABX	Day 0-2	0
Azithromycin	Day 0-2	1.84622
Other ABX	Day 0-2	1.91614
Other ABX	Day 0-2	0
No ABX	Day 0-2	1.04664
No ABX	Day 4-6	0.348832
No ABX	Day 0-2	0.59827
Other ABX	Day 0-2	1.33218
Other ABX	Day 0-2	0
Azithromycin	Day 0-2	0
No ABX	Day 4-6	0
No ABX	Day 0-2	1.05492
Azithromycin	Day 0-2	0
Azithromycin	Day 0-2	0.901978
Azithromycin	Day 0-2	0.693147
Azithromycin	Day 0-2	0.950271
Azithromycin	Day 0-2	1.14484
No ABX	Day 0-2	1.03972
No ABX	Day 4-6	1.55958
Other ABX	Day 0-2	0.806147
Azithromycin	Day 4-6	2.30374
Azithromycin	Day 0-2	0.693147
Azithromycin	Day 4-6	1.24245
No ABX	Day 0-2	1.16487
Azithromycin	Day 0-2	1.51635
Other ABX	Day 0-2	0
Other ABX	Day 0-2	0
Other ABX	Day 0-2	0
Other ABX	Day 0-2	1.54983
Other ABX	Day 0-2	0
Other ABX	Day 0-2	1.92512
No ABX	Day 0-2	1.05492
Azithromycin	Day 0-2	0
Azithromycin	Day 0-2	0.0579075
Azithromycin	Day 0-2	0.676773
Azithromycin	Day 0-2	1.09861
Other ABX	Day 4-6	2.01709
Azithromycin	Day 0-2	2.07944
Azithromycin	Day 0-2	1.82008
Azithromycin	Day 0-2	1.0114
Azithromycin	Day 0-2	1.8499
No ABX	Day 0-2	1.15374
Azithromycin	Day 0-2	0
No ABX	Day 0-2	1.1646
Azithromycin	Day 0-2	0
No ABX	Day 0-2	0
Azithromycin	Day 0-2	1.23668
No ABX	Day 0-2	1.59729
Azithromycin	Day 0-2	1.55987
Azithromycin	Day 0-2	0.636514
Azithromycin	Day 0-2	0.693147
Other ABX	Day 0-2	1.09861
No ABX	Day 0-2	0.562335
Azithromycin	Day 4-6	1.70947
No ABX	Day 0-2	0.693147
Azithromycin	Day 4-6	1.0114
Azithromycin	Day 4-6	0.348832
Azithromycin	Day 0-2	2.11431
Azithromycin	Day 0-2	1.76776
Azithromycin	Day 0-2	1.56071
Azithromycin	Day 0-2	1.54183
Azithromycin	Day 0-2	1.03972
Other ABX	Day 0-2	1.8964
No ABX	Day 4-6	1.33352
Other ABX	Day 0-2	1.40725
Azithromycin	Day 0-2	1.48748
No ABX	Day 0-2	1.59742
Other ABX	Day 0-2	1.38234
Azithromycin	Day 0-2	1.34315
No ABX	Day 4-6	0.950271
Azithromycin	Day 0-2	1.53778
Azithromycin	Day 0-2	1.6668
No ABX	Day 0-2	1.03972
Azithromycin	Day 0-2	0.625679
Azithromycin	Day 0-2	1.27985
Azithromycin	Day 0-2	1.03972
Other ABX	Day 0-2	1.32176
Other ABX	Day 0-2	1.03972
Azithromycin	Day 0-2	0.867563
No ABX	Day 0-2	1.93381
Azithromycin	Day 0-2	1.27985
Other ABX	Day 4-6	1.9792
Azithromycin	Day 0-2	1.33218
Other ABX	Day 0-2	0.562335
No ABX	Day 0-2	1.89339
Azithromycin	Day 0-2	1.72982
Azithromycin	Day 0-2	1.83673
Azithromycin	Day 4-6	1.40149
No ABX	Day 4-6	0
Azithromycin	Day 0-2	1.73287
Azithromycin	Day 0-2	1.15883
Azithromycin	Day 0-2	0
Azithromycin	Day 0-2	0.799263
No ABX	Day 0-2	0
Other ABX	Day 0-2	0
Other ABX	Day 0-2	0.867563
Other ABX	Day 0-2	0
Azithromycin	Day 0-2	0
Azithromycin	Day 0-2	1.27703
No ABX	Day 0-2	0
Azithromycin	Day 0-2	0
Azithromycin	Day 0-2	1.64694
Other ABX	Day 0-2	0.693147
No ABX	Day 0-2	0.693147
Azithromycin	Day 0-2	2.15942
Azithromycin	Day 0-2	1.09861
Azithromycin	Day 0-2	1.75714
Azithromycin	Day 0-2	0
Other ABX	Day 0-2	0
Azithromycin	Day 0-2	2.07417
Other ABX	Day 0-2	0.636514
Other ABX	Day 0-2	0.443757
Azithromycin	Day 0-2	1.88645
No ABX	Day 4-6	1.61162
No ABX	Day 0-2	1.88349
Azithromycin	Day 0-2	0.540204
Other ABX	Day 0-2	1.07679
Other ABX	Day 0-2	1.05041
Other ABX	Day 0-2	1.19804
Other ABX	Day 0-2	0.693147
Other ABX	Day 0-2	1.18733
Azithromycin	Day 0-2	1.96977
Azithromycin	Day 0-2	0.636514
Azithromycin	Day 0-2	2.00512
No ABX	Day 0-2	1.29191
Azithromycin	Day 4-6	1.55958
Azithromycin	Day 4-6	1.17106
Azithromycin	Day 4-6	2.01781
Azithromycin	Day 4-6	0
No ABX	Day 0-2	0.958667
Azithromycin	Day 0-2	1.92644
Azithromycin	Day 0-2	1.78185
Other ABX	Day 4-6	1.28606
Other ABX	Day 0-2	1.6623
Azithromycin	Day 0-2	0.693147
No ABX	Day 0-2	1.07595
No ABX	Day 4-6	1.06143
Other ABX	Day 0-2	1.32966
Azithromycin	Day 0-2	2.22413
Azithromycin	Day 0-2	1.05492
Azithromycin	Day 4-6	1.93453
No ABX	Day 0-2	1.57887
No ABX	Day 4-6	0.746449
Other ABX	Day 0-2	1.78467
Other ABX	Day 4-6	1.60083
Azithromycin	Day 0-2	0.615063
Azithromycin	Day 4-6	1.75643
Other ABX	Day 4-6	1.81826
Other ABX	Day 0-2	0.917246
No ABX	Day 0-2	0.911018
Azithromycin	Day 0-2	1.90043
Azithromycin	Day 0-2	1.54338
Azithromycin	Day 0-2	1.27985
Azithromycin	Day 0-2	2.08884
Other ABX	Day 0-2	1.31085
Azithromycin	Day 0-2	1.18246
Azithromycin	Day 0-2	2.1479
Azithromycin	Day 0-2	0.661563
Other ABX	Day 0-2	1.14239
No ABX	Day 0-2	1.13692
No ABX	Day 4-6	0.695104
Azithromycin	Day 0-2	1.40513
Azithromycin	Day 0-2	1.52532
No ABX	Day 4-6	0
No ABX	Day 0-2	1.0114
Other ABX	Day 4-6	0.973292
No ABX	Day 4-6	2.00192
Azithromycin	Day 0-2	1.92175
Other ABX	Day 0-2	1.19272
Azithromycin	Day 0-2	0.0693949
Azithromycin	Day 0-2	1.8949
Azithromycin	Day 0-2	1.72617
Other ABX	Day 0-2	1.51578
Other ABX	Day 0-2	1.79258
Azithromycin	Day 0-2	0.682908
No ABX	Day 0-2	1.83412
Other ABX	Day 0-2	1.44571
Other ABX	Day 0-2	0.950565
Other ABX	Day 0-2	1.1852
Other ABX	Day 4-6	1.97911
Azithromycin	Day 0-2	1.77448
No ABX	Day 0-2	2.08606
No ABX	Day 4-6	1.8264
Azithromycin	Day 0-2	1.09098
Azithromycin	Day 4-6	0
Azithromycin	Day 0-2	0
Azithromycin	Day 0-2	1.9011
Azithromycin	Day 0-2	0.693147
Other ABX	Day 0-2	2.14996
Other ABX	Day 0-2	0
Azithromycin	Day 0-2	0.500402
Azithromycin	Day 4-6	0.991772
No ABX	Day 0-2	2.45831
Other ABX	Day 0-2	2.17371
Azithromycin	Day 0-2	1.71383
Azithromycin	Day 0-2	1.89805
Azithromycin	Day 0-2	1.63135
Azithromycin	Day 0-2	1.43084
No ABX	Day 0-2	1.51647
Other ABX	Day 0-2	1.47305
Other ABX	Day 0-2	0.857174
Other ABX	Day 0-2	0
Azithromycin	Day 0-2	1.36495
Azithromycin	Day 0-2	1.05492
Azithromycin	Day 0-2	0.973649
Azithromycin	Day 0-2	1.86706
Azithromycin	Day 0-2	1.33218
Azithromycin	Day 0-2	1.81095
Azithromycin	Day 0-2	1.53799
Other ABX	Day 0-2	1.49387
Other ABX	Day 0-2	0.693147
Other ABX	Day 0-2	1.86995
Azithromycin	Day 0-2	2.02773
No ABX	Day 0-2	1.35642
Azithromycin	Day 0-2	1.17548
No ABX	Day 0-2	1.69574
Azithromycin	Day 4-6	1.76375
Azithromycin	Day 0-2	0
Azithromycin	Day 0-2	2.14478
No ABX	Day 4-6	2.16575
Azithromycin	Day 0-2	1.4373
Azithromycin	Day 0-2	1.75
No ABX	Day 0-2	0.685954
Azithromycin	Day 0-2	2.18363
Other ABX	Day 0-2	0.607224
No ABX	Day 4-6	1.07202
Azithromycin	Day 0-2	0.282739
No ABX	Day 0-2	1.22453
Other ABX	Day 0-2	1.38629
Other ABX	Day 0-2	1.63284
Other ABX	Day 0-2	1.02965
Other ABX	Day 0-2	1.28486
Other ABX	Day 0-2	0.673012
Other ABX	Day 0-2	0.576782
Other ABX	Day 0-2	0.881532
Azithromycin	Day 0-2	1.60944
Other ABX	Day 0-2	0.994354
Other ABX	Day 0-2	0.0639617
Other ABX	Day 0-2	1.59417
Other ABX	Day 0-2	1.63155
No ABX	Day 0-2	0
Other ABX	Day 0-2	0.779512
No ABX	Day 4-6	0.636514
Azithromycin	Day 0-2	1.75046
Azithromycin	Day 0-2	1.73892
Azithromycin	Day 0-2	1.76504
Azithromycin	Day 0-2	2.07764
Other ABX	Day 4-6	2.01121
Azithromycin	Day 0-2	1.03972
No ABX	Day 4-6	1.46482
No ABX	Day 0-2	1.50479
Other ABX	Day 4-6	2.11401
Azithromycin	Day 0-2	2.46998
No ABX	Day 0-2	0.673012
Azithromycin	Day 0-2	2.08084
Azithromycin	Day 0-2	1.03972
Azithromycin	Day 0-2	1.38629
Azithromycin	Day 0-2	0.741674
No ABX	Day 4-6	0
Azithromycin	Day 0-2	0
Azithromycin	Day 0-2	0
Other ABX	Day 0-2	0
No ABX	Day 0-2	1.90014
No ABX	Day 4-6	1.45279
Other ABX	Day 4-6	0.636514
Azithromycin	Day 0-2	1.40489
Azithromycin	Day 0-2	0
Azithromycin	Day 0-2	1.00562
Azithromycin	Day 4-6	2.00612
Azithromycin	Day 4-6	1.53768
Azithromycin	Day 0-2	1.63431
No ABX	Day 0-2	1.36601
Azithromycin	Day 0-2	1.849
Azithromycin	Day 0-2	1.82006
Azithromycin	Day 4-6	0
Azithromycin	Day 0-2	2.21027
No ABX	Day 0-2	0
Azithromycin	Day 0-2	1.24568
Other ABX	Day 4-6	1.94297
Azithromycin	Day 0-2	1.47829
Other ABX	Day 4-6	0.636514
No ABX	Day 0-2	1.84051
Azithromycin	Day 0-2	1.8852
Azithromycin	Day 4-6	1.65259
Other ABX	Day 0-2	1.03972
Other ABX	Day 0-2	1.31701
Azithromycin	Day 0-2	2.19691
Azithromycin	Day 0-2	1.77156
No ABX	Day 4-6	0.553394
Azithromycin	Day 0-2	1.78425
Azithromycin	Day 0-2	1.65904
No ABX	Day 0-2	1.33218
Other ABX	Day 0-2	0.693147
Azithromycin	Day 0-2	2.25887
Azithromycin	Day 0-2	1.05492
Azithromycin	Day 0-2	1.33218
Other ABX	Day 0-2	1.19885
Other ABX	Day 0-2	0.514097
Other ABX	Day 0-2	0.998133
Other ABX	Day 0-2	1.93257
Other ABX	Day 4-6	0
Other ABX	Day 0-2	1.27703
Azithromycin	Day 0-2	0
Azithromycin	Day 0-2	1.67548
Other ABX	Day 0-2	1.32089
Other ABX	Day 0-2	0.0922161
Azithromycin	Day 4-6	0.630675
No ABX	Day 0-2	1.60607
No ABX	Day 4-6	0.693147
Azithromycin	Day 0-2	1.58239
Azithromycin	Day 0-2	1.66746
No ABX	Day 4-6	1.42706
Azithromycin	Day 4-6	1.60763
No ABX	Day 0-2	0.643118
Azithromycin	Day 0-2	1.62522
Azithromycin	Day 0-2	1.95837
No ABX	Day 4-6	1.83346
Azithromycin	Day 4-6	1.3082
Azithromycin	Day 0-2	1.76223
Other ABX	Day 0-2	1.70455
Azithromycin	Day 0-2	0.950271
Azithromycin	Day 0-2	0.562335
No ABX	Day 4-6	2.07944
Azithromycin	Day 4-6	1.31143
Other ABX	Day 4-6	1.5058
Other ABX	Day 0-2	1.03972
Azithromycin	Day 0-2	0
Azithromycin	Day 0-2	0.673012
No ABX	Day 0-2	0
Azithromycin	Day 0-2	0
Azithromycin	Day 0-2	0.124251
Other ABX	Day 4-6	1.00636
Azithromycin	Day 0-2	1.21301
Azithromycin	Day 0-2	1.0829
Other ABX	Day 4-6	0.956183
Azithromycin	Day 0-2	0
Azithromycin	Day 0-2	1.27873
Azithromycin	Day 0-2	1.33218
Azithromycin	Day 0-2	2.50729
Azithromycin	Day 0-2	1.09861
Other ABX	Day 0-2	1.62392
Other ABX	Day 0-2	0.950271
No ABX	Day 0-2	0
Azithromycin	Day 0-2	0
Azithromycin	Day 0-2	1.29051
No ABX	Day 4-6	1.53473
No ABX	Day 0-2	0.628516
Other ABX	Day 0-2	1.14906
Other ABX	Day 0-2	0.693147
Azithromycin	Day 0-2	0.721406
Azithromycin	Day 0-2	1.31611
Other ABX	Day 4-6	0.950271
No ABX	Day 0-2	0
Other ABX	Day 4-6	1.79309
No ABX	Day 4-6	1.64173
Other ABX	Day 0-2	0
Azithromycin	Day 0-2	0.306829
Other ABX	Day 0-2	0
Azithromycin	Day 0-2	2.12578
No ABX	Day 0-2	0
Azithromycin	Day 0-2	1.56073
Azithromycin	Day 0-2	1.3534
Azithromycin	Day 0-2	0
Azithromycin	Day 0-2	0.509338
Azithromycin	Day 0-2	1.15374
Azithromycin	Day 0-2	1.33218
Azithromycin	Day 0-2	1.03972
Azithromycin	Day 0-2	1.74681
No ABX	Day 0-2	0.562335
Other ABX	Day 0-2	0.636514
Azithromycin	Day 0-2	0.9557
Azithromycin	Day 0-2	1.61253
No ABX	Day 4-6	1.38962
No ABX	Day 0-2	1.56071
No ABX	Day 0-2	1.18314
No ABX	Day 4-6	1.48706
Azithromycin	Day 0-2	1.75277
Azithromycin	Day 0-2	0.636514
Azithromycin	Day 0-2	1.94591
Azithromycin	Day 0-2	1.09861
No ABX	Day 0-2	2.01491
No ABX	Day 0-2	1.28682
No ABX	Day 4-6	1.04442
No ABX	Day 0-2	0
Other ABX	Day 0-2	0
No ABX	Day 4-6	0
No ABX	Day 0-2	1.76427
No ABX	Day 4-6	0.736826
No ABX	Day 0-2	1.51711
No ABX	Day 4-6	0
No ABX	Day 0-2	1.31884
Other ABX	Day 0-2	1.97267
Other ABX	Day 4-6	0.937156
Other ABX	Day 4-6	0
Azithromycin	Day 0-2	0.693147
Azithromycin	Day 0-2	0
Azithromycin	Day 0-2	0.693147
Other ABX	Day 0-2	0.693147
Azithromycin	Day 0-2	0
Other ABX	Day 0-2	1.53814
Other ABX	Day 0-2	0
Azithromycin	Day 0-2	1.48188
No ABX	Day 0-2	1.30665
Azithromycin	Day 0-2	0.369559
Other ABX	Day 0-2	0
Other ABX	Day 0-2	1.63084
Other ABX	Day 0-2	1.09861
Other ABX	Day 0-2	0
Other ABX	Day 4-6	0
Azithromycin	Day 0-2	0.693147
Azithromycin	Day 4-6	0
Azithromycin	Day 0-2	0.876206
No ABX	Day 4-6	1.37602
No ABX	Day 0-2	0.500402
Other ABX	Day 0-2	1.09861
Other ABX	Day 4-6	0.693147
No ABX	Day 0-2	0.693147
Azithromycin	Day 0-2	0.688139
Azithromycin	Day 0-2	1.62222
No ABX	Day 4-6	0.854806
No ABX	Day 0-2	0.999077
Azithromycin	Day 4-6	1.60944
Other ABX	Day 0-2	0.450561
Azithromycin	Day 0-2	1.87403
Azithromycin	Day 4-6	0.636514
Azithromycin	Day 0-2	2.06253
Azithromycin	Day 0-2	0.636514
Azithromycin	Day 0-2	0
Azithromycin	Day 0-2	1.08598
Other ABX	Day 0-2	1.46806
Azithromycin	Day 0-2	1.74889
Other ABX	Day 0-2	1.03972
Azithromycin	Day 0-2	2.32891
No ABX	Day 4-6	1.07922
No ABX	Day 0-2	0.693147
Azithromycin	Day 0-2	0.444298
Other ABX	Day 0-2	1.19496
Other ABX	Day 4-6	0
No ABX	Day 4-6	1.83698
No ABX	Day 0-2	0.450561
No ABX	Day 4-6	0.735622
No ABX	Day 0-2	1.09834
Azithromycin	Day 0-2	0
Other ABX	Day 0-2	0.759547
Other ABX	Day 0-2	0.562335
Other ABX	Day 0-2	2.01455
Other ABX	Day 4-6	0.562335
No ABX	Day 0-2	1.41466
Other ABX	Day 0-2	1.05492
Other ABX	Day 0-2	1.69448
Azithromycin	Day 0-2	0.693147
Azithromycin	Day 0-2	1.27703

## Sheet: 3b
Group	PCoA1	PCoA2			Day 1 ± 1 vs No ABX
Early Azithromycin	0.0567982	-0.186585				Df	Sum of Sqs	R2	F	Pr(>F)
Early Azithromycin	0.163179	-0.296372			Day 1 ± 1 vs No ABX	403	182.626	0.71658	1.3489	0.000999
Early Azithromycin	0.0714878	-0.175625			Residual	215	72.231	0.28342
No ABX	0.0243866	-0.102958			Total	618	254.857	1
No ABX	0.0998155	-0.291068			Day 5 ± 1 vs No ABX
Early Azithromycin	0.0129796	-0.326576				Df	Sum of Sqs	R2	F	Pr(>F)
Early Azithromycin	0.270684	-0.216287			Day 5 ± 1 vs No ABX	205	89.693	0.84536	1.4666	0.000999
Early Azithromycin	0.173548	-0.286523			Residual	55	16.408	0.15464
Early Azithromycin	0.3469	0.206642			Total	260	106.101	1
Early Azithromycin	0.18929	-0.268022			Day 1 ± 1 vs Day 5 ± 1
Early Azithromycin	-0.187095	-0.154055				Df	Sum of Sqs	R2	F	Pr(>F)
Early Azithromycin	-0.203487	-0.149463			Day 1 ± 1 vs Day 5 ± 1	261	120.63	0.61985	1.3744	0.000999
Early Azithromycin	0.155734	-0.0241763			Residual	220	73.98	0.38015
Early Azithromycin	0.250549	-0.217256			Total	481	194.61	1
Late Azithromycin	0.36941	-0.100839			3-way comparison
Late Azithromycin	0.304058	-0.304476				Df	Sum of Sqs	R2	F	Pr(>F)
Early Azithromycin	0.238455	-0.292479			3-way comparison	424	194.152	0.69518	1.377	0.000999
Early Azithromycin	0.322314	-0.187201			Residual	256	85.129	0.30482
Early Azithromycin	0.226648	-0.315613			Total	680	279.282	1
Early Azithromycin	0.155818	-0.201328
Early Azithromycin	0.299106	0.350501
No ABX	-0.0955162	-0.226574
Early Azithromycin	-0.417807	-0.148543
Early Azithromycin	0.169324	-0.314362
No ABX	0.0706368	-0.224501
Early Azithromycin	-0.127544	-0.215318
Early Azithromycin	0.195532	-0.0676218
No ABX	-0.168467	-0.169713
Early Azithromycin	-0.110545	-0.0902802
No ABX	0.142153	-0.266762
Early Azithromycin	0.135107	-0.208714
Early Azithromycin	0.0351272	-0.132882
Late Azithromycin	0.206161	-0.188835
No ABX	0.118088	-0.19897
No ABX	0.0993546	-0.291245
Early Azithromycin	0.231662	0.299635
Early Azithromycin	0.358494	-0.163531
Late Azithromycin	0.190647	0.396079
Early Azithromycin	0.20096	-0.281893
Early Azithromycin	0.197258	-0.180893
Early Azithromycin	0.245738	-0.149867
Early Azithromycin	0.203267	-0.338768
Early Azithromycin	-0.20148	-0.13781
Early Azithromycin	0.365194	0.131063
Early Azithromycin	-0.168269	-0.195022
No ABX	0.152134	-0.248795
Late Azithromycin	-0.191036	-0.143553
Late Azithromycin	0.349314	-0.0172638
Early Azithromycin	-0.394519	-0.217292
Early Azithromycin	0.175044	-0.256619
No ABX	-0.0305362	-0.206787
No ABX	-0.218512	-0.0481585
Early Azithromycin	0.203829	0.0660426
Early Azithromycin	-0.294906	-0.131783
Early Azithromycin	-0.495259	-0.153093
No ABX	-0.0317504	-0.167896
Early Azithromycin	0.0575817	-0.21936
Early Azithromycin	0.29697	0.0894988
No ABX	-0.0348331	-0.216589
Late Azithromycin	0.228782	0.0466034
Late Azithromycin	0.0702396	-0.026241
Late Azithromycin	0.128738	-0.152599
Early Azithromycin	0.171101	-0.185398
Early Azithromycin	-0.368359	-0.11735
No ABX	-0.0181661	-0.249501
Early Azithromycin	0.314686	0.00592755
Early Azithromycin	-0.260852	-0.0637223
Early Azithromycin	0.358066	0.0670671
Early Azithromycin	-0.324341	-0.212071
Late Azithromycin	0.15707	-0.152007
Early Azithromycin	0.236616	0.392153
Early Azithromycin	0.107794	-0.393009
Late Azithromycin	0.0932708	-0.271913
No ABX	0.0313167	-0.162101
Early Azithromycin	-0.0142404	-0.257977
Late Azithromycin	-0.222258	-0.0876886
Early Azithromycin	0.291482	-0.217502
Early Azithromycin	0.25256	-0.292833
No ABX	-0.39661	-0.0916688
No ABX	0.230558	0.0790727
Late Azithromycin	-0.0702013	-0.00979559
No ABX	-0.211646	-0.119915
Early Azithromycin	0.344352	0.281171
Early Azithromycin	0.145267	-0.222529
No ABX	0.112328	0.0107731
No ABX	-0.179641	-0.185097
Early Azithromycin	-0.0679501	-0.0590893
Early Azithromycin	-0.174305	-0.250209
No ABX	0.0898	-0.197569
Early Azithromycin	-0.445093	-0.157346
No ABX	-0.178001	-0.284816
No ABX	0.0480038	-0.275303
Early Azithromycin	0.316526	0.143644
Early Azithromycin	-0.0648458	-0.0324629
Late Azithromycin	0.325847	0.125573
Early Azithromycin	-0.0100634	-0.07315
Early Azithromycin	0.285713	-0.166062
No ABX	-0.0248669	-0.197601
No ABX	0.17069	-0.090181
Early Azithromycin	0.0373029	-0.137472
No ABX	-0.210211	-0.190134
Early Azithromycin	0.0654387	-0.128776
No ABX	-0.0376388	-0.0493817
Early Azithromycin	-0.306855	0.09058
Late Azithromycin	-0.110257	-0.104398
Late Azithromycin	-0.180572	-0.184949
Early Azithromycin	0.374632	0.144622
Early Azithromycin	0.331549	-0.215447
Early Azithromycin	0.236068	-0.176591
Early Azithromycin	-0.52353	-0.10793
No ABX	-0.403619	0.00311871
No ABX	-0.335193	0.00831924
Early Azithromycin	0.13671	-0.280268
Early Azithromycin	-0.43502	-0.1138
Early Azithromycin	-0.013346	-0.216749
No ABX	-0.383781	0.0224331
Early Azithromycin	-0.0585679	-0.0795242
Early Azithromycin	-0.354609	-0.0498256
Early Azithromycin	0.027508	-0.314297
Early Azithromycin	0.298324	-0.0845886
Early Azithromycin	0.0923441	0.348216
Late Azithromycin	0.100426	0.361126
No ABX	0.0919988	-0.215842
No ABX	-0.305048	-0.0969267
No ABX	0.160034	0.298728
Early Azithromycin	0.315981	0.0884718
Early Azithromycin	0.352942	-0.218267
Early Azithromycin	0.350772	-0.0955163
Early Azithromycin	0.144184	-0.0963295
Early Azithromycin	0.0336051	0.0488995
Early Azithromycin	-0.290226	-0.0401184
Early Azithromycin	-0.432532	-0.117756
Late Azithromycin	-0.231989	-0.207008
Late Azithromycin	0.246324	-0.0484343
Early Azithromycin	0.342014	0.131513
Early Azithromycin	-0.0224061	-0.303039
Early Azithromycin	0.182165	0.323607
Early Azithromycin	0.0558522	-0.193655
No ABX	0.0418636	0.232171
Early Azithromycin	0.109555	0.036215
Early Azithromycin	-0.172527	0.077962
Early Azithromycin	-0.266591	0.177791
Early Azithromycin	0.212683	-0.183498
No ABX	0.312017	0.138906
Late Azithromycin	0.212246	-0.0601501
Early Azithromycin	0.106515	0.16338
Early Azithromycin	-0.130468	-0.174386
Early Azithromycin	0.367107	0.0209322
Early Azithromycin	0.309285	0.0437805
No ABX	-0.505849	0.107211
Late Azithromycin	-0.423916	-0.0188923
Early Azithromycin	-0.0936531	-0.0619541
Early Azithromycin	-0.154233	0.0979491
Early Azithromycin	-0.281798	0.222794
No ABX	-0.415771	0.214777
Late Azithromycin	0.207208	-0.313351
Late Azithromycin	0.341207	-0.29445
Late Azithromycin	0.331935	-0.280749
Early Azithromycin	0.338715	0.224412
Early Azithromycin	-0.0494384	0.0800124
No ABX	-0.523968	0.0807473
No ABX	0.00703507	-0.261208
Early Azithromycin	0.0781446	-0.0611425
No ABX	-0.0731985	0.0164661
Early Azithromycin	0.342051	-0.121575
Early Azithromycin	-0.0591172	-0.0104602
No ABX	0.144276	-0.27751
Early Azithromycin	-0.0739749	-0.00982785
Early Azithromycin	0.117156	0.368634
No ABX	0.0249383	-0.108596
Early Azithromycin	0.341772	0.210996
Early Azithromycin	0.386265	-0.0112016
Early Azithromycin	-0.277731	-0.138286
No ABX	-0.0195579	-0.143285
Early Azithromycin	0.113638	-0.228817
No ABX	0.107945	-0.219764
Early Azithromycin	-0.0778663	0.0236766
Early Azithromycin	-0.263225	0.191676
Early Azithromycin	-0.378642	0.127541
Early Azithromycin	-0.0315682	0.185971
No ABX	-0.451504	0.104889
Early Azithromycin	0.248861	0.0886518
Early Azithromycin	-0.157242	-0.0390284
Early Azithromycin	0.183106	0.247639
Early Azithromycin	-0.316607	-0.118988
Early Azithromycin	-0.148415	0.0892117
Early Azithromycin	0.349306	0.283492
Early Azithromycin	-0.0660217	0.00822404
No ABX	-0.473695	0.13698
No ABX	-0.336038	0.237206
Early Azithromycin	-0.0250351	0.214545
No ABX	0.247927	-0.0244425
Early Azithromycin	0.0283476	0.143868
Early Azithromycin	0.199623	0.392745
Early Azithromycin	0.344123	0.222415
Early Azithromycin	0.142071	-0.0665396
Early Azithromycin	0.124523	-0.249795
Early Azithromycin	-0.0196331	-0.0972961
Early Azithromycin	0.041185	-0.154482
Early Azithromycin	-0.17892	-0.04085
Early Azithromycin	0.100914	0.370904
No ABX	-0.0453019	-0.0168429
No ABX	-0.330645	0.0245713
Early Azithromycin	-0.0732608	0.00704576
Early Azithromycin	-0.263169	-0.0546148
Early Azithromycin	0.124639	0.359
Early Azithromycin	0.07923	0.40107
Early Azithromycin	0.0934806	0.232823
Early Azithromycin	-0.500431	0.121752
No ABX	-0.273764	0.181515
No ABX	-0.329008	0.0738442
No ABX	-0.407424	0.171168
No ABX	-0.341437	0.228889
No ABX	0.215357	0.277612
No ABX	-0.0690594	-0.00635865
Early Azithromycin	-0.0141302	0.160682
Early Azithromycin	-0.0347952	0.293776
No ABX	-0.320206	-0.129737
Early Azithromycin	-0.0659012	0.357763
Early Azithromycin	0.0206062	0.224376
Early Azithromycin	0.00964979	0.208576
No ABX	0.0910064	0.00481693
No ABX	-0.279647	0.285869
Early Azithromycin	0.00690894	0.21214
Early Azithromycin	-0.462376	0.184211
Early Azithromycin	0.065771	0.345031
Early Azithromycin	0.253276	0.292297
No ABX	-0.216933	0.260926
No ABX	-0.334885	0.20734
No ABX	-0.4928	0.13672
No ABX	-0.264719	0.170346
No ABX	-0.313199	0.208401
Early Azithromycin	0.0345878	-0.163463
No ABX	0.277194	0.321838
No ABX	0.0564074	0.265459
Early Azithromycin	-0.0733606	0.0169882
Late Azithromycin	0.15909	0.378703
Early Azithromycin	-0.069762	0.0103957
No ABX	0.175272	-0.240431
No ABX	-0.19742	-0.113538
Early Azithromycin	0.173731	0.022377
Early Azithromycin	-0.398635	0.213196
Late Azithromycin	0.329046	0.14263
No ABX	0.312417	0.334068
No ABX	-0.0269894	0.034961
Early Azithromycin	0.0153125	-0.131745
Early Azithromycin	0.0351111	-0.0789887
Late Azithromycin	0.0214114	-0.140684
Late Azithromycin	0.0927571	0.274847
Early Azithromycin	-0.0304294	-0.0372342
Early Azithromycin	0.138578	0.408147
Early Azithromycin	0.364773	0.198021
Early Azithromycin	0.135086	-0.189797
Late Azithromycin	0.293693	-0.245414
No ABX	-0.500314	0.0541797
No ABX	-0.42935	-0.120384
Early Azithromycin	-0.404717	-0.13553
Late Azithromycin	-0.333202	-0.209215
Early Azithromycin	-0.0544209	-0.0207198
Late Azithromycin	0.149546	0.169012
Late Azithromycin	-0.391565	0.0222866
Early Azithromycin	-0.404186	0.0841838
Early Azithromycin	-0.0794345	0.070857
Early Azithromycin	-0.0102473	0.15729
Early Azithromycin	0.156534	-0.32429
No ABX	0.240757	0.158881
Early Azithromycin	0.0879937	-0.230983
No ABX	-0.354539	-0.117481
Early Azithromycin	0.359602	0.213456
Early Azithromycin	0.339053	0.279076
Early Azithromycin	0.377887	0.152786
Early Azithromycin	0.261234	-0.276033
Early Azithromycin	-0.0536688	-0.0465867
Early Azithromycin	-0.210021	-0.143664
Early Azithromycin	-0.072987	0.0132549
Early Azithromycin	-0.0697565	-0.00742173
Early Azithromycin	-0.236541	-0.21658
No ABX	-0.315866	0.288128
No ABX	-0.348036	0.0575237
Early Azithromycin	-0.121766	-0.168105
Early Azithromycin	0.368684	0.211845
Early Azithromycin	-0.335614	-0.102662
Early Azithromycin	0.30277	-0.0517012
Early Azithromycin	-0.0709522	0.0184059
No ABX	0.130996	0.364763
Early Azithromycin	0.0730849	-0.150448
No ABX	-0.330939	-0.16002
Early Azithromycin	-0.109473	-0.103963
Early Azithromycin	0.182115	-0.230368
Early Azithromycin	0.0374552	0.0544749
Early Azithromycin	0.318703	-0.250826
Early Azithromycin	0.0577496	-0.177838
No ABX	-0.0578325	-0.226603
Early Azithromycin	-0.107103	-0.330242
No ABX	-0.0638193	-0.240797
Early Azithromycin	0.152572	-0.271767
Early Azithromycin	0.357744	-0.064825
No ABX	0.0415897	0.120102
Early Azithromycin	0.29322	-0.10005
Early Azithromycin	0.370845	-0.0301219
Late Azithromycin	0.316634	-0.0111509
No ABX	-0.37525	-0.220515
Early Azithromycin	0.187436	-0.281178
Early Azithromycin	-0.210525	-0.211848
No ABX	0.270538	-0.327498
Early Azithromycin	0.0499109	-0.124933
Late Azithromycin	-0.0768573	-0.01746
Early Azithromycin	0.0439749	-0.111152
Early Azithromycin	0.255553	-0.29869
No ABX	0.130764	0.0155739
Early Azithromycin	-0.0023382	-0.0855087
Early Azithromycin	0.237833	0.432796
No ABX	0.173978	-0.0539062
No ABX	0.0556924	0.0579517
Early Azithromycin	0.284797	-0.237878
Early Azithromycin	0.173548	-0.286523
No ABX	-0.371465	0.0364275
No ABX	-0.0316564	-0.136065
Early Azithromycin	0.175037	-0.206555
Early Azithromycin	0.120775	-0.216405
No ABX	0.300844	-0.184075
Early Azithromycin	0.149189	-0.239864
Early Azithromycin	0.30081	0.16521
Early Azithromycin	0.370702	0.154786
Early Azithromycin	0.353706	-0.252673
Early Azithromycin	-0.296471	-0.189298
Late Azithromycin	-0.412715	-0.0656997
Early Azithromycin	-0.189896	-0.282949
Early Azithromycin	-0.270708	-0.194901
Early Azithromycin	0.248279	-0.155235
Early Azithromycin	0.0154499	-0.0784892
Early Azithromycin	-0.362317	-0.0819432
Early Azithromycin	0.0952427	-0.220494
No ABX	0.293776	0.357006
Early Azithromycin	0.361591	-0.216458
No ABX	0.0251866	-0.089982
Early Azithromycin	0.170761	-0.27351
Early Azithromycin	0.364354	0.159816
Early Azithromycin	0.378717	-0.118331
No ABX	-0.406884	-0.202082
No ABX	0.179788	-0.0900386
Early Azithromycin	0.358041	0.153583
Early Azithromycin	-0.0447648	-0.0325673
Early Azithromycin	-0.111266	-0.150345
Early Azithromycin	0.147319	-0.259148
Early Azithromycin	-0.139767	-0.218479
Early Azithromycin	0.232876	0.120112
Early Azithromycin	0.227903	-0.210364
No ABX	-0.321342	-0.118823
Early Azithromycin	0.207797	-0.270967
Early Azithromycin	-0.373788	-0.202152
Early Azithromycin	0.349015	-0.144521
Early Azithromycin	-0.0699945	-0.0413073
Early Azithromycin	-0.312975	-0.111937
Early Azithromycin	0.340405	0.186267
Late Azithromycin	0.291274	-0.205174
No ABX	0.0670746	0.0137544
Early Azithromycin	0.263596	-0.212112
No ABX	-0.0633199	-0.212897
No ABX	-0.0190684	0.129931
No ABX	0.203639	0.00802392
Early Azithromycin	-0.0702014	-0.00979559
No ABX	-0.391991	-0.0344297
No ABX	-0.379547	-0.0123733
Early Azithromycin	-0.323373	-0.0703921
Early Azithromycin	-0.513826	0.00425331
Early Azithromycin	0.252674	-0.281798
Early Azithromycin	-0.130056	-0.19467
Early Azithromycin	0.284349	-0.0124182
No ABX	-0.27975	0.0191574
No ABX	-0.175684	0.0389302
Late Azithromycin	0.205382	0.42982
Early Azithromycin	-0.365091	-0.0643912
Late Azithromycin	0.248302	-0.248876
No ABX	0.331924	0.154913
Early Azithromycin	-0.0672311	-0.16797
No ABX	0.338106	-0.172114
Early Azithromycin	-0.0735122	0.0176797
Early Azithromycin	-0.0589005	0.021004
Early Azithromycin	-0.0709984	0.0134998
Early Azithromycin	0.278106	-0.111659
Early Azithromycin	0.306554	-0.186298
Early Azithromycin	0.278832	-0.078347
Early Azithromycin	-0.187241	-0.0649257
Early Azithromycin	0.285279	-0.103013
No ABX	-0.13958	-0.102276
Early Azithromycin	-0.0925432	0.00888547
No ABX	-0.217376	-0.124038
Early Azithromycin	-0.368359	-0.11735
No ABX	-0.317724	-0.194505
Early Azithromycin	0.17126	0.0547592
No ABX	0.0392398	0.225914
Early Azithromycin	0.157426	-0.0625706
Early Azithromycin	-0.110217	-0.231908
Early Azithromycin	0.108641	-0.307058
No ABX	0.0278518	-0.13026
Late Azithromycin	0.318046	0.115469
No ABX	0.101802	-0.192712
Late Azithromycin	0.143559	-0.198893
Late Azithromycin	-0.0730878	-0.00371596
Early Azithromycin	0.316703	0.204977
Early Azithromycin	0.198398	-0.139273
Early Azithromycin	0.288698	-0.292431
Early Azithromycin	0.304484	0.096448
Early Azithromycin	0.183672	-0.184614
No ABX	0.0521824	0.0216508
Early Azithromycin	0.160612	-0.0591496
No ABX	0.287311	0.288857
Early Azithromycin	0.247547	-0.259822
No ABX	-0.537984	0.0250645
Early Azithromycin	0.282325	0.0486481
Early Azithromycin	0.256147	-0.0692595
No ABX	-0.440492	0.0716976
Early Azithromycin	0.0552126	0.13254
Early Azithromycin	0.300979	-0.166049
Early Azithromycin	-0.207681	-0.347055
Early Azithromycin	0.0780473	-0.183562
No ABX	-0.1722	0.285345
Early Azithromycin	0.359548	-0.0510255
Early Azithromycin	-0.0194165	-0.189504
No ABX	0.100278	0.203707
Early Azithromycin	0.128124	0.0880765
Early Azithromycin	0.277795	0.331214
Late Azithromycin	0.288586	-0.303938
No ABX	0.0616856	-0.0251666
Early Azithromycin	0.325906	-0.202333
Early Azithromycin	0.133721	0.323082
Early Azithromycin	0.156135	-0.215446
Early Azithromycin	0.154971	0.01513
No ABX	-0.355584	-0.0658332
Early Azithromycin	-0.0661726	0.00638829
Early Azithromycin	-0.112822	-0.148155
No ABX	-0.364665	-0.184877
Early Azithromycin	-0.176793	0.0921276
Early Azithromycin	0.126151	-0.24095
No ABX	-0.528743	-0.083382
Early Azithromycin	0.154198	0.404826
Early Azithromycin	-0.332713	0.00033803
Early Azithromycin	0.329329	0.0649762
Early Azithromycin	-0.105729	-0.302179
Early Azithromycin	0.220979	0.406917
Early Azithromycin	0.116345	0.379122
No ABX	0.104439	-0.241874
No ABX	0.289379	-0.0837203
Early Azithromycin	0.308023	-0.237838
Early Azithromycin	-0.142908	0.244654
Early Azithromycin	-0.073414	-0.0392644
Early Azithromycin	-0.180326	0.245662
No ABX	-0.446737	0.170996
Late Azithromycin	0.310749	-0.111413
Late Azithromycin	-0.170201	-0.0497591
Late Azithromycin	0.320154	0.245047
Late Azithromycin	0.12183	-0.328862
No ABX	-0.319914	0.203955
Early Azithromycin	-0.0489882	0.467895
Early Azithromycin	0.190828	0.407992
Early Azithromycin	-0.169701	-0.0868126
No ABX	-0.0465394	0.143561
No ABX	-0.153349	0.311599
Early Azithromycin	0.0210559	0.44326
Early Azithromycin	-0.360316	-0.00851993
Late Azithromycin	0.00225615	0.322136
No ABX	-0.272825	0.308249
No ABX	-0.288512	0.254362
Early Azithromycin	-0.0713191	0.0124921
Late Azithromycin	0.0812048	0.27856
No ABX	-0.127383	-0.0656892
Early Azithromycin	0.331643	0.277839
Early Azithromycin	-0.0179215	0.145418
Early Azithromycin	0.357876	-0.0234304
Early Azithromycin	0.114653	0.371169
Early Azithromycin	-0.069956	0.0187963
Early Azithromycin	0.127242	0.344485
Early Azithromycin	-0.439027	0.19739
No ABX	-0.403393	0.233298
No ABX	-0.0486211	0.0856238
Early Azithromycin	-0.0612469	0.367015
Early Azithromycin	0.20589	0.230498
No ABX	-0.526539	-0.0258091
No ABX	-0.352372	0.220745
No ABX	0.330419	0.149277
Early Azithromycin	0.0401184	0.26765
Early Azithromycin	-0.0659334	0.0109787
Early Azithromycin	0.350658	0.197186
Early Azithromycin	0.129051	0.360314
Early Azithromycin	-0.441698	0.196089
No ABX	-0.281109	0.218874
Early Azithromycin	-0.238121	0.152055
No ABX	0.166425	0.288659
No ABX	0.192587	0.427573
Early Azithromycin	-0.271521	0.0509002
Late Azithromycin	-0.0664977	-0.000412133
Early Azithromycin	0.085306	-0.107833
Early Azithromycin	0.317661	0.188782
Early Azithromycin	0.33409	-0.17049
Early Azithromycin	-0.41655	-0.074235
Late Azithromycin	-0.300756	0.251004
No ABX	-0.186293	0.342906
Early Azithromycin	0.26166	0.395611
Early Azithromycin	0.13405	0.342682
Early Azithromycin	0.25912	-0.239014
Early Azithromycin	-0.0181414	0.186974
No ABX	-0.207752	0.306321
Early Azithromycin	-0.291773	0.223909
Early Azithromycin	0.315758	-0.226506
Early Azithromycin	-0.511062	0.105885
Early Azithromycin	0.144196	0.409526
Early Azithromycin	0.302084	-0.240415
Early Azithromycin	0.323932	0.282555
Early Azithromycin	0.351009	0.186632
Early Azithromycin	0.239217	0.273204
No ABX	0.247435	-0.0860817
Early Azithromycin	0.0152961	0.107944
No ABX	-0.0984718	-0.148724
Late Azithromycin	0.276095	0.373947
Early Azithromycin	-0.0765366	0.00267749
Early Azithromycin	-0.0440393	0.284635
No ABX	0.354405	0.259597
Early Azithromycin	-0.293205	0.294465
Early Azithromycin	0.0412648	0.370602
No ABX	-0.304333	0.226191
Early Azithromycin	-0.0627961	0.331248
No ABX	-0.185389	-0.0742284
Early Azithromycin	-0.073302	0.00248065
No ABX	-0.268932	0.305698
Early Azithromycin	0.322294	-0.296124
No ABX	-0.474112	-0.102598
No ABX	-0.390094	-0.0729582
Early Azithromycin	0.2607	0.396022
Early Azithromycin	0.158417	0.330202
Early Azithromycin	0.36206	0.0982412
Early Azithromycin	0.338319	0.19896
Early Azithromycin	-0.157651	-0.219194
No ABX	-0.172481	0.106836
No ABX	0.323722	-0.00377423
Early Azithromycin	-0.0137304	0.151936
No ABX	0.337566	-0.137092
Early Azithromycin	0.0725872	0.089839
Early Azithromycin	-0.0367761	-0.105367
Early Azithromycin	-0.150248	-0.141955
Early Azithromycin	-0.172881	0.0638619
No ABX	-0.510402	-0.0708533
Early Azithromycin	-0.279391	-0.0407829
Early Azithromycin	-0.0375753	-0.0471215
No ABX	0.189221	0.379018
No ABX	0.156534	0.0954454
Early Azithromycin	-0.06554	0.0699704
Early Azithromycin	-0.0731912	-0.00245445
Early Azithromycin	-0.0415901	0.041772
Late Azithromycin	0.174237	0.395173
Late Azithromycin	0.0853148	0.311458
Early Azithromycin	-0.017057	0.401396
No ABX	-0.332397	0.258095
Early Azithromycin	0.0805721	0.340771
Early Azithromycin	0.247997	0.229045
Late Azithromycin	0.120617	-0.271545
Early Azithromycin	0.0243174	0.265753
No ABX	-0.336395	-0.165504
Early Azithromycin	-0.348928	0.148246
Early Azithromycin	-0.0198964	-0.116468
No ABX	0.164164	0.367665
Early Azithromycin	0.279277	-0.0353546
Late Azithromycin	0.244264	0.350877
Early Azithromycin	0.0156833	0.235404
Early Azithromycin	-0.0540079	0.0260966
No ABX	-0.0717601	0.0114548
Early Azithromycin	0.337529	-0.0598643
Early Azithromycin	0.229205	0.0643455
No ABX	-0.464395	0.00419144
Early Azithromycin	-0.172206	0.336715
Early Azithromycin	-0.430114	-0.073241
Early Azithromycin	0.152238	-0.274871
Early Azithromycin	-0.303414	-0.205805
Early Azithromycin	0.304805	0.368619
Late Azithromycin	-0.167773	0.0518594
No ABX	-0.0146283	0.160083
No ABX	-0.249954	-0.328266
Early Azithromycin	0.0298765	0.338037
Early Azithromycin	0.147426	-0.177736
No ABX	0.162374	-0.0817119
Late Azithromycin	0.0684829	-0.127737
No ABX	-0.274676	0.259619
Early Azithromycin	-0.0669345	0.014775
Early Azithromycin	0.104955	0.298174
No ABX	-0.218013	0.359673
Late Azithromycin	0.0828455	0.196997
Early Azithromycin	0.220172	0.238418
Early Azithromycin	0.259271	-0.219064
Early Azithromycin	-0.0777629	-0.0189303
No ABX	-0.275817	0.103886
Late Azithromycin	-0.113796	-0.00227633
Early Azithromycin	-0.508774	0.00826253
Early Azithromycin	-0.250356	0.164346
No ABX	-0.126266	-0.106641
Early Azithromycin	-0.195574	-0.154231
Early Azithromycin	-0.0668067	0.00502989
Early Azithromycin	-0.322984	0.241079
Early Azithromycin	-0.28611	0.214972
Early Azithromycin	-0.0803879	-0.0108788
Early Azithromycin	-0.453786	-0.170094
Early Azithromycin	0.15363	-0.0615461
Early Azithromycin	0.19106	0.390988
Early Azithromycin	-0.0241227	-0.114763
No ABX	-0.0207205	-0.00170353
Early Azithromycin	0.0356896	-0.0104625
Early Azithromycin	-0.435244	0.15153
No ABX	0.0820883	-0.265134
No ABX	-0.0953397	-0.0801061
Early Azithromycin	-0.267978	0.179566
Early Azithromycin	-0.278357	0.194395
No ABX	-0.179347	0.0834275
No ABX	0.0900626	-0.124136
Early Azithromycin	-0.345295	0.248985
Early Azithromycin	0.233166	0.398788
No ABX	-0.073148	0.0106296
Early Azithromycin	0.064118	0.277134
Early Azithromycin	0.0773886	-0.0439843
Early Azithromycin	-0.174401	-0.288012
Early Azithromycin	-0.030795	0.0716713
Early Azithromycin	0.279398	-0.255207
Early Azithromycin	0.214546	-0.211701
Early Azithromycin	0.124491	-0.233328
Early Azithromycin	0.279158	0.0631617
No ABX	-0.178648	-0.0896438
Early Azithromycin	-0.47266	-0.0759827
Early Azithromycin	0.127196	-0.102853
No ABX	-0.281789	0.219395
No ABX	0.110173	-0.240609
No ABX	-0.403893	0.206563
No ABX	0.113722	0.132808
Early Azithromycin	0.342156	0.258214
Early Azithromycin	-0.0564714	-0.0738385
Early Azithromycin	-0.0114591	-0.21751
Early Azithromycin	0.126076	-0.251095
No ABX	-0.179069	0.259736
No ABX	0.0461254	0.246676
No ABX	-0.319533	0.237281
No ABX	-0.25732	-0.0733784
No ABX	-0.376371	-0.136896
No ABX	0.00905737	0.150661
No ABX	0.0507347	0.219485
No ABX	0.210829	-0.220438
No ABX	-0.137967	-0.273014
No ABX	-0.185811	0.125368
Early Azithromycin	-0.367292	-0.224716
Early Azithromycin	-0.0634919	-0.0134671
Early Azithromycin	-0.32965	-0.235806
Early Azithromycin	-0.314007	-0.141837
Early Azithromycin	-0.0656716	0.0106351
No ABX	-0.260649	0.0749535
Early Azithromycin	-0.0338135	0.0385002
Early Azithromycin	-0.0760058	-0.0498087
Late Azithromycin	0.0398073	-0.225819
Early Azithromycin	0.15305	0.0958941
No ABX	-0.369434	0.231589
No ABX	-0.324404	0.0277088
No ABX	0.0955625	-0.0429739
Early Azithromycin	0.207349	0.0579091
Early Azithromycin	0.171714	0.245406
No ABX	0.0218338	0.0274171
No ABX	-0.054868	0.0523077
Late Azithromycin	0.276874	-0.193505
Early Azithromycin	0.221515	0.334082
Late Azithromycin	-0.111036	-0.220317
Early Azithromycin	0.140753	-0.151888
Early Azithromycin	-0.000825259	-0.155115
Early Azithromycin	-0.0323769	-0.0722138
Early Azithromycin	0.0839174	-0.170276
Early Azithromycin	0.195191	0.379334
Early Azithromycin	0.0657607	0.0522033
No ABX	-0.213219	0.16527
No ABX	0.0964592	-0.149482
Early Azithromycin	-0.0630811	0.0184935
No ABX	0.0336562	0.233841
No ABX	-0.36397	-0.116691
No ABX	-0.524299	-0.0636331
No ABX	-0.504978	-0.0257865
Early Azithromycin	0.0802663	-0.175112
No ABX	-0.398878	0.165882
Early Azithromycin	-0.211957	-0.0364514
Early Azithromycin	0.29962	-0.300394

## Sheet: 3c
Data Points				Measures of Distribution and Effect Size
Group	Timepoint	# Detected MLS ARGs		Group	Timepoint	Mean	Median	Std Dev	n	SE	CI_lower	CI_upper	FC Relative to No ABX
Azithromycin	Day 0-2	2		Azithromycin	Day 0-2	1.76905	2	1.27637	420	0.0622803	1.64698	1.89112	1.46843
Azithromycin	Day 0-2	3		Azithromycin	Day 4-6	2.20968	2	1.50559	62	0.19121	1.83491	2.58445	1.60704
Azithromycin	Day 0-2	2		No ABX	Day 0-2	1.20472	1	1.15703	127	0.102669	1.00349	1.40596
Other ABX	Day 0-2	0		No ABX	Day 4-6	1.375	1	1.24965	72	0.147272	1.08635	1.66365
No ABX	Day 4-6	1		Other ABX	Day 0-2	1.09746	1	0.990934	236	0.0645043	0.971029	1.22389	0.910962
Other ABX	Day 0-2	1		Other ABX	Day 4-6	1.2963	1	1.10964	54	0.151003	1.00033	1.59226	0.942761
No ABX	Day 0-2	3
Azithromycin	Day 0-2	1
Azithromycin	Day 0-2	1
Azithromycin	Day 0-2	0
Other ABX	Day 0-2	1
Other ABX	Day 0-2	1
Azithromycin	Day 0-2	2
Other ABX	Day 4-6	0
Other ABX	Day 0-2	1
Other ABX	Day 0-2	1
Azithromycin	Day 0-2	2
Azithromycin	Day 0-2	1
Azithromycin	Day 0-2	1
Azithromycin	Day 0-2	2
Azithromycin	Day 0-2	2
Other ABX	Day 0-2	0
Azithromycin	Day 4-6	2
Azithromycin	Day 4-6	2
Azithromycin	Day 0-2	3
Azithromycin	Day 0-2	3
Azithromycin	Day 0-2	3
Azithromycin	Day 0-2	1
Azithromycin	Day 0-2	0
No ABX	Day 0-2	3
Other ABX	Day 4-6	3
Azithromycin	Day 0-2	1
Azithromycin	Day 0-2	2
No ABX	Day 4-6	2
Azithromycin	Day 0-2	1
Other ABX	Day 0-2	2
Other ABX	Day 4-6	0
Azithromycin	Day 0-2	0
No ABX	Day 0-2	1
Azithromycin	Day 0-2	1
No ABX	Day 0-2	0
Azithromycin	Day 0-2	1
Azithromycin	Day 0-2	1
Other ABX	Day 0-2	3
Other ABX	Day 0-2	2
Other ABX	Day 0-2	0
Azithromycin	Day 4-6	2
No ABX	Day 0-2	1
No ABX	Day 4-6	1
Azithromycin	Day 0-2	1
Other ABX	Day 0-2	1
Azithromycin	Day 0-2	1
Azithromycin	Day 4-6	4
Other ABX	Day 0-2	1
Other ABX	Day 0-2	2
Azithromycin	Day 0-2	0
Other ABX	Day 0-2	1
Other ABX	Day 0-2	0
Azithromycin	Day 0-2	2
Other ABX	Day 0-2	1
Azithromycin	Day 0-2	0
Other ABX	Day 0-2	1
Azithromycin	Day 0-2	2
Other ABX	Day 0-2	2
Other ABX	Day 0-2	0
Azithromycin	Day 0-2	1
Azithromycin	Day 0-2	2
Azithromycin	Day 0-2	2
No ABX	Day 4-6	0
Azithromycin	Day 4-6	2
Azithromycin	Day 4-6	2
Azithromycin	Day 0-2	1
Other ABX	Day 0-2	1
Other ABX	Day 0-2	1
Azithromycin	Day 0-2	2
No ABX	Day 0-2	2
No ABX	Day 0-2	0
Azithromycin	Day 0-2	0
Azithromycin	Day 0-2	0
Azithromycin	Day 0-2	1
No ABX	Day 0-2	2
Azithromycin	Day 0-2	3
Azithromycin	Day 0-2	3
No ABX	Day 4-6	3
Azithromycin	Day 4-6	2
Azithromycin	Day 4-6	4
Other ABX	Day 0-2	1
Azithromycin	Day 4-6	0
Azithromycin	Day 0-2	0
Azithromycin	Day 0-2	0
Other ABX	Day 4-6	2
No ABX	Day 0-2	2
Azithromycin	Day 0-2	3
Azithromycin	Day 0-2	2
Other ABX	Day 4-6	0
Azithromycin	Day 0-2	2
Azithromycin	Day 0-2	1
Azithromycin	Day 4-6	1
Azithromycin	Day 0-2	2
Azithromycin	Day 0-2	3
Other ABX	Day 0-2	0
Azithromycin	Day 4-6	6
No ABX	Day 0-2	3
Azithromycin	Day 0-2	1
Azithromycin	Day 4-6	1
Other ABX	Day 0-2	0
Other ABX	Day 0-2	2
Azithromycin	Day 0-2	2
Azithromycin	Day 0-2	1
No ABX	Day 0-2	0
No ABX	Day 4-6	2
Azithromycin	Day 4-6	0
No ABX	Day 0-2	0
Other ABX	Day 0-2	1
Other ABX	Day 0-2	2
Azithromycin	Day 0-2	2
Other ABX	Day 0-2	1
Other ABX	Day 0-2	1
Azithromycin	Day 0-2	2
Other ABX	Day 0-2	0
No ABX	Day 4-6	0
No ABX	Day 0-2	0
Azithromycin	Day 0-2	1
Other ABX	Day 0-2	1
Azithromycin	Day 0-2	1
No ABX	Day 0-2	2
Azithromycin	Day 0-2	1
No ABX	Day 0-2	0
Other ABX	Day 0-2	2
Other ABX	Day 0-2	0
No ABX	Day 0-2	2
Azithromycin	Day 0-2	3
Other ABX	Day 0-2	1
Azithromycin	Day 0-2	1
Azithromycin	Day 4-6	1
Azithromycin	Day 0-2	1
Azithromycin	Day 0-2	2
No ABX	Day 4-6	2
No ABX	Day 0-2	0
Azithromycin	Day 0-2	2
Other ABX	Day 4-6	1
No ABX	Day 0-2	1
Azithromycin	Day 0-2	0
Other ABX	Day 0-2	0
Other ABX	Day 4-6	1
No ABX	Day 0-2	0
Azithromycin	Day 0-2	2
Azithromycin	Day 4-6	2
Azithromycin	Day 4-6	1
Other ABX	Day 0-2	1
Azithromycin	Day 0-2	1
Azithromycin	Day 0-2	1
Azithromycin	Day 0-2	2
Azithromycin	Day 0-2	1
No ABX	Day 0-2	1
No ABX	Day 4-6	1
Other ABX	Day 0-2	1
Azithromycin	Day 0-2	2
Azithromycin	Day 0-2	0
Azithromycin	Day 0-2	4
Other ABX	Day 0-2	0
Other ABX	Day 0-2	3
Other ABX	Day 0-2	2
No ABX	Day 0-2	0
Other ABX	Day 0-2	1
Azithromycin	Day 0-2	2
Azithromycin	Day 0-2	3
Other ABX	Day 0-2	1
Other ABX	Day 0-2	0
Other ABX	Day 0-2	0
Azithromycin	Day 0-2	1
Other ABX	Day 4-6	2
Azithromycin	Day 0-2	1
Azithromycin	Day 0-2	2
Azithromycin	Day 4-6	2
No ABX	Day 4-6	0
No ABX	Day 0-2	1
No ABX	Day 0-2	1
Azithromycin	Day 0-2	3
Azithromycin	Day 0-2	1
Azithromycin	Day 0-2	3
Azithromycin	Day 0-2	3
Azithromycin	Day 0-2	1
Azithromycin	Day 0-2	2
Azithromycin	Day 0-2	0
Azithromycin	Day 4-6	1
Other ABX	Day 0-2	1
Other ABX	Day 4-6	0
Azithromycin	Day 4-6	2
Azithromycin	Day 0-2	1
Azithromycin	Day 0-2	1
Azithromycin	Day 0-2	4
Azithromycin	Day 0-2	3
No ABX	Day 0-2	1
Azithromycin	Day 0-2	1
Azithromycin	Day 0-2	1
Azithromycin	Day 0-2	1
Other ABX	Day 0-2	1
Other ABX	Day 0-2	0
Azithromycin	Day 0-2	2
No ABX	Day 4-6	1
Other ABX	Day 0-2	1
Other ABX	Day 0-2	2
Other ABX	Day 0-2	1
Azithromycin	Day 4-6	4
Azithromycin	Day 0-2	0
Azithromycin	Day 0-2	1
Azithromycin	Day 0-2	2
Azithromycin	Day 0-2	1
No ABX	Day 0-2	1
Other ABX	Day 0-2	2
Other ABX	Day 0-2	3
Other ABX	Day 0-2	3
Azithromycin	Day 4-6	0
Azithromycin	Day 0-2	1
Azithromycin	Day 0-2	1
Azithromycin	Day 0-2	3
No ABX	Day 0-2	1
Other ABX	Day 0-2	0
Azithromycin	Day 4-6	2
Azithromycin	Day 4-6	1
Azithromycin	Day 4-6	1
Other ABX	Day 0-2	2
Azithromycin	Day 0-2	4
Azithromycin	Day 0-2	4
No ABX	Day 4-6	1
No ABX	Day 0-2	1
Azithromycin	Day 0-2	1
Other ABX	Day 0-2	1
Other ABX	Day 0-2	2
Other ABX	Day 0-2	2
Other ABX	Day 0-2	0
No ABX	Day 0-2	0
Other ABX	Day 0-2	1
Azithromycin	Day 0-2	4
Azithromycin	Day 0-2	0
No ABX	Day 0-2	1
Other ABX	Day 0-2	3
Azithromycin	Day 0-2	0
Other ABX	Day 0-2	0
Other ABX	Day 0-2	0
Other ABX	Day 0-2	1
Other ABX	Day 4-6	1
Azithromycin	Day 0-2	5
No ABX	Day 0-2	1
Azithromycin	Day 0-2	3
Azithromycin	Day 0-2	2
Azithromycin	Day 0-2	1
No ABX	Day 4-6	1
Other ABX	Day 0-2	1
Other ABX	Day 0-2	1
Azithromycin	Day 0-2	2
Other ABX	Day 0-2	2
Other ABX	Day 0-2	3
No ABX	Day 0-2	1
Azithromycin	Day 0-2	1
Other ABX	Day 0-2	1
Other ABX	Day 4-6	0
Azithromycin	Day 0-2	1
Other ABX	Day 0-2	2
Azithromycin	Day 0-2	4
Azithromycin	Day 0-2	3
No ABX	Day 4-6	1
Azithromycin	Day 0-2	3
Azithromycin	Day 0-2	3
Azithromycin	Day 0-2	2
Azithromycin	Day 0-2	2
Azithromycin	Day 0-2	2
Azithromycin	Day 0-2	2
Other ABX	Day 0-2	2
Azithromycin	Day 0-2	2
Other ABX	Day 0-2	2
Other ABX	Day 0-2	0
No ABX	Day 0-2	0
No ABX	Day 4-6	0
Azithromycin	Day 0-2	4
Other ABX	Day 0-2	0
Other ABX	Day 0-2	1
No ABX	Day 0-2	2
Azithromycin	Day 0-2	1
Azithromycin	Day 0-2	3
Azithromycin	Day 0-2	2
Azithromycin	Day 0-2	2
Azithromycin	Day 0-2	0
Other ABX	Day 0-2	0
Azithromycin	Day 0-2	0
Azithromycin	Day 0-2	0
Azithromycin	Day 0-2	3
Azithromycin	Day 0-2	2
Other ABX	Day 0-2	1
No ABX	Day 4-6	1
No ABX	Day 0-2	1
Azithromycin	Day 0-2	0
Other ABX	Day 0-2	4
Other ABX	Day 4-6	1
Azithromycin	Day 0-2	3
Azithromycin	Day 0-2	4
Other ABX	Day 0-2	0
Azithromycin	Day 0-2	5
Other ABX	Day 0-2	0
Other ABX	Day 0-2	0
Other ABX	Day 0-2	0
Azithromycin	Day 0-2	1
Azithromycin	Day 0-2	0
No ABX	Day 0-2	0
Other ABX	Day 0-2	0
Other ABX	Day 4-6	3
No ABX	Day 0-2	1
Other ABX	Day 0-2	0
Other ABX	Day 4-6	4
No ABX	Day 0-2	1
Other ABX	Day 4-6	1
Other ABX	Day 0-2	0
No ABX	Day 4-6	1
Other ABX	Day 4-6	0
Other ABX	Day 0-2	0
Other ABX	Day 0-2	2
No ABX	Day 0-2	1
Other ABX	Day 0-2	1
No ABX	Day 4-6	3
Azithromycin	Day 0-2	4
Azithromycin	Day 0-2	2
No ABX	Day 0-2	1
Azithromycin	Day 0-2	3
Azithromycin	Day 0-2	4
Azithromycin	Day 0-2	3
Other ABX	Day 0-2	1
No ABX	Day 0-2	1
No ABX	Day 4-6	4
Azithromycin	Day 0-2	3
Other ABX	Day 4-6	1
Azithromycin	Day 0-2	1
Azithromycin	Day 0-2	3
Other ABX	Day 0-2	1
Other ABX	Day 0-2	0
Azithromycin	Day 0-2	1
Other ABX	Day 0-2	2
No ABX	Day 0-2	3
No ABX	Day 4-6	0
No ABX	Day 0-2	0
Other ABX	Day 0-2	0
Other ABX	Day 0-2	0
No ABX	Day 0-2	0
No ABX	Day 4-6	2
Azithromycin	Day 0-2	1
Other ABX	Day 0-2	2
Other ABX	Day 0-2	3
Other ABX	Day 0-2	0
No ABX	Day 4-6	1
No ABX	Day 0-2	2
Other ABX	Day 0-2	3
Azithromycin	Day 0-2	0
Azithromycin	Day 4-6	4
Azithromycin	Day 0-2	0
No ABX	Day 0-2	2
Other ABX	Day 0-2	0
Other ABX	Day 0-2	1
No ABX	Day 4-6	1
Azithromycin	Day 0-2	2
Other ABX	Day 4-6	0
Azithromycin	Day 0-2	2
Other ABX	Day 0-2	1
Other ABX	Day 0-2	1
Other ABX	Day 0-2	0
Azithromycin	Day 4-6	2
Other ABX	Day 4-6	0
Other ABX	Day 0-2	0
Other ABX	Day 4-6	0
No ABX	Day 0-2	2
No ABX	Day 4-6	2
Other ABX	Day 0-2	1
Other ABX	Day 4-6	1
Other ABX	Day 0-2	1
Azithromycin	Day 0-2	1
Azithromycin	Day 0-2	0
Azithromycin	Day 4-6	2
Azithromycin	Day 4-6	6
Azithromycin	Day 0-2	1
Azithromycin	Day 0-2	2
Azithromycin	Day 0-2	2
Other ABX	Day 0-2	2
Other ABX	Day 0-2	3
Azithromycin	Day 0-2	2
Azithromycin	Day 4-6	1
Other ABX	Day 4-6	1
No ABX	Day 0-2	0
No ABX	Day 4-6	0
Azithromycin	Day 0-2	0
Azithromycin	Day 4-6	2
Azithromycin	Day 0-2	2
Azithromycin	Day 4-6	4
Azithromycin	Day 4-6	1
Azithromycin	Day 0-2	2
Azithromycin	Day 0-2	2
Azithromycin	Day 0-2	3
Azithromycin	Day 0-2	2
No ABX	Day 0-2	1
Other ABX	Day 0-2	4
Other ABX	Day 0-2	1
Other ABX	Day 0-2	2
Azithromycin	Day 0-2	0
No ABX	Day 0-2	0
Azithromycin	Day 0-2	2
Azithromycin	Day 0-2	3
Azithromycin	Day 0-2	3
Azithromycin	Day 0-2	1
Azithromycin	Day 0-2	1
Azithromycin	Day 0-2	1
Other ABX	Day 0-2	0
Azithromycin	Day 0-2	1
Azithromycin	Day 0-2	2
Azithromycin	Day 0-2	3
Other ABX	Day 0-2	1
No ABX	Day 0-2	3
No ABX	Day 4-6	0
Azithromycin	Day 0-2	4
Other ABX	Day 4-6	2
Other ABX	Day 0-2	1
Azithromycin	Day 0-2	3
Azithromycin	Day 0-2	2
Azithromycin	Day 0-2	2
Azithromycin	Day 0-2	1
No ABX	Day 4-6	3
Other ABX	Day 0-2	0
Other ABX	Day 0-2	3
Other ABX	Day 0-2	0
Azithromycin	Day 0-2	0
No ABX	Day 0-2	0
Other ABX	Day 0-2	1
Other ABX	Day 4-6	1
Azithromycin	Day 0-2	2
Azithromycin	Day 0-2	1
Azithromycin	Day 0-2	1
Azithromycin	Day 0-2	2
Azithromycin	Day 0-2	1
No ABX	Day 4-6	3
Azithromycin	Day 0-2	1
No ABX	Day 0-2	3
Azithromycin	Day 0-2	1
Other ABX	Day 0-2	0
Azithromycin	Day 0-2	1
No ABX	Day 0-2	1
Other ABX	Day 4-6	2
Azithromycin	Day 0-2	1
Azithromycin	Day 0-2	1
Azithromycin	Day 4-6	3
No ABX	Day 4-6	1
Azithromycin	Day 0-2	2
Azithromycin	Day 0-2	2
No ABX	Day 0-2	0
Other ABX	Day 4-6	0
Azithromycin	Day 0-2	2
Other ABX	Day 4-6	2
Other ABX	Day 4-6	1
Azithromycin	Day 4-6	1
Other ABX	Day 0-2	1
Other ABX	Day 4-6	3
Azithromycin	Day 0-2	0
Azithromycin	Day 0-2	2
No ABX	Day 4-6	0
Azithromycin	Day 0-2	1
Azithromycin	Day 0-2	2
No ABX	Day 0-2	2
Other ABX	Day 0-2	0
Other ABX	Day 0-2	0
No ABX	Day 0-2	1
Azithromycin	Day 0-2	0
Azithromycin	Day 0-2	0
No ABX	Day 4-6	1
Other ABX	Day 0-2	0
Other ABX	Day 0-2	0
No ABX	Day 4-6	1
Azithromycin	Day 0-2	1
Azithromycin	Day 0-2	1
No ABX	Day 0-2	1
Azithromycin	Day 0-2	1
Other ABX	Day 0-2	1
Other ABX	Day 4-6	1
Azithromycin	Day 0-2	2
Azithromycin	Day 0-2	2
Azithromycin	Day 0-2	2
Azithromycin	Day 0-2	0
Azithromycin	Day 4-6	0
Azithromycin	Day 0-2	0
Azithromycin	Day 0-2	1
Azithromycin	Day 0-2	2
Azithromycin	Day 0-2	1
Other ABX	Day 0-2	0
Azithromycin	Day 0-2	0
Azithromycin	Day 0-2	1
No ABX	Day 0-2	3
Azithromycin	Day 0-2	2
No ABX	Day 4-6	0
Other ABX	Day 0-2	0
Azithromycin	Day 0-2	1
Other ABX	Day 0-2	2
Azithromycin	Day 0-2	4
Other ABX	Day 0-2	1
Azithromycin	Day 0-2	2
No ABX	Day 4-6	3
No ABX	Day 0-2	0
Azithromycin	Day 0-2	3
Azithromycin	Day 0-2	0
Azithromycin	Day 0-2	3
Azithromycin	Day 0-2	2
Azithromycin	Day 0-2	2
Other ABX	Day 0-2	1
Azithromycin	Day 0-2	2
Azithromycin	Day 0-2	0
Other ABX	Day 0-2	0
No ABX	Day 0-2	2
Azithromycin	Day 0-2	1
Azithromycin	Day 0-2	1
Azithromycin	Day 0-2	0
Azithromycin	Day 0-2	1
Azithromycin	Day 0-2	2
Azithromycin	Day 0-2	2
Azithromycin	Day 4-6	1
No ABX	Day 4-6	0
Other ABX	Day 0-2	1
Azithromycin	Day 0-2	1
Other ABX	Day 0-2	1
Other ABX	Day 0-2	0
No ABX	Day 0-2	0
No ABX	Day 4-6	0
No ABX	Day 0-2	0
Other ABX	Day 0-2	1
Other ABX	Day 0-2	1
Azithromycin	Day 0-2	0
No ABX	Day 4-6	0
No ABX	Day 0-2	2
Azithromycin	Day 0-2	0
Azithromycin	Day 0-2	1
Azithromycin	Day 0-2	0
Azithromycin	Day 0-2	2
Azithromycin	Day 0-2	2
No ABX	Day 0-2	0
No ABX	Day 4-6	3
Other ABX	Day 0-2	1
Azithromycin	Day 4-6	3
Azithromycin	Day 0-2	0
Azithromycin	Day 4-6	1
No ABX	Day 0-2	2
Azithromycin	Day 0-2	2
Other ABX	Day 0-2	0
Other ABX	Day 0-2	1
Other ABX	Day 0-2	1
Other ABX	Day 0-2	2
Other ABX	Day 0-2	1
Other ABX	Day 0-2	1
No ABX	Day 0-2	0
Azithromycin	Day 0-2	0
Azithromycin	Day 0-2	2
Azithromycin	Day 0-2	0
Azithromycin	Day 0-2	1
Other ABX	Day 4-6	5
Azithromycin	Day 0-2	3
Azithromycin	Day 0-2	3
Azithromycin	Day 0-2	1
Azithromycin	Day 0-2	3
No ABX	Day 0-2	0
Azithromycin	Day 0-2	0
No ABX	Day 0-2	1
Azithromycin	Day 0-2	0
No ABX	Day 0-2	2
Azithromycin	Day 0-2	1
No ABX	Day 0-2	2
Azithromycin	Day 0-2	3
Azithromycin	Day 0-2	0
Azithromycin	Day 0-2	1
Other ABX	Day 0-2	1
No ABX	Day 0-2	0
Azithromycin	Day 4-6	0
No ABX	Day 0-2	2
Azithromycin	Day 4-6	2
Azithromycin	Day 4-6	2
Azithromycin	Day 0-2	2
Azithromycin	Day 0-2	3
Azithromycin	Day 0-2	2
Azithromycin	Day 0-2	2
Azithromycin	Day 0-2	2
Other ABX	Day 0-2	2
No ABX	Day 4-6	4
Other ABX	Day 0-2	0
Azithromycin	Day 0-2	2
No ABX	Day 0-2	1
Other ABX	Day 0-2	1
Azithromycin	Day 0-2	0
No ABX	Day 4-6	1
Azithromycin	Day 0-2	2
Azithromycin	Day 0-2	2
No ABX	Day 0-2	1
Azithromycin	Day 0-2	2
Azithromycin	Day 0-2	3
Azithromycin	Day 0-2	2
Other ABX	Day 0-2	0
Other ABX	Day 0-2	1
Azithromycin	Day 0-2	1
No ABX	Day 0-2	0
Azithromycin	Day 0-2	0
Other ABX	Day 4-6	2
Azithromycin	Day 0-2	3
Other ABX	Day 0-2	0
No ABX	Day 0-2	1
Azithromycin	Day 0-2	2
Azithromycin	Day 0-2	4
Azithromycin	Day 4-6	3
No ABX	Day 4-6	1
Azithromycin	Day 0-2	2
Azithromycin	Day 0-2	2
Azithromycin	Day 0-2	1
Azithromycin	Day 0-2	1
No ABX	Day 0-2	1
Other ABX	Day 0-2	0
Other ABX	Day 0-2	1
Other ABX	Day 0-2	0
Azithromycin	Day 0-2	0
Azithromycin	Day 0-2	5
No ABX	Day 0-2	0
Azithromycin	Day 0-2	1
Azithromycin	Day 0-2	2
Other ABX	Day 0-2	0
No ABX	Day 0-2	1
Azithromycin	Day 0-2	3
Azithromycin	Day 0-2	1
Azithromycin	Day 0-2	3
Azithromycin	Day 0-2	1
Other ABX	Day 0-2	0
Azithromycin	Day 0-2	3
Other ABX	Day 0-2	0
Other ABX	Day 0-2	1
Azithromycin	Day 0-2	3
No ABX	Day 4-6	1
No ABX	Day 0-2	2
Azithromycin	Day 0-2	0
Other ABX	Day 0-2	2
Other ABX	Day 0-2	1
Other ABX	Day 0-2	1
Other ABX	Day 0-2	0
Other ABX	Day 0-2	2
Azithromycin	Day 0-2	2
Azithromycin	Day 0-2	1
Azithromycin	Day 0-2	3
No ABX	Day 0-2	1
Azithromycin	Day 4-6	2
Azithromycin	Day 4-6	5
Azithromycin	Day 4-6	3
Azithromycin	Day 4-6	2
No ABX	Day 0-2	0
Azithromycin	Day 0-2	2
Azithromycin	Day 0-2	5
Other ABX	Day 4-6	0
Other ABX	Day 0-2	2
Azithromycin	Day 0-2	0
No ABX	Day 0-2	5
No ABX	Day 4-6	1
Other ABX	Day 0-2	1
Azithromycin	Day 0-2	6
Azithromycin	Day 0-2	1
Azithromycin	Day 4-6	4
No ABX	Day 0-2	4
No ABX	Day 4-6	3
Other ABX	Day 0-2	1
Other ABX	Day 4-6	1
Azithromycin	Day 0-2	0
Azithromycin	Day 4-6	4
Other ABX	Day 4-6	2
Other ABX	Day 0-2	2
No ABX	Day 0-2	1
Azithromycin	Day 0-2	3
Azithromycin	Day 0-2	2
Azithromycin	Day 0-2	0
Azithromycin	Day 0-2	3
Other ABX	Day 0-2	3
Azithromycin	Day 0-2	3
Azithromycin	Day 0-2	4
Azithromycin	Day 0-2	0
Other ABX	Day 0-2	1
No ABX	Day 0-2	1
No ABX	Day 4-6	0
Azithromycin	Day 0-2	2
Azithromycin	Day 0-2	3
No ABX	Day 4-6	2
No ABX	Day 0-2	1
Other ABX	Day 4-6	1
No ABX	Day 4-6	0
Azithromycin	Day 0-2	1
Other ABX	Day 0-2	2
Azithromycin	Day 0-2	3
Azithromycin	Day 0-2	2
Azithromycin	Day 0-2	3
Other ABX	Day 0-2	2
Other ABX	Day 0-2	3
Azithromycin	Day 0-2	0
No ABX	Day 0-2	3
Other ABX	Day 0-2	3
Other ABX	Day 0-2	3
Other ABX	Day 0-2	2
Other ABX	Day 4-6	3
Azithromycin	Day 0-2	3
No ABX	Day 0-2	3
No ABX	Day 4-6	2
Azithromycin	Day 0-2	1
Azithromycin	Day 4-6	1
Azithromycin	Day 0-2	2
Azithromycin	Day 0-2	1
Azithromycin	Day 0-2	0
Other ABX	Day 0-2	1
Other ABX	Day 0-2	0
Azithromycin	Day 0-2	1
Azithromycin	Day 4-6	3
No ABX	Day 0-2	5
Other ABX	Day 0-2	3
Azithromycin	Day 0-2	2
Azithromycin	Day 0-2	4
Azithromycin	Day 0-2	1
Azithromycin	Day 0-2	3
No ABX	Day 0-2	3
Other ABX	Day 0-2	2
Other ABX	Day 0-2	2
Other ABX	Day 0-2	0
Azithromycin	Day 0-2	2
Azithromycin	Day 0-2	0
Azithromycin	Day 0-2	1
Azithromycin	Day 0-2	3
Azithromycin	Day 0-2	1
Azithromycin	Day 0-2	2
Azithromycin	Day 0-2	3
Other ABX	Day 0-2	1
Other ABX	Day 0-2	0
Other ABX	Day 0-2	1
Azithromycin	Day 0-2	3
No ABX	Day 0-2	1
Azithromycin	Day 0-2	3
No ABX	Day 0-2	4
Azithromycin	Day 4-6	2
Azithromycin	Day 0-2	0
Azithromycin	Day 0-2	7
No ABX	Day 4-6	4
Azithromycin	Day 0-2	3
Azithromycin	Day 0-2	3
No ABX	Day 0-2	1
Azithromycin	Day 0-2	4
Other ABX	Day 0-2	0
No ABX	Day 4-6	1
Azithromycin	Day 0-2	2
No ABX	Day 0-2	1
Other ABX	Day 0-2	2
Other ABX	Day 0-2	3
Other ABX	Day 0-2	1
Other ABX	Day 0-2	0
Other ABX	Day 0-2	0
Other ABX	Day 0-2	1
Other ABX	Day 0-2	1
Azithromycin	Day 0-2	2
Other ABX	Day 0-2	0
Other ABX	Day 0-2	1
Other ABX	Day 0-2	2
Other ABX	Day 0-2	1
No ABX	Day 0-2	0
Other ABX	Day 0-2	4
No ABX	Day 4-6	1
Azithromycin	Day 0-2	2
Azithromycin	Day 0-2	3
Azithromycin	Day 0-2	2
Azithromycin	Day 0-2	3
Other ABX	Day 4-6	2
Azithromycin	Day 0-2	1
No ABX	Day 4-6	1
No ABX	Day 0-2	1
Other ABX	Day 4-6	1
Azithromycin	Day 0-2	7
No ABX	Day 0-2	0
Azithromycin	Day 0-2	6
Azithromycin	Day 0-2	1
Azithromycin	Day 0-2	3
Azithromycin	Day 0-2	2
No ABX	Day 4-6	1
Azithromycin	Day 0-2	0
Azithromycin	Day 0-2	1
Other ABX	Day 0-2	2
No ABX	Day 0-2	4
No ABX	Day 4-6	1
Other ABX	Day 4-6	2
Azithromycin	Day 0-2	3
Azithromycin	Day 0-2	0
Azithromycin	Day 0-2	3
Azithromycin	Day 4-6	5
Azithromycin	Day 4-6	5
Azithromycin	Day 0-2	3
No ABX	Day 0-2	1
Azithromycin	Day 0-2	2
Azithromycin	Day 0-2	2
Azithromycin	Day 4-6	2
Azithromycin	Day 0-2	3
No ABX	Day 0-2	1
Azithromycin	Day 0-2	2
Other ABX	Day 4-6	2
Azithromycin	Day 0-2	2
Other ABX	Day 4-6	1
No ABX	Day 0-2	3
Azithromycin	Day 0-2	2
Azithromycin	Day 4-6	1
Other ABX	Day 0-2	1
Other ABX	Day 0-2	2
Azithromycin	Day 0-2	3
Azithromycin	Day 0-2	1
No ABX	Day 4-6	0
Azithromycin	Day 0-2	3
Azithromycin	Day 0-2	2
No ABX	Day 0-2	0
Other ABX	Day 0-2	3
Azithromycin	Day 0-2	5
Azithromycin	Day 0-2	2
Azithromycin	Day 0-2	3
Other ABX	Day 0-2	1
Other ABX	Day 0-2	1
Other ABX	Day 0-2	1
Other ABX	Day 0-2	1
Other ABX	Day 4-6	1
Other ABX	Day 0-2	1
Azithromycin	Day 0-2	1
Azithromycin	Day 0-2	2
Other ABX	Day 0-2	2
Other ABX	Day 0-2	1
Azithromycin	Day 4-6	0
No ABX	Day 0-2	2
No ABX	Day 4-6	1
Azithromycin	Day 0-2	4
Azithromycin	Day 0-2	4
No ABX	Day 4-6	1
Azithromycin	Day 4-6	3
No ABX	Day 0-2	1
Azithromycin	Day 0-2	2
Azithromycin	Day 0-2	4
No ABX	Day 4-6	6
Azithromycin	Day 4-6	3
Azithromycin	Day 0-2	2
Other ABX	Day 0-2	2
Azithromycin	Day 0-2	5
Azithromycin	Day 0-2	1
No ABX	Day 4-6	3
Azithromycin	Day 4-6	2
Other ABX	Day 4-6	2
Other ABX	Day 0-2	0
Azithromycin	Day 0-2	0
Azithromycin	Day 0-2	0
No ABX	Day 0-2	1
Azithromycin	Day 0-2	1
Azithromycin	Day 0-2	0
Other ABX	Day 4-6	1
Azithromycin	Day 0-2	0
Azithromycin	Day 0-2	1
Other ABX	Day 4-6	2
Azithromycin	Day 0-2	1
Azithromycin	Day 0-2	2
Azithromycin	Day 0-2	2
Azithromycin	Day 0-2	6
Azithromycin	Day 0-2	1
Other ABX	Day 0-2	1
Other ABX	Day 0-2	2
No ABX	Day 0-2	0
Azithromycin	Day 0-2	0
Azithromycin	Day 0-2	2
No ABX	Day 4-6	3
No ABX	Day 0-2	0
Other ABX	Day 0-2	2
Other ABX	Day 0-2	3
Azithromycin	Day 0-2	1
Azithromycin	Day 0-2	0
Other ABX	Day 4-6	1
No ABX	Day 0-2	1
Other ABX	Day 4-6	2
No ABX	Day 4-6	2
Other ABX	Day 0-2	0
Azithromycin	Day 0-2	0
Other ABX	Day 0-2	0
Azithromycin	Day 0-2	2
No ABX	Day 0-2	0
Azithromycin	Day 0-2	2
Azithromycin	Day 0-2	3
Azithromycin	Day 0-2	0
Azithromycin	Day 0-2	4
Azithromycin	Day 0-2	1
Azithromycin	Day 0-2	1
Azithromycin	Day 0-2	2
Azithromycin	Day 0-2	2
No ABX	Day 0-2	1
Other ABX	Day 0-2	2
Azithromycin	Day 0-2	0
Azithromycin	Day 0-2	3
No ABX	Day 4-6	2
No ABX	Day 0-2	1
No ABX	Day 0-2	1
No ABX	Day 4-6	0
Azithromycin	Day 0-2	2
Azithromycin	Day 0-2	1
Azithromycin	Day 0-2	3
Azithromycin	Day 0-2	1
No ABX	Day 0-2	2
No ABX	Day 0-2	3
No ABX	Day 4-6	3
No ABX	Day 0-2	0
Other ABX	Day 0-2	0
No ABX	Day 4-6	1
No ABX	Day 0-2	3
No ABX	Day 4-6	0
No ABX	Day 0-2	3
No ABX	Day 4-6	0
No ABX	Day 0-2	2
Other ABX	Day 0-2	2
Other ABX	Day 4-6	2
Other ABX	Day 4-6	0
Azithromycin	Day 0-2	2
Azithromycin	Day 0-2	1
Azithromycin	Day 0-2	2
Other ABX	Day 0-2	0
Azithromycin	Day 0-2	1
Other ABX	Day 0-2	2
Other ABX	Day 0-2	1
Azithromycin	Day 0-2	2
No ABX	Day 0-2	0
Azithromycin	Day 0-2	1
Other ABX	Day 0-2	0
Other ABX	Day 0-2	0
Other ABX	Day 0-2	1
Other ABX	Day 0-2	0
Other ABX	Day 4-6	0
Azithromycin	Day 0-2	1
Azithromycin	Day 4-6	0
Azithromycin	Day 0-2	2
No ABX	Day 4-6	1
No ABX	Day 0-2	0
Other ABX	Day 0-2	2
Other ABX	Day 4-6	2
No ABX	Day 0-2	0
Azithromycin	Day 0-2	1
Azithromycin	Day 0-2	2
No ABX	Day 4-6	2
No ABX	Day 0-2	1
Azithromycin	Day 4-6	4
Other ABX	Day 0-2	0
Azithromycin	Day 0-2	4
Azithromycin	Day 4-6	3
Azithromycin	Day 0-2	5
Azithromycin	Day 0-2	2
Azithromycin	Day 0-2	1
Azithromycin	Day 0-2	2
Other ABX	Day 0-2	1
Azithromycin	Day 0-2	2
Other ABX	Day 0-2	3
Azithromycin	Day 0-2	1
No ABX	Day 4-6	1
No ABX	Day 0-2	1
Azithromycin	Day 0-2	2
Other ABX	Day 0-2	0
Other ABX	Day 4-6	0
No ABX	Day 4-6	2
No ABX	Day 0-2	0
No ABX	Day 4-6	1
No ABX	Day 0-2	1
Azithromycin	Day 0-2	1
Other ABX	Day 0-2	1
Other ABX	Day 0-2	1
Other ABX	Day 0-2	3
Other ABX	Day 4-6	1
No ABX	Day 0-2	1
Other ABX	Day 0-2	2
Other ABX	Day 0-2	3
Azithromycin	Day 0-2	1
Azithromycin	Day 0-2	1

## Sheet: 3d
Days of Azithromycin	# Detected MLS ARGs
0	2
2	3
0	2
0	1
0	1
3	2
0	1
0	1
0	1
0	1
1	2
0	1
0	1
0	2
2	2
0	3
0	3
0	3
2	1
0	2
0	3
2	1
2	2
0	2
1	1
0	2
0	1
0	1
0	1
0	1
2	1
0	3
0	2
0	1
0	1
0	2
0	1
2	1
5	4
0	2
0	1
0	2
0	2
0	2
0	1
0	1
1	2
0	1
0	1
0	2
0	2
1	1
0	1
2	2
4	2
0	1
0	1
0	1
0	1
0	1
0	1
1	3
1	3
4	2
4	4
0	2
0	3
2	2
0	2
1	1
4	1
0	2
1	3
0	2
5	6
0	3
0	1
4	1
0	1
0	1
0	2
2	2
1	1
0	2
0	1
0	2
1	2
0	1
0	1
0	1
0	2
0	1
0	1
0	1
0	1
0	1
0	2
0	1
0	1
0	2
0	1
0	2
0	1
1	3
0	1
0	1
0	3
0	1
0	3
0	2
0	1
0	1
0	1
4	2
0	1
1	1
2	1
0	2
0	1
0	1
0	2
0	1
0	3
0	1
0	2
0	3
0	1
0	2
2	2
4	2
0	1
0	1
0	1
0	2
1	3
1	1
1	3
0	3
0	1
0	1
1	1
0	1
1	4
1	3
0	1
1	1
1	1
0	1
0	1
2	2
3	1
0	2
0	1
0	3
4	4
0	1
0	1
0	1
1	2
2	1
0	1
0	2
0	1
0	3
0	3
1	1
0	1
0	3
0	1
0	1
4	2
0	2
0	4
0	1
0	1
0	1
0	2
0	2
0	1
0	3
0	1
0	1
0	3
0	1
1	5
0	2
0	2
0	2
0	1
0	1
1	2
0	4
0	2
0	3
0	1
0	4
2	1
0	1
1	1
0	2
2	4
2	3
0	3
0	2
0	2
0	2
2	2
0	2
0	2
0	2
0	4
0	1
0	2
0	2
1	3
1	2
1	2
1	3
2	2
0	1
0	1
0	2
0	1
0	4
0	1
0	2
0	3
1	4
0	5
0	1
0	3
0	1
0	2
0	4
0	1
0	1
0	1
0	1
0	1
0	3
0	2
0	1
0	1
0	1
0	3
0	4
0	1
0	2
0	2
0	1
1	3
0	1
0	4
0	3
0	1
0	1
0	3
0	2
2	1
0	2
0	2
0	3
0	2
0	2
0	3
0	1
0	3
3	4
0	1
0	1
0	1
2	2
0	2
0	2
0	1
0	1
0	2
0	1
0	1
0	1
0	1
0	1
2	1
0	1
1	1
1	2
0	2
0	3
4	1
0	1
4	2
0	2
0	2
2	2
1	3
0	1
0	4
0	2
3	1
3	1
1	2
0	2
1	3
1	3
0	3
0	2
1	1
1	1
0	2
0	1
0	3
0	4
0	2
0	2
0	1
0	1
0	2
1	2
1	1
0	3
0	3
0	1
0	1
0	1
0	2
0	1
0	4
0	2
0	3
1	1
0	2
0	3
0	1
0	1
0	3
0	1
0	2
0	1
4	3
0	1
2	2
1	2
0	2
0	1
0	1
0	3
2	2
0	2
0	2
0	2
0	1
0	1
0	1
1	1
0	2
0	1
0	1
0	1
0	1
2	1
0	1
0	1
0	2
0	2
0	1
1	2
3	3
0	1
0	2
0	1
0	1
0	3
3	3
1	2
0	2
0	1
0	2
2	4
1	3
0	3
2	2
0	4
1	2
0	2
1	1
2	1
1	1
1	2
1	2
4	1
0	1
0	1
0	1
2	1
0	1
0	1
0	1
0	1
0	1
0	3
0	1
0	2
0	2
0	1
0	1
0	1
0	2
0	3
0	1
4	3
0	1
4	1
0	3
0	2
0	1
0	2
0	1
0	1
0	1
0	2
0	1
1	2
0	1
0	5
0	1
0	3
2	3
0	1
1	3
0	1
0	1
0	1
0	3
0	2
0	2
1	3
0	3
1	1
0	1
0	2
5	2
3	2
4	2
0	2
0	3
0	2
0	2
0	2
0	1
0	2
0	2
0	4
1	2
0	1
0	1
0	3
0	1
0	1
0	2
0	2
0	1
1	2
1	3
0	1
0	3
0	2
0	1
0	2
0	2
0	1
0	2
0	4
4	3
0	1
0	2
2	1
0	1
0	1
0	2
0	4
0	2
1	1
0	2
0	1
0	2
1	3
3	2
0	1
2	3
1	1
1	3
0	1
0	2
0	2
0	3
0	2
0	1
0	1
0	2
0	2
1	1
1	3
0	1
0	3
5	2
4	3
0	3
0	2
0	2
1	5
0	2
0	3
0	2
0	5
0	1
0	1
2	6
0	2
1	1
4	4
0	1
0	4
0	3
0	1
0	4
0	4
0	1
3	1
4	4
0	2
0	1
0	3
1	2
0	3
0	1
0	3
0	3
0	1
0	1
1	2
1	3
0	2
0	2
0	1
0	2
0	1
1	1
0	2
0	2
0	3
0	1
1	3
2	2
2	3
0	2
0	3
3	2
0	5
0	3
0	3
0	3
0	2
0	3
0	4
0	2
0	3
0	1
0	3
0	1
3	4
0	2
0	2
2	1
4	1
0	2
0	1
0	1
0	1
0	4
0	1
0	1
3	4
0	3
0	5
0	3
0	2
0	4
1	1
0	1
0	3
0	3
0	3
0	1
0	2
0	1
0	1
0	1
0	3
0	3
0	1
0	1
2	3
0	4
1	7
0	4
0	3
2	3
0	2
1	3
0	1
0	1
2	4
0	1
3	4
3	2
0	2
0	1
0	1
0	4
0	1
0	2
0	3
0	2
0	1
0	1
0	2
0	6
0	1
0	3
1	2
0	2
0	4
0	3
4	5
0	1
5	5
0	3
0	1
0	2
2	2
5	2
0	3
0	1
1	2
0	2
0	2
0	1
0	3
0	2
0	3
0	1
0	3
0	2
0	3
0	5
0	1
0	2
2	2
0	2
0	1
0	2
0	2
0	1
0	1
0	2
0	1
0	2
0	1
1	2
0	2
4	2
0	2
0	1
0	1
0	1
0	1
1	1
0	2
2	1
0	1
0	1
0	2
0	1
0	3
1	2
0	3
0	2
0	3
2	1
0	1
0	1
0	2
0	1
0	1
0	1
0	1
0	1
0	1
0	2
0	3
0	1
0	2
0	1
0	3
1	2
1	1
1	3
0	1
0	1
0	2
0	1
0	3
0	3
0	1
0	1
0	1
0	3
0	3
0	4
0	2
0	2
0	2
0	2
0	1
0	2
0	1
0	1
0	2
0	1
0	1
0	2
0	1
0	1
0	2
0	2
0	1
0	2
0	1
0	2
0	1
0	2
1	4
4	3
0	3
0	5
1	2
0	1
0	1
0	1
0	2
0	1
0	1
0	3
0	2
0	1
0	1
0	1
0	1
0	1
0	1
0	3
0	4
0	3
0	1
0	2
0	3
0	2
2	1

## Sheet: 3e
Days of Azithromycin	Percentage MLS of Resistome
0	50
2	55.5556
0	81.8182
0	15.3846
0	13.3333
3	5.15464
0	40
0	75
0	4.44444
0	18.1818
1	34.1463
0	54.5455
0	21.0526
0	58.8235
2	15.5556
0	39.3939
0	47.2727
0	35.5556
2	23.0769
0	18.1818
0	100
2	60
2	40
0	50
1	42.1053
0	65.5172
0	27.907
0	66.6667
0	22.2222
0	17.6471
2	20
0	14.1176
0	50
0	55.5556
0	14.6789
0	100
0	16.6667
2	10.3448
5	16.5969
0	30
0	11.1111
0	31.25
0	66.6667
0	66.6667
0	4.87805
0	11.3208
1	38.8889
0	4.7619
0	8.33333
0	42.8571
0	68.3761
1	63.6364
0	25
2	16.0839
4	78.9474
0	26.087
0	10.1266
0	15
0	30.7692
0	12.5
0	35
1	62.5
1	15.3846
4	74.7253
4	87.8378
0	38.7097
0	14.7541
2	44.4444
0	11.0236
1	61.5385
4	4
0	30.9689
1	24.1379
0	10.5263
5	58.1395
0	59.6154
0	33.3333
4	60
0	22.2222
0	10.7143
0	100
2	46.6667
1	25
0	16.9231
0	23.5294
0	62.5
1	16.055
0	35.7143
0	20
0	25.9259
0	21.7391
0	16.6667
0	13.3333
0	7.69231
0	30.9677
0	38.9381
0	48.1481
0	23.5294
0	10.3448
0	8.03571
0	57.1429
0	53.8462
0	30
1	29.5181
0	57.1429
0	66.6667
0	34.375
0	40.678
0	3.6049
0	45.4545
0	27.2727
0	52.381
0	3.24484
4	81.5385
0	10.5263
1	4.63576
2	14.8148
0	22.5806
0	33.8583
0	2.98507
0	44
0	10.5263
0	26.6667
0	14.2857
0	63.6364
0	53.8462
0	8.33333
0	21.2121
2	18.3065
4	39.6152
0	15.3846
0	12.5
0	20
0	22.9167
1	30.7692
1	13.3333
1	46.3415
0	43.1193
0	12.6829
0	1.34228
1	1.5873
0	37.5
1	48.3957
1	53.2258
0	1.48064
1	35
1	87.4396
0	0.194932
0	14.2857
2	66.6667
3	4.05405
0	16.3934
0	8.57143
0	28.972
4	69.8925
0	54.1667
0	26.6667
0	12
1	39.823
2	11.6279
0	9.09091
0	40.8
0	52.0833
0	18.8406
0	22.6767
1	8.79121
0	51.3072
0	45.8904
0	12.6904
0	15.1807
4	21.0526
0	51.8248
0	19.898
0	40
0	40
0	10.9589
0	13.2743
0	50
0	15.3846
0	33.4177
0	21.4286
0	14.2857
0	17.1429
0	8.13953
1	58.8191
0	34.4828
0	17.3913
0	16.6667
0	0.844773
0	1.21692
1	23.8095
0	40.8284
0	14.6341
0	1.95736
0	11.1111
0	37.7709
2	74.8466
0	8
1	18.6622
0	16.2162
2	28.9474
2	13.8095
0	85.7143
0	43.3022
0	47.3684
0	34
2	22.449
0	17.6991
0	12.6482
0	14.2857
0	37.0968
0	34.9206
0	12.3457
0	20.9302
1	6.84932
1	10.9005
1	10.9091
1	58.5366
2	22.5735
0	60
0	4.0404
0	40
0	9.90991
0	24.5902
0	11.25
0	66.1538
0	25.2336
1	15.9624
0	46.9965
0	1.12994
0	6.19308
0	7.63359
0	0.70922
0	71.3203
0	33.5519
0	50.7143
0	0.482703
0	52.0107
0	50
0	13.6612
0	16.4103
0	8.05861
0	7.93651
0	8.88889
0	27.1429
0	15.9641
0	30.7692
0	57.8035
0	81.6643
0	60.9756
1	39.6943
0	3.44828
0	21.1207
0	23.8601
0	13.961
0	13.986
0	49.4382
0	13.9785
2	7.43494
0	2.92683
0	5.68274
0	0.554844
0	59.6923
0	97.9042
0	31.6062
0	5.14706
0	9.01143
3	13.4831
0	13.3333
0	16
0	31.6327
2	76.1905
0	11.6667
0	26.0274
0	13.5802
0	40
0	30.2083
0	7.69231
0	6.66667
0	66.6667
0	9.09091
0	12.1212
2	100
0	27.2727
1	5.12821
1	29.3981
0	49.1228
0	10.8209
4	11.7647
0	13.3333
4	31.5789
0	46.6667
0	16.7832
2	26.8908
1	9.62351
0	33.3333
0	41.9355
0	30
3	23.0769
3	22.2222
1	12.5683
0	33.3333
1	23.7918
1	17.6136
0	26.8908
0	50
1	100
1	0.529101
0	85.7143
0	60
0	53.1792
0	100
0	61.6071
0	48.3871
0	0.660066
0	1.83486
0	18.3333
1	23.2877
1	0.877835
0	1.76089
0	27.3193
0	10
0	8
0	35.2941
0	75
0	13.3333
0	88.8889
0	15.5556
0	50
1	11.7647
0	63.1579
0	100
0	12.5
0	2.83019
0	26.3158
0	25.8065
0	5.55556
0	7.40741
4	14
0	9.52381
2	22.2222
1	21.4286
0	79.6209
0	20.5882
0	44.6281
0	55.9322
2	30
0	14.8206
0	18.3333
0	50
0	17.3913
0	4.87805
0	5.37634
1	20.6897
0	46.1538
0	16.6667
0	28.5714
0	20
0	3.7037
2	14.2857
0	11.1111
0	11.3208
0	54.6763
0	28.169
0	6.25
1	16.2791
3	43.2432
0	13.6364
0	66.6667
0	14.2857
0	33.3333
0	33.8983
3	23.9024
1	20
0	50
0	26.6667
0	80
2	15.0327
1	20.1258
0	57.1429
2	100
0	94.7368
1	26.9006
0	27.7778
1	20
2	16.3265
1	100
1	59.2593
1	44.8485
4	3.7037
0	15.3846
0	28.5714
0	5.88235
2	18.8679
0	1.18871
0	18.1818
0	8.33333
0	18.1818
0	8.88889
0	42.0455
0	100
0	17.284
0	10.3896
0	4.16667
0	22.9167
0	13.3333
0	11.25
0	20.8333
0	66.6667
4	25.5952
0	20
4	28.5714
0	67.9245
0	3.77358
0	21.7391
0	20.4082
0	61.2676
0	13.3333
0	23.0769
0	39.0625
0	87.5
1	0.841346
0	17.8571
0	34.3511
0	1.78571
0	31.25
2	36.1446
0	14.4928
1	40.6593
0	60
0	53.8462
0	7.69231
0	34.7826
0	33.3333
0	62.5
1	31.3953
0	18.9873
1	20
0	3.57143
0	38.8552
5	48.3871
3	36.3636
4	14.4578
0	16.4502
0	49.3976
0	16.6667
0	30.4054
0	27.7778
0	15.3846
0	100
0	10.0218
0	71.1864
1	46.7532
0	8.05861
0	16.1491
0	25.4545
0	11.1111
0	15.1515
0	23.8532
0	41.6667
0	12.8049
1	2.85714
1	35.2941
0	35.2941
0	33.3333
0	7.40741
0	13.8211
0	100
0	14.8148
0	32
0	6.66667
0	36.3128
4	23.0769
0	72.2222
0	6.39606
2	2.66667
0	4.54545
0	4.25532
0	80
0	23.842
0	8.63039
1	100
0	22.9167
0	11.5385
0	55.5556
1	27.1382
3	15.1163
0	9.82143
2	45.6522
1	12.5
1	19.4494
0	7.89474
0	13.8889
0	36.5942
0	25.0373
0	52.9412
0	30.7292
0	4.54545
0	45.614
0	11.6041
1	27.2727
1	21.9136
0	17.6707
0	9.83607
5	16.129
4	51.2712
0	61.8605
0	8.4855
0	6.17496
1	17.1875
0	9.62963
0	34.1299
0	15.7895
0	19.3343
0	44.4785
0	3.73832
2	16.3309
0	1.02302
1	31.8841
4	31.5457
0	69.9294
0	31.3015
0	44.7425
0	1.73333
0	26.6995
0	10.0327
0	0.921659
3	9.42737
4	61.025
0	92.6298
0	51.0638
0	29.7071
1	28.5791
0	15.8409
0	11.6129
0	70.405
0	33.3514
0	3.43511
0	11.9718
1	39.5318
1	48.9879
0	18.2482
0	32.1839
0	1.92771
0	45.5969
0	0.0800641
1	8.67453
0	22.7951
0	70.3846
0	46.5116
0	17.2381
1	0.910747
2	35.5191
2	20
0	5.16648
0	16.6667
3	16.8421
0	66.948
0	24.2165
0	85.4406
0	97.0443
0	40
0	13.2486
0	44.0559
0	37.8882
0	30.6034
0	5.11811
0	16.6667
0	7.25389
3	23.5575
0	12.1212
0	11.8893
2	25
4	2.77778
0	70
0	9.58084
0	0.889454
0	1.74129
0	34.5106
0	12.6126
0	31.3953
3	62.4473
0	10.0118
0	18.9229
0	14.8872
0	7.78689
0	33.4532
1	26.6667
0	19.3548
0	51.4866
0	22.3301
0	22.4835
0	28.5714
0	21.9608
0	12.8485
0	12.9496
0	2.14991
0	21.8354
0	56.25
0	30
0	13.9535
2	65.3959
0	71.0526
1	62.3342
0	32.7801
0	18.8498
2	51.0417
0	22.6667
1	26.4179
0	8.69565
0	28.5322
2	29.979
0	37.3333
3	18.2954
3	13.9688
0	3.57143
0	22.9885
0	13.6095
0	99.1749
0	28.9474
0	20
0	27.4419
0	25.6198
0	16.6667
0	3.72024
0	100
0	70.2326
0	31.1111
0	42.2222
1	80.4233
0	40
0	22.4779
0	8.38446
4	38.2086
0	2.31884
5	58.7705
0	31.7857
0	25.2294
0	11.1419
2	30.5344
5	40
0	20.0627
0	20
1	39.5349
0	55.7377
0	7.8125
0	25.5639
0	11.3606
0	15.6151
0	20.8228
0	0.088164
0	21.5753
0	43.25
0	46.6667
0	30.8085
0	5.88235
0	31.1111
2	20.6434
0	81.9444
0	0.78125
0	27.8689
0	5.21992
0	25
0	71.4286
0	11.4286
0	43.1937
0	44.7301
0	33.3333
1	34.5794
0	36.1702
4	71.7172
0	7.01754
0	38.3333
0	88.6792
0	100
0	18.0412
1	13.1607
0	12.8569
2	100
0	23.5294
0	1.21131
0	41
0	3.34572
0	64.8148
1	29.2181
0	66.6667
0	60
0	48.8372
2	24.8737
0	2.94118
0	35.4938
0	9.34579
0	34.8877
0	17.7914
0	5.66038
0	0.457666
0	9.09091
0	5
0	74.2489
0	75.3846
0	33.3333
0	38.7097
0	22.2222
0	11.2847
1	18.2979
1	14.7541
1	15
0	20
0	5.26316
0	13.0909
0	17.5676
0	77.6471
0	53.4535
0	75.5556
0	1.08108
0	11.1111
0	22.2378
0	43.4783
0	38.9333
0	54.5455
0	21.393
0	48
0	43.4783
0	11.1111
0	28.5714
0	5.55556
0	3.57143
0	0.127011
0	0.63593
0	20
0	2.86738
0	1.82371
0	11.1111
0	40
0	60
0	40
0	42.4242
0	5.59611
0	11.3636
0	12.8597
0	7.19557
1	44.9848
4	85.7143
0	56.264
0	55.8442
1	58.8235
0	2.96736
0	8.06452
0	0.589536
0	35.4386
0	39.196
0	15.3846
0	30.5524
0	14.4664
0	10.4167
0	50
0	37.6812
0	5.55556
0	44.6809
0	42.8571
0	31.4785
0	71.7813
0	71.4286
0	27.7551
0	24.6377
0	7.1608
0	2.68007
2	8.69565

## Sheet: 3f
Data Points			Measures of Distribution and Effect Size
Timepoint	# Detected MLS ARGs		Group	Mean	Median	Std Dev	n	SE	CI_lower	CI_upper	FC
5 ± 1 Days of Exposure	2		5 ± 1 Days of Exposure	2.16	2	1.39035	50	0.196625	1.77462	2.54538	0.893793
7-10 Days After Cessation	2		7-10 Days After Cessation	2.41667	2	1.97523	12	0.570198	1.29908	3.53426
5 ± 1 Days of Exposure	2
5 ± 1 Days of Exposure	4
5 ± 1 Days of Exposure	2
5 ± 1 Days of Exposure	2
5 ± 1 Days of Exposure	2
5 ± 1 Days of Exposure	4
5 ± 1 Days of Exposure	0
5 ± 1 Days of Exposure	1
5 ± 1 Days of Exposure	6
5 ± 1 Days of Exposure	1
5 ± 1 Days of Exposure	0
5 ± 1 Days of Exposure	1
5 ± 1 Days of Exposure	2
5 ± 1 Days of Exposure	1
5 ± 1 Days of Exposure	2
7-10 Days After Cessation	1
5 ± 1 Days of Exposure	2
5 ± 1 Days of Exposure	4
5 ± 1 Days of Exposure	0
5 ± 1 Days of Exposure	2
7-10 Days After Cessation	1
5 ± 1 Days of Exposure	1
7-10 Days After Cessation	4
5 ± 1 Days of Exposure	2
5 ± 1 Days of Exposure	2
7-10 Days After Cessation	6
5 ± 1 Days of Exposure	1
5 ± 1 Days of Exposure	2
5 ± 1 Days of Exposure	4
5 ± 1 Days of Exposure	1
5 ± 1 Days of Exposure	3
7-10 Days After Cessation	1
5 ± 1 Days of Exposure	0
5 ± 1 Days of Exposure	1
5 ± 1 Days of Exposure	3
5 ± 1 Days of Exposure	1
7-10 Days After Cessation	0
5 ± 1 Days of Exposure	2
5 ± 1 Days of Exposure	2
5 ± 1 Days of Exposure	3
5 ± 1 Days of Exposure	2
7-10 Days After Cessation	5
5 ± 1 Days of Exposure	3
5 ± 1 Days of Exposure	2
5 ± 1 Days of Exposure	4
5 ± 1 Days of Exposure	4
5 ± 1 Days of Exposure	1
5 ± 1 Days of Exposure	3
7-10 Days After Cessation	2
5 ± 1 Days of Exposure	5
5 ± 1 Days of Exposure	5
5 ± 1 Days of Exposure	2
5 ± 1 Days of Exposure	1
5 ± 1 Days of Exposure	0
7-10 Days After Cessation	3
5 ± 1 Days of Exposure	3
5 ± 1 Days of Exposure	2
7-10 Days After Cessation	0
7-10 Days After Cessation	4
5 ± 1 Days of Exposure	3
