# Supplementary material for: Empiric azithromycin alters the upper respiratory microbiome and resistome without anti-inflammatory benefit in COVID-19
Source: Nat Microbiol. 2026 Mar 16;11(4):1100–12. doi: 10.1038/s41564-026-02285-8 (PMC13056551; doi:10.1038/s41564-026-02285-8)
Supplement: Supplementary file 7 — Statistical source data. [file 41564_2026_2285_MOESM7_ESM.xlsx]

## Sheet: 4a
MLS ARG	Percent of MLS ARGs
mphc	14.5093
msra	21.677
erma	24.575
ermb	5.1391
ermc	17.4845
ermx	13.0796
Other	3.53555

## Sheet: 4b4c
Correlation Value (Spearman Rho)
	Alloprevotella	Anaerococcus	Campylobacter	Capnocytophaga	Corynebacterium	Dermacoccus	Dolosigranulum	Enterococcus	Finegoldia	Haemophilus	Peptoniphilus	Prevotella	Schaalia	Staphylococcus	Streptococcus	Thauera	Veillonella
erma	0.193232	0.483236	0.130074	0.0268847	0.0346775	-0.0445954	-0.147163	-0.0596919	0.35215	0.108252	0.483167	0.00559359	0.101076	-0.0988851	0.00796716	-0.0445954	0.0156998
ermb	0.329996	0.106247	0.170612	0.230506	-0.0245871	-0.0301186	-0.190141	0.336246	0.0316664	0.0653402	0.11239	0.369767	0.176112	-0.118254	0.102427	-0.0301186	0.262296
ermx	-0.0170079	-0.0198127	-0.0793168	-0.117645	0.555406	0.18289	0.417286	-0.0511623	0.00599504	0.176094	-0.0201424	-0.177795	-0.0228267	-0.208606	-0.0773782	0.172379	-0.164793
mel	0.288198	0.109938	0.063555	0.313032	0.0229773	-0.0264009	-0.166671	0.0166024	0.11571	0.0375883	0.126973	0.223316	0.407284	-0.141613	0.442721	-0.0264009	0.479237
mphc	-0.0149092	-0.0128154	-0.0132754	-0.105962	0.0709142	0.145337	-0.0856655	-0.0278118	0.0688549	0.0596653	-0.0517134	-0.0681158	0.160548	0.316214	-0.113312	0.126125	-0.0164119
msra	0.0501556	0.0516224	0.0037835	-0.0622269	-0.0585664	-0.061887	-0.131273	0.00685475	0.0977517	-3.18301e-05	-0.00227024	-0.0422367	0.141386	0.2236	-0.123131	0.142173	0.0621148
Correlation p-value
	Alloprevotella	Anaerococcus	Campylobacter	Capnocytophaga	Corynebacterium	Dermacoccus	Dolosigranulum	Enterococcus	Finegoldia	Haemophilus	Peptoniphilus	Prevotella	Schaalia	Staphylococcus	Streptococcus	Thauera	Veillonella
erma	0.0276699	2.06947e-15	3.09827e-06	0.775594	0.0632144	0.905693	0.775594	0.905693	5.8866e-12	0.905693	7.54088e-17	0.905693	0.905693	0.905693	0.905693	0.905693	0.0953371
ermb	0.927895	0.775594	0.984726	0.120749	0.859979	0.927895	0.881981	7.46633e-18	0.859979	0.905693	0.811137	0.000148987	0.957561	0.881981	0.905693	0.927895	0.000268627
ermx	0.881981	0.775594	0.881981	0.905693	2.65636e-12	5.96797e-12	3.96927e-13	0.905693	0.881981	0.0459263	0.881981	0.577693	0.927895	0.654702	0.881981	0.356388	0.881981
mel	0.169624	0.00373547	0.881981	1.0518e-14	0.942117	0.905693	0.769307	0.905693	0.0206975	0.905693	0.0107963	0.00248583	0.00219385	0.687617	0.00521396	0.905693	3.96927e-13
mphc	0.905693	0.15979	0.905693	0.881981	0.0632144	0.000148987	0.885186	0.881981	0.191151	0.15979	0.449442	0.881981	0.0589096	0.011238	0.881981	0.21413	0.665905
msra	0.391234	3.70642e-05	0.214294	0.775594	0.905693	0.905693	0.665905	0.881981	0.000347347	0.257144	0.011238	0.881981	0.714908	0.0801373	0.783351	0.000268824	0.174019

## Sheet: 4c_literature
Bacteria	AMR Gene	Literature available?	Citations (PMID)
Anaerococcus	erma	Y	34442745
Finegoldia	erma	Y	34442745
Peptoniphilus	erma	Y	NCBI WGS (CARD), 34442745
Enterococcus	ermb	Y	22046172, 30271606
Prevotella	ermb	Y	34959501
Veillonella	ermb	N
Corynebacterium	ermx	Y	24480817, 20438346, 30015464
Dolosigranulum	ermx	N
Capnocytophaga	mel	N
Streptococcus	mel	Y	36847556, 16189099
Schaalia	mel	N
Prevotella	mel	N
Veillonella	mel	N
Staphylococcus	mphc	Y	22046172
