# Supplementary material for: Empiric azithromycin alters the upper respiratory microbiome and resistome without anti-inflammatory benefit in COVID-19
Source: Nat Microbiol. 2026 Mar 16;11(4):1100–12. doi: 10.1038/s41564-026-02285-8 (PMC13056551; doi:10.1038/s41564-026-02285-8)
Supplement: Supplementary file 8 — Statistical source data. [file 41564_2026_2285_MOESM8_ESM.xlsx]

## Sheet: ED2
Trajectory Group	Number of Days on Azithro
5	1
2	4
3	1
3	2
2	7
5	4
2	5
5	16
4	1
4	2
3	5
2	2
1	1
3	6
4	4
1	2
3	3
5	2
2	1
1	5
1	6
3	4
2	3
1	3
4	3
5	5
2	11
4	6
5	12
4	23
5	3
4	24
4	5
3	14
4	19
4	9
4	25
2	6
5	35
1	4
2	30
