# Supplementary material for: Empiric azithromycin alters the upper respiratory microbiome and resistome without anti-inflammatory benefit in COVID-19
Source: Nat Microbiol. 2026 Mar 16;11(4):1100–12. doi: 10.1038/s41564-026-02285-8 (PMC13056551; doi:10.1038/s41564-026-02285-8)
Supplement: Supplementary file 9 — Statistical source data. [file 41564_2026_2285_MOESM9_ESM.xlsx]

## Sheet: ED3a
Azithromycin Days	Fitted mean Log10 Bacterial RPM	std.error	conf.low	conf.high
0	3.15154	0.134174	2.88856	3.41452
1	3.13352	0.135309	2.86832	3.39872
2	3.1155	0.147686	2.82604	3.40496
3	3.09747	0.168852	2.76653	3.42842
4	3.07945	0.195979	2.69534	3.46356
5	3.06143	0.226939	2.61664	3.50622

## Sheet: ED3b
Azithro Days	Fitted mean Log10 Fungal RPM	std.error	conf.low	conf.high
0	2.59397	0.180877	2.23946	2.94848
1	2.72821	0.182514	2.37048	3.08593
2	2.86244	0.200552	2.46937	3.25551
3	2.99667	0.231183	2.54356	3.44979
4	3.13091	0.270158	2.60141	3.66041
5	3.26514	0.314389	2.64895	3.88134
