# Supplementary material for: Empiric azithromycin alters the upper respiratory microbiome and resistome without anti-inflammatory benefit in COVID-19
Source: Nat Microbiol. 2026 Mar 16;11(4):1100–12. doi: 10.1038/s41564-026-02285-8 (PMC13056551; doi:10.1038/s41564-026-02285-8)
Supplement: Supplementary file 10 — Statistical source data. [file 41564_2026_2285_MOESM10_ESM.xlsx]

## Sheet: ED4
Data Points				Measures of Distribution and Effect Size
Group	Timepoint	Log10 SARS-CoV-2 RPM		Timepoint	Feature	Group	Mean	Median	Std Dev	SE	CI_lower	CI_upper	FC Relative to No ABX
No ABX	Day 0-2	1.17482		Day 0-2	Log10 SARS-CoV-2 RPM	Azithro	1.22669	0.509747	1.49133	0.0751323	1.07943	1.37395	1.03664
No ABX	Day 0-2	1.96045		Day 0-2	Log10 SARS-CoV-2 RPM	No ABX	1.18333	0.584311	1.40314	0.0543707	1.07676	1.2899
Other ABX	Day 4-6	0.131915		Day 0-2	Log10 SARS-CoV-2 RPM	Other ABX	1.20746	0.529549	1.45908	0.0733216	1.06375	1.35117	1.02039
Azithro	Day 0-2	0.223865		Day 4-6	Log10 SARS-CoV-2 RPM	Azithro	0.792661	0.158595	1.24603	0.115691	0.565907	1.01941	0.838092
Azithro	Day 0-2	0.8725		Day 4-6	Log10 SARS-CoV-2 RPM	No ABX	0.945793	0.298174	1.21922	0.111299	0.727646	1.16394
Other ABX	Day 4-6	4.41071		Day 4-6	Log10 SARS-CoV-2 RPM	Other ABX	0.904341	0.29575	1.23466	0.124088	0.661128	1.14755	0.956173
Other ABX	Day 4-6	1.6191
Other ABX	Day 4-6	1.0162
No ABX	Day 0-2	1.07987
No ABX	Day 0-2	0
Azithro	Day 0-2	1.1884
Azithro	Day 4-6	0
Azithro	Day 4-6	0.284562
Azithro	Day 4-6	0.0152969
Azithro	Day 0-2	0
No ABX	Day 0-2	2.36181
Azithro	Day 0-2	0.342242
Other ABX	Day 0-2	4.07472
Other ABX	Day 4-6	0.783604
Other ABX	Day 4-6	0.667733
No ABX	Day 0-2	0.839611
No ABX	Day 0-2	0.143431
No ABX	Day 0-2	0.350722
No ABX	Day 0-2	0.066128
Azithro	Day 0-2	0.47983
Other ABX	Day 0-2	2.76218
Azithro	Day 0-2	5.51165
No ABX	Day 0-2	2.83029
Azithro	Day 0-2	1.27793
No ABX	Day 0-2	1.72527
No ABX	Day 0-2	2.17517
No ABX	Day 0-2	0.126433
Azithro	Day 0-2	2.92846
Azithro	Day 0-2	2.29831
Azithro	Day 0-2	0.08322
No ABX	Day 0-2	1.72762
Other ABX	Day 0-2	1.44447
Azithro	Day 4-6	1.5756
Azithro	Day 0-2	0.0622822
No ABX	Day 4-6	0.507856
Other ABX	Day 0-2	0.164353
No ABX	Day 0-2	0.187767
Azithro	Day 0-2	1.8759
Azithro	Day 0-2	0.605305
Other ABX	Day 0-2	2.61455
No ABX	Day 0-2	4.562
Other ABX	Day 0-2	0.73579
No ABX	Day 0-2	4.53246
Other ABX	Day 0-2	0.036881
Other ABX	Day 0-2	0.02799
Other ABX	Day 0-2	1.29562
No ABX	Day 0-2	4.25971
Other ABX	Day 0-2	0.763463
Other ABX	Day 0-2	0.0442747
Azithro	Day 0-2	1.34691
Azithro	Day 0-2	0.587616
Other ABX	Day 0-2	4.69721
No ABX	Day 4-6	0
No ABX	Day 0-2	0.335977
Azithro	Day 0-2	0.163929
Azithro	Day 4-6	0.346615
No ABX	Day 0-2	1.79307
Other ABX	Day 0-2	0.769853
Other ABX	Day 0-2	1.54847
Other ABX	Day 0-2	0.338412
Azithro	Day 0-2	4.15629
No ABX	Day 4-6	NA
No ABX	Day 0-2	0.171937
No ABX	Day 0-2	3.36973
No ABX	Day 0-2	0.201889
Azithro	Day 4-6	0.0510384
Azithro	Day 4-6	0.0473873
No ABX	Day 0-2	0.608832
Azithro	Day 0-2	1.83278
No ABX	Day 0-2	0.63495
Azithro	Day 4-6	0.627673
Other ABX	Day 0-2	0.0170333
No ABX	Day 0-2	0.446555
Other ABX	Day 0-2	0.4439
Other ABX	Day 0-2	0.181844
No ABX	Day 0-2	0.257679
Other ABX	Day 4-6	0.444425
No ABX	Day 4-6	0.074023
No ABX	Day 0-2	4.28592
Other ABX	Day 0-2	4.80812
No ABX	Day 0-2	0.778395
Other ABX	Day 0-2	0
Other ABX	Day 4-6	0
Other ABX	Day 4-6	0.110431
No ABX	Day 0-2	0.467659
Azithro	Day 0-2	1.62237
Azithro	Day 0-2	4.72318
Azithro	Day 0-2	0.0857572
Azithro	Day 0-2	0.57002
Azithro	Day 0-2	0.138611
Azithro	Day 4-6	0.126759
Azithro	Day 0-2	2.66227
Azithro	Day 4-6	1.04537
Azithro	Day 0-2	3.37145
No ABX	Day 0-2	4.83926
No ABX	Day 0-2	1.56298
Azithro	Day 0-2	0.639176
Other ABX	Day 0-2	4.08234
Other ABX	Day 0-2	2.58233
No ABX	Day 0-2	0.541814
Other ABX	Day 0-2	2.03515
No ABX	Day 0-2	1.7464
No ABX	Day 0-2	0.628389
Other ABX	Day 4-6	0.01288
No ABX	Day 0-2	0.225672
Other ABX	Day 0-2	0.154543
Other ABX	Day 0-2	2.80676
Other ABX	Day 0-2	4.16699
Other ABX	Day 0-2	2.18977
Other ABX	Day 4-6	2.63446
Azithro	Day 0-2	0.00861009
Azithro	Day 0-2	0.152325
Azithro	Day 0-2	0.375131
Azithro	Day 0-2	0.0121611
Azithro	Day 0-2	0.19966
Azithro	Day 0-2	0.0674555
No ABX	Day 4-6	0.977705
No ABX	Day 0-2	0.122909
No ABX	Day 0-2	3.61289
No ABX	Day 0-2	1.92043
No ABX	Day 0-2	0.735599
No ABX	Day 4-6	1.73759
No ABX	Day 0-2	0.763127
No ABX	Day 0-2	2.50457
Other ABX	Day 4-6	0.171033
Other ABX	Day 0-2	3.39369
Azithro	Day 4-6	0.122069
Azithro	Day 4-6	4.5331
Azithro	Day 4-6	4.37875
Azithro	Day 0-2	1.69341
Azithro	Day 4-6	0.15919
No ABX	Day 0-2	2.88382
No ABX	Day 0-2	1.54504
No ABX	Day 0-2	0.117927
No ABX	Day 0-2	0.558185
Azithro	Day 0-2	0.0986748
No ABX	Day 0-2	0.213135
Azithro	Day 0-2	3.13437
No ABX	Day 0-2	0.129794
Azithro	Day 0-2	0.0579578
No ABX	Day 0-2	0.0334238
Azithro	Day 4-6	0.154534
Azithro	Day 4-6	0.064458
Azithro	Day 4-6	0.0120404
No ABX	Day 0-2	0.357678
No ABX	Day 4-6	3.49288
No ABX	Day 0-2	0.359835
No ABX	Day 0-2	0.123385
Azithro	Day 0-2	1.00939
No ABX	Day 0-2	0.924231
Other ABX	Day 0-2	2.73426
Other ABX	Day 0-2	2.19722
No ABX	Day 0-2	0.803514
No ABX	Day 0-2	0.591271
Azithro	Day 0-2	4.69742
Azithro	Day 0-2	2.38477
No ABX	Day 0-2	1.86755
No ABX	Day 0-2	1.70486
No ABX	Day 0-2	3.40779
No ABX	Day 0-2	1.9201
Other ABX	Day 4-6	1.04235
No ABX	Day 0-2	0.929523
No ABX	Day 0-2	4.96735
Azithro	Day 4-6	0.00949141
Azithro	Day 4-6	0.0233141
Azithro	Day 4-6	0.0833487
No ABX	Day 0-2	4.4545
Azithro	Day 4-6	0.0283786
No ABX	Day 0-2	1.54317
Other ABX	Day 0-2	0.712393
No ABX	Day 0-2	0.541579
Other ABX	Day 0-2	1.87346
Other ABX	Day 0-2	3.02766
Other ABX	Day 0-2	3.73145
Other ABX	Day 0-2	1.47027
Other ABX	Day 4-6	1.11311
Other ABX	Day 0-2	0.00953514
Azithro	Day 0-2	0.345254
Other ABX	Day 0-2	2.07098
Other ABX	Day 4-6	4.19387
Azithro	Day 0-2	0.622812
Azithro	Day 0-2	0.140858
Azithro	Day 0-2	0.720855
Azithro	Day 0-2	0.280319
Azithro	Day 0-2	0.249487
No ABX	Day 4-6	0.936679
No ABX	Day 0-2	1.22927
No ABX	Day 0-2	2.98126
No ABX	Day 0-2	0.925788
No ABX	Day 4-6	0.763079
No ABX	Day 0-2	1.90008
No ABX	Day 0-2	1.23214
Other ABX	Day 4-6	5.10084
Other ABX	Day 0-2	2.08964
No ABX	Day 0-2	1.42186
Other ABX	Day 0-2	0.62594
Other ABX	Day 0-2	1.1387
Other ABX	Day 0-2	2.4658
Other ABX	Day 0-2	5.6902
No ABX	Day 0-2	4.47504
No ABX	Day 0-2	2.48798
No ABX	Day 0-2	1.01472
No ABX	Day 0-2	0.863069
No ABX	Day 0-2	0.72855
No ABX	Day 0-2	2.44446
No ABX	Day 0-2	1.67323
No ABX	Day 0-2	0.640899
No ABX	Day 0-2	0.716416
No ABX	Day 0-2	0.251893
Azithro	Day 4-6	0.063469
Other ABX	Day 0-2	4.24413
Other ABX	Day 0-2	1.17212
Other ABX	Day 0-2	0.241123
No ABX	Day 0-2	0.611612
No ABX	Day 4-6	2.03327
No ABX	Day 0-2	3.13341
Azithro	Day 0-2	1.41112
Azithro	Day 0-2	0.629439
Azithro	Day 0-2	0.424482
Azithro	Day 0-2	1.28256
No ABX	Day 0-2	5.05387
No ABX	Day 4-6	2.21141
No ABX	Day 0-2	1.27861
No ABX	Day 4-6	1.35051
No ABX	Day 0-2	2.54838
No ABX	Day 0-2	1.45078
Azithro	Day 0-2	0.728751
Other ABX	Day 0-2	0.274158
No ABX	Day 0-2	1.3258
Azithro	Day 0-2	1.01832
Azithro	Day 0-2	0.416641
Other ABX	Day 0-2	0.633652
No ABX	Day 0-2	0.569428
No ABX	Day 0-2	2.01065
No ABX	Day 0-2	2.62691
No ABX	Day 0-2	0.0888022
Azithro	Day 0-2	0.603111
No ABX	Day 0-2	0.266686
Other ABX	Day 0-2	0.212603
Other ABX	Day 0-2	0.623606
Other ABX	Day 4-6	0.0374916
No ABX	Day 4-6	0.136725
Other ABX	Day 4-6	0.244839
Other ABX	Day 0-2	0.0272006
No ABX	Day 4-6	0.126677
Other ABX	Day 0-2	1.34729
Other ABX	Day 0-2	0.0264809
No ABX	Day 0-2	5.34248
Azithro	Day 0-2	2.28575
Azithro	Day 4-6	0.362791
Azithro	Day 4-6	0.0690958
Other ABX	Day 4-6	0.155972
No ABX	Day 0-2	0.0463173
No ABX	Day 0-2	0.464586
No ABX	Day 0-2	5.40057
Other ABX	Day 0-2	1.13616
No ABX	Day 0-2	0.253625
Azithro	Day 0-2	0.0166021
Other ABX	Day 0-2	0.109478
Other ABX	Day 0-2	0.0306311
Azithro	Day 0-2	1.62539
Other ABX	Day 0-2	0.479953
Other ABX	Day 4-6	0.45525
Other ABX	Day 0-2	0.202713
Other ABX	Day 0-2	0.0667685
Other ABX	Day 0-2	2.68908
Other ABX	Day 0-2	0.484298
Other ABX	Day 0-2	0.179465
Azithro	Day 0-2	2.55288
Azithro	Day 0-2	0.177009
Azithro	Day 0-2	0.0200551
No ABX	Day 0-2	0.18713
No ABX	Day 4-6	0.164911
Other ABX	Day 0-2	0.166657
Other ABX	Day 0-2	0.202676
Other ABX	Day 0-2	2.23079
No ABX	Day 0-2	5.14521
Azithro	Day 0-2	1.20291
No ABX	Day 0-2	0.405233
No ABX	Day 4-6	1.1084
Azithro	Day 0-2	0.692836
Azithro	Day 0-2	0.0822555
No ABX	Day 0-2	3.87328
No ABX	Day 0-2	0.0658126
Azithro	Day 0-2	1.70766
No ABX	Day 0-2	0.640353
No ABX	Day 0-2	0.0918092
Azithro	Day 0-2	0.791627
No ABX	Day 0-2	3.46592
Azithro	Day 0-2	0.027071
Azithro	Day 0-2	0.123902
No ABX	Day 0-2	0.0226721
Other ABX	Day 0-2	2.83144
Other ABX	Day 0-2	0.168144
No ABX	Day 0-2	0.264184
Other ABX	Day 0-2	0.20096
Azithro	Day 4-6	0.0852604
No ABX	Day 0-2	0.105507
Azithro	Day 4-6	0.0331807
No ABX	Day 0-2	0.0141424
Other ABX	Day 0-2	0.936811
Other ABX	Day 0-2	0.279508
No ABX	Day 0-2	1.14065
No ABX	Day 4-6	0.552327
Other ABX	Day 0-2	0.0468968
Other ABX	Day 0-2	0.242282
Other ABX	Day 0-2	1.29976
No ABX	Day 0-2	0.110266
Azithro	Day 0-2	0.0166444
Other ABX	Day 0-2	0.724156
Other ABX	Day 0-2	0.566087
Other ABX	Day 0-2	0.0186972
Other ABX	Day 0-2	0.0132298
Other ABX	Day 0-2	0.0836058
Other ABX	Day 0-2	0.0154204
Azithro	Day 0-2	5.89418
Azithro	Day 0-2	4.80687
Azithro	Day 0-2	0.156347
Azithro	Day 0-2	1.49348
No ABX	Day 0-2	1.54058
No ABX	Day 0-2	1.49907
No ABX	Day 0-2	3.57134
No ABX	Day 4-6	1.57266
Other ABX	Day 0-2	0.996279
No ABX	Day 0-2	0.0784921
No ABX	Day 0-2	0.0394072
No ABX	Day 0-2	0.139026
Other ABX	Day 0-2	0.740378
Other ABX	Day 0-2	1.42201
Other ABX	Day 0-2	0.141425
Other ABX	Day 0-2	0.842521
Azithro	Day 0-2	0.085032
Other ABX	Day 4-6	0.285777
Azithro	Day 0-2	0.152052
Azithro	Day 0-2	3.50567
Azithro	Day 0-2	0.105674
Other ABX	Day 0-2	1.4388
No ABX	Day 0-2	3.76564
Other ABX	Day 0-2	0.0200922
No ABX	Day 0-2	0.0274506
No ABX	Day 0-2	1.97351
Other ABX	Day 0-2	0.839785
Other ABX	Day 0-2	1.70663
Other ABX	Day 0-2	1.37596
Azithro	Day 0-2	2.49377
Azithro	Day 0-2	0.232548
Azithro	Day 0-2	0.0789838
Other ABX	Day 4-6	3.56983
No ABX	Day 0-2	2.58429
No ABX	Day 0-2	0.242926
No ABX	Day 0-2	3.32977
No ABX	Day 4-6	2.60703
No ABX	Day 0-2	0.0375959
Azithro	Day 0-2	0.186155
Azithro	Day 0-2	0.0173545
Azithro	Day 0-2	4.57951
Other ABX	Day 0-2	1.60944
Other ABX	Day 0-2	0.0409674
Other ABX	Day 0-2	0.655019
No ABX	Day 0-2	0.388287
Other ABX	Day 0-2	0.0096907
Other ABX	Day 0-2	1.26505
Other ABX	Day 0-2	1.34796
Other ABX	Day 4-6	0.40084
Other ABX	Day 4-6	2.65208
Other ABX	Day 0-2	0.717239
Other ABX	Day 0-2	0.0484474
Other ABX	Day 0-2	0.00457177
Other ABX	Day 4-6	0.0191717
No ABX	Day 0-2	3.96791
No ABX	Day 0-2	0.317606
Azithro	Day 0-2	0.179265
No ABX	Day 0-2	0.125491
Azithro	Day 0-2	0.122813
Azithro	Day 0-2	0.0348027
Other ABX	Day 0-2	0.245085
Other ABX	Day 0-2	0.0187155
Other ABX	Day 0-2	3.49079
Azithro	Day 0-2	0.437538
No ABX	Day 0-2	1.58144
Other ABX	Day 4-6	3.04032
Other ABX	Day 0-2	4.36041
No ABX	Day 0-2	0.462982
Azithro	Day 0-2	2.28121
Azithro	Day 0-2	0.760038
Azithro	Day 0-2	0.0922786
Other ABX	Day 0-2	0.933209
Other ABX	Day 4-6	0.105455
Other ABX	Day 4-6	0.273046
Other ABX	Day 4-6	0.0192438
No ABX	Day 4-6	0.298174
No ABX	Day 0-2	0.121004
No ABX	Day 0-2	0.0657613
No ABX	Day 0-2	0.225097
No ABX	Day 0-2	0.0750732
No ABX	Day 0-2	0.0104672
Azithro	Day 0-2	1.82955
No ABX	Day 0-2	0.222147
No ABX	Day 4-6	0.0522431
No ABX	Day 0-2	0.0273715
Other ABX	Day 0-2	0.0530648
Azithro	Day 0-2	4.64062
Azithro	Day 4-6	3.75378
No ABX	Day 0-2	3.79378
Azithro	Day 4-6	2.30321
No ABX	Day 0-2	4.17586
Azithro	Day 4-6	1.8737
Other ABX	Day 0-2	0.309669
Azithro	Day 4-6	0.300946
No ABX	Day 0-2	0.903905
Other ABX	Day 0-2	0.556804
Azithro	Day 0-2	0.179083
Azithro	Day 0-2	0.444492
No ABX	Day 0-2	1.57384
Azithro	Day 0-2	0.169698
No ABX	Day 0-2	1.91867
Other ABX	Day 0-2	0.187367
Azithro	Day 0-2	0.328149
Azithro	Day 0-2	0.571204
Azithro	Day 0-2	0.0126521
Azithro	Day 0-2	0.0204345
Azithro	Day 0-2	0.0528078
No ABX	Day 0-2	0.942769
No ABX	Day 0-2	1.73281
No ABX	Day 0-2	0.594528
No ABX	Day 0-2	1.8095
No ABX	Day 0-2	4.97388
No ABX	Day 0-2	2.20377
No ABX	Day 4-6	0.263214
Other ABX	Day 0-2	0.0203029
No ABX	Day 0-2	0.0917196
No ABX	Day 0-2	2.56821
No ABX	Day 0-2	0.0460087
No ABX	Day 0-2	0.0462135
Other ABX	Day 0-2	0.0744301
Other ABX	Day 0-2	0.0848671
Other ABX	Day 0-2	0.114974
Other ABX	Day 0-2	0.0855211
Azithro	Day 0-2	4.26181
Azithro	Day 0-2	3.63098
No ABX	Day 0-2	0.036447
No ABX	Day 0-2	1.43625
No ABX	Day 0-2	0.028845
Azithro	Day 0-2	0.10295
No ABX	Day 0-2	3.79494
No ABX	Day 0-2	1.27882
No ABX	Day 0-2	2.57906
No ABX	Day 0-2	3.22306
No ABX	Day 0-2	0.150557
No ABX	Day 0-2	0.061244
Other ABX	Day 0-2	0.378251
Other ABX	Day 0-2	0.369875
Other ABX	Day 0-2	0.127105
Other ABX	Day 4-6	1.12921
Other ABX	Day 0-2	0.450858
Other ABX	Day 0-2	3.38655
Azithro	Day 0-2	2.01241
Other ABX	Day 0-2	1.73614
Other ABX	Day 0-2	0.0191088
Other ABX	Day 0-2	0.0418525
No ABX	Day 0-2	2.58298
Other ABX	Day 0-2	0.320811
Other ABX	Day 0-2	0.0517225
No ABX	Day 0-2	3.68428
No ABX	Day 0-2	0.177009
No ABX	Day 0-2	0.457322
No ABX	Day 0-2	1.70222
No ABX	Day 0-2	0.302033
No ABX	Day 0-2	1.43694
No ABX	Day 0-2	2.21113
No ABX	Day 0-2	0.771799
No ABX	Day 0-2	0.46328
No ABX	Day 0-2	0.374697
Other ABX	Day 0-2	4.62957
No ABX	Day 0-2	1.16105
No ABX	Day 0-2	0.710908
No ABX	Day 0-2	0.407519
No ABX	Day 0-2	2.03396
No ABX	Day 0-2	0.106332
Azithro	Day 0-2	0.44376
Azithro	Day 0-2	0.838958
Azithro	Day 0-2	0.141922
Azithro	Day 0-2	0.0678574
No ABX	Day 0-2	5.09246
Other ABX	Day 0-2	0.706431
No ABX	Day 4-6	1.30743
No ABX	Day 0-2	0.136952
Other ABX	Day 0-2	1.34091
Other ABX	Day 0-2	0.341559
Other ABX	Day 0-2	0.495864
No ABX	Day 0-2	0.221447
Other ABX	Day 0-2	1.82573
Other ABX	Day 0-2	0.113681
Other ABX	Day 0-2	0.238076
No ABX	Day 0-2	2.02145
Other ABX	Day 0-2	0.217085
Other ABX	Day 0-2	0.0388754
No ABX	Day 4-6	0.0972515
No ABX	Day 0-2	1.38431
No ABX	Day 0-2	1.33611
No ABX	Day 0-2	2.75511
Azithro	Day 0-2	0.298352
No ABX	Day 0-2	0.504685
Azithro	Day 0-2	0.330694
Azithro	Day 0-2	0.289376
Azithro	Day 0-2	0.235528
Azithro	Day 0-2	0.387076
Azithro	Day 0-2	0.702306
Azithro	Day 0-2	3.37423
Azithro	Day 0-2	0.269466
No ABX	Day 0-2	1.98398
No ABX	Day 0-2	0.113934
No ABX	Day 0-2	0.189246
No ABX	Day 0-2	0.366573
Azithro	Day 4-6	0.0127743
No ABX	Day 0-2	0.994244
No ABX	Day 0-2	1.00005
No ABX	Day 0-2	0.419756
No ABX	Day 0-2	0.858905
Other ABX	Day 4-6	0.0977511
No ABX	Day 0-2	0.819878
No ABX	Day 0-2	1.25873
No ABX	Day 0-2	0.956589
No ABX	Day 0-2	4.87119
Azithro	Day 0-2	0.0949343
Azithro	Day 0-2	0.26462
No ABX	Day 0-2	1.44056
Azithro	Day 0-2	2.41733
Azithro	Day 0-2	1.498
Azithro	Day 0-2	1.90636
Azithro	Day 0-2	0.594864
Azithro	Day 0-2	0.247787
No ABX	Day 0-2	1.83581
Azithro	Day 0-2	0.674337
Azithro	Day 0-2	3.69393
Azithro	Day 0-2	3.15473
Azithro	Day 0-2	0.0539985
Azithro	Day 0-2	0.0937024
Azithro	Day 0-2	1.71413
Azithro	Day 0-2	0.131546
Azithro	Day 4-6	0.123659
Azithro	Day 4-6	0.404133
Azithro	Day 4-6	0.720451
No ABX	Day 0-2	1.1198
No ABX	Day 0-2	0.33999
Azithro	Day 0-2	5.63399
No ABX	Day 4-6	0.27211
No ABX	Day 0-2	4.39281
No ABX	Day 0-2	4.66487
No ABX	Day 0-2	2.31001
No ABX	Day 4-6	1.27382
No ABX	Day 0-2	1.27718
No ABX	Day 4-6	1.20768
No ABX	Day 0-2	0.132141
No ABX	Day 0-2	0.0860821
No ABX	Day 0-2	0.0183693
No ABX	Day 4-6	2.23169
No ABX	Day 0-2	0.136474
No ABX	Day 0-2	2.32297
No ABX	Day 4-6	1.00201
Other ABX	Day 0-2	0.0501436
Azithro	Day 0-2	0.184117
Azithro	Day 0-2	0.169232
Other ABX	Day 0-2	0.572362
Azithro	Day 4-6	0.464571
Azithro	Day 0-2	0.845707
Azithro	Day 4-6	0.274038
No ABX	Day 0-2	1.09258
No ABX	Day 0-2	1.36667
No ABX	Day 0-2	1.9415
No ABX	Day 0-2	1.50639
No ABX	Day 4-6	0.844269
Azithro	Day 0-2	0.019979
No ABX	Day 0-2	0.119912
Azithro	Day 0-2	0.605025
Azithro	Day 4-6	1.69186
No ABX	Day 0-2	4.7774
Other ABX	Day 0-2	3.93141
Azithro	Day 4-6	0.251588
Other ABX	Day 0-2	3.36978
Other ABX	Day 0-2	1.68086
Other ABX	Day 0-2	0.100176
No ABX	Day 0-2	0.0358273
No ABX	Day 0-2	0.00860017
No ABX	Day 4-6	0.25649
Other ABX	Day 0-2	2.09277
Azithro	Day 0-2	0.954812
Azithro	Day 4-6	0.127294
Azithro	Day 4-6	0.422723
Other ABX	Day 0-2	4.29453
Other ABX	Day 0-2	4.02634
No ABX	Day 0-2	0.0149623
Azithro	Day 0-2	0.0805657
No ABX	Day 0-2	0.0569049
Azithro	Day 0-2	0.00860017
No ABX	Day 0-2	1.48322
No ABX	Day 0-2	0.193125
Other ABX	Day 0-2	2.1054
Other ABX	Day 4-6	1.15082
Azithro	Day 0-2	3.08419
Azithro	Day 0-2	1.83142
Azithro	Day 0-2	0.187692
Other ABX	Day 0-2	4.5027
Azithro	Day 0-2	0.0473717
Azithro	Day 0-2	0.500806
No ABX	Day 0-2	0.13226
No ABX	Day 0-2	0.254587
Other ABX	Day 0-2	0.049218
No ABX	Day 4-6	0.00860017
Other ABX	Day 4-6	0.0728754
Other ABX	Day 0-2	0.0496948
Azithro	Day 0-2	3.3084
Azithro	Day 0-2	0.147623
Azithro	Day 0-2	1.89472
No ABX	Day 0-2	3.20443
Azithro	Day 0-2	0.880308
No ABX	Day 0-2	2.8335
Azithro	Day 0-2	0.859053
Azithro	Day 0-2	0.161534
Azithro	Day 0-2	0.0545635
Other ABX	Day 0-2	1.94625
Azithro	Day 0-2	0.0538642
No ABX	Day 0-2	0.662685
Azithro	Day 4-6	0.76639
Other ABX	Day 4-6	0.272492
Other ABX	Day 4-6	0.177322
Other ABX	Day 0-2	0.0427008
No ABX	Day 4-6	0.0172308
No ABX	Day 0-2	0.53909
Other ABX	Day 0-2	0.0555379
Other ABX	Day 0-2	0.037709
Azithro	Day 0-2	1.27746
Azithro	Day 4-6	0.317263
Azithro	Day 4-6	0.128772
Other ABX	Day 0-2	3.93372
Azithro	Day 4-6	0.321938
Azithro	Day 4-6	3.76208
No ABX	Day 0-2	4.91982
No ABX	Day 0-2	3.02841
Azithro	Day 0-2	2.16694
Azithro	Day 4-6	1.77913
No ABX	Day 4-6	0.0222376
Azithro	Day 0-2	0.956428
Other ABX	Day 0-2	5.21938
Other ABX	Day 0-2	0.0180608
Other ABX	Day 0-2	3.50587
No ABX	Day 0-2	0.0848025
Azithro	Day 0-2	5.04162
Azithro	Day 0-2	2.47116
Azithro	Day 0-2	0.0965536
Other ABX	Day 4-6	2.37003
No ABX	Day 0-2	0.224542
Other ABX	Day 0-2	2.34779
Other ABX	Day 4-6	0.530822
Other ABX	Day 4-6	0.467697
No ABX	Day 0-2	1.87094
No ABX	Day 0-2	4.28002
No ABX	Day 0-2	1.2308
No ABX	Day 0-2	1.86607
No ABX	Day 0-2	0.221637
No ABX	Day 0-2	0.555512
No ABX	Day 0-2	1.41555
No ABX	Day 0-2	0.61069
Azithro	Day 0-2	2.84752
Azithro	Day 0-2	2.83116
Azithro	Day 0-2	0.205464
Azithro	Day 0-2	1.11016
Azithro	Day 0-2	0.09536
Azithro	Day 0-2	0.468758
Other ABX	Day 0-2	0.0515682
No ABX	Day 0-2	0.260339
No ABX	Day 0-2	0.0616814
No ABX	Day 0-2	0.129307
Azithro	Day 4-6	0.050272
Azithro	Day 0-2	0.972583
Other ABX	Day 4-6	1.24017
Other ABX	Day 4-6	0.134662
No ABX	Day 0-2	4.15187
Other ABX	Day 0-2	2.67432
Other ABX	Day 4-6	3.54785
Other ABX	Day 0-2	1.34592
Other ABX	Day 4-6	1.59375
Other ABX	Day 4-6	0.288476
Other ABX	Day 0-2	2.67711
Other ABX	Day 0-2	2.09688
Other ABX	Day 0-2	5.19027
No ABX	Day 0-2	0.93852
Azithro	Day 0-2	1.12969
Azithro	Day 0-2	1.87175
Azithro	Day 0-2	0.235528
Other ABX	Day 0-2	3.30507
Azithro	Day 0-2	0.0791812
Other ABX	Day 0-2	3.02722
Azithro	Day 0-2	0.0334238
Azithro	Day 0-2	0.752048
Azithro	Day 4-6	1.41821
Azithro	Day 4-6	0.0170333
Azithro	Day 4-6	0.198657
Azithro	Day 4-6	0.0558506
Other ABX	Day 0-2	2.6095
Azithro	Day 0-2	3.24108
Azithro	Day 0-2	3.00235
Azithro	Day 0-2	0.518687
Azithro	Day 0-2	1.92483
Other ABX	Day 0-2	3.2285
No ABX	Day 0-2	1.04331
No ABX	Day 0-2	2.50521
Azithro	Day 0-2	0.0606768
No ABX	Day 0-2	0.0823563
Azithro	Day 0-2	1.70163
No ABX	Day 0-2	1.49124
Azithro	Day 0-2	1.58769
No ABX	Day 0-2	0.0477569
No ABX	Day 0-2	0.150496
No ABX	Day 0-2	0.0236074
Other ABX	Day 0-2	2.0502
Other ABX	Day 4-6	0.667143
Other ABX	Day 4-6	0.516665
No ABX	Day 0-2	2.45799
No ABX	Day 4-6	0.878508
No ABX	Day 0-2	0.0609048
No ABX	Day 0-2	1.06696
No ABX	Day 0-2	0.0229837
No ABX	Day 0-2	0.769274
No ABX	Day 0-2	1.35808
No ABX	Day 0-2	0.202707
No ABX	Day 0-2	2.24692
No ABX	Day 0-2	3.35812
No ABX	Day 0-2	1.41976
Other ABX	Day 0-2	2.88551
Other ABX	Day 0-2	3.47756
Other ABX	Day 0-2	0.723437
Other ABX	Day 0-2	0.598435
Other ABX	Day 0-2	0.0453445
No ABX	Day 0-2	2.86756
No ABX	Day 4-6	0.094083
No ABX	Day 0-2	1.88627
No ABX	Day 4-6	0.168256
No ABX	Day 0-2	2.54062
No ABX	Day 0-2	3.81094
No ABX	Day 0-2	1.00898
No ABX	Day 4-6	3.17988
No ABX	Day 0-2	0.562789
No ABX	Day 0-2	0.581521
No ABX	Day 0-2	4.73653
Other ABX	Day 0-2	4.22322
Other ABX	Day 0-2	5.5464
Azithro	Day 0-2	0.926351
Other ABX	Day 0-2	0.241789
No ABX	Day 0-2	3.89892
No ABX	Day 0-2	0.859217
No ABX	Day 0-2	0.236995
Azithro	Day 0-2	0.107921
Other ABX	Day 0-2	3.25937
Other ABX	Day 0-2	1.76147
Other ABX	Day 0-2	2.28394
No ABX	Day 0-2	0.0166765
No ABX	Day 0-2	0.361074
No ABX	Day 0-2	0.565305
No ABX	Day 0-2	0.468345
No ABX	Day 0-2	0.104702
Other ABX	Day 0-2	1.20003
Other ABX	Day 0-2	1.96311
No ABX	Day 0-2	4.986
Azithro	Day 0-2	1.29817
Azithro	Day 0-2	0.475572
Azithro	Day 0-2	0.261687
Azithro	Day 0-2	0.0382489
No ABX	Day 4-6	0.0931772
Azithro	Day 0-2	2.85524
No ABX	Day 0-2	2.5541
No ABX	Day 0-2	1.76388
No ABX	Day 0-2	0.0198472
No ABX	Day 4-6	1.20776
Azithro	Day 4-6	1.18193
Azithro	Day 4-6	1.0065
No ABX	Day 0-2	0.877219
Azithro	Day 4-6	3.57143
Azithro	Day 4-6	4.8067
Azithro	Day 4-6	0.174884
Azithro	Day 0-2	2.45936
Azithro	Day 4-6	1.97954
Azithro	Day 0-2	5.25345
No ABX	Day 0-2	0.320406
No ABX	Day 0-2	0.797592
No ABX	Day 0-2	3.15729
No ABX	Day 0-2	5.67388
No ABX	Day 0-2	0.0527046
Other ABX	Day 0-2	2.03342
Azithro	Day 0-2	0.367707
Azithro	Day 0-2	1.94154
Azithro	Day 0-2	4.5568
Other ABX	Day 0-2	0.0943652
Azithro	Day 0-2	0.0917161
No ABX	Day 0-2	4.55617
No ABX	Day 4-6	3.19243
Azithro	Day 0-2	3.02627
No ABX	Day 0-2	1.52994
No ABX	Day 4-6	0.237128
Other ABX	Day 4-6	4.68874
No ABX	Day 0-2	0.983418
No ABX	Day 4-6	3.33108
Other ABX	Day 4-6	2.33229
No ABX	Day 0-2	0.536965
No ABX	Day 0-2	0.133688
Other ABX	Day 0-2	3.4703
Other ABX	Day 0-2	2.22511
Other ABX	Day 0-2	3.77092
Other ABX	Day 0-2	0.693232
Other ABX	Day 0-2	0.18834
No ABX	Day 0-2	0.137111
No ABX	Day 0-2	4.03614
No ABX	Day 4-6	3.05548
Other ABX	Day 0-2	3.223
Other ABX	Day 0-2	1.86998
Other ABX	Day 0-2	0.0869499
Azithro	Day 4-6	1.67025
Azithro	Day 4-6	2.35361
No ABX	Day 0-2	0.0293691
Other ABX	Day 0-2	1.03253
Other ABX	Day 0-2	0.0990061
Other ABX	Day 0-2	0.0423852
No ABX	Day 0-2	3.5645
Other ABX	Day 0-2	0.6815
Other ABX	Day 0-2	2.59027
Azithro	Day 0-2	0.733885
Azithro	Day 0-2	0.137962
Azithro	Day 0-2	0.0413927
Azithro	Day 4-6	0.262835
Azithro	Day 0-2	0.545646
Azithro	Day 4-6	1.21153
Azithro	Day 4-6	0.0140339
Azithro	Day 0-2	0.144927
Azithro	Day 0-2	1.06844
No ABX	Day 0-2	0.899993
No ABX	Day 4-6	1.14707
No ABX	Day 0-2	0.267535
Other ABX	Day 4-6	0.60364
No ABX	Day 4-6	0.0348318
No ABX	Day 0-2	0.011813
Other ABX	Day 4-6	0.627022
Other ABX	Day 4-6	0.717358
No ABX	Day 0-2	1.50983
No ABX	Day 0-2	2.26278
Other ABX	Day 4-6	0.236658
Other ABX	Day 0-2	5.5065
Other ABX	Day 0-2	3.43113
No ABX	Day 0-2	0.0914102
Other ABX	Day 4-6	0.0169916
No ABX	Day 0-2	0.025094
No ABX	Day 0-2	0.913956
Other ABX	Day 0-2	3.66211
No ABX	Day 0-2	0.094037
Other ABX	Day 4-6	2.61546
No ABX	Day 0-2	4.3704
No ABX	Day 0-2	4.68974
No ABX	Day 0-2	5.61129
No ABX	Day 0-2	3.97035
No ABX	Day 0-2	2.76798
Other ABX	Day 0-2	2.03975
Other ABX	Day 0-2	0.935352
Other ABX	Day 0-2	4.197
Other ABX	Day 4-6	0.077218
No ABX	Day 0-2	5.58165
No ABX	Day 4-6	3.30286
Azithro	Day 0-2	3.8582
Azithro	Day 0-2	3.1485
Azithro	Day 0-2	0.227911
Azithro	Day 0-2	0.153775
Other ABX	Day 0-2	2.58462
Other ABX	Day 4-6	0.141167
Other ABX	Day 0-2	2.8021
Azithro	Day 4-6	4.67508
Other ABX	Day 4-6	3.13695
Azithro	Day 4-6	0.187317
Other ABX	Day 4-6	1.91976
Other ABX	Day 0-2	2.27459
Other ABX	Day 4-6	0.499865
Other ABX	Day 0-2	2.67448
Azithro	Day 0-2	1.04438
Azithro	Day 0-2	1.06241
Azithro	Day 0-2	0.0908416
Other ABX	Day 0-2	2.48497
No ABX	Day 0-2	0.489428
No ABX	Day 0-2	0.264802
Other ABX	Day 0-2	1.84176
No ABX	Day 0-2	0.134498
Other ABX	Day 0-2	0.381593
No ABX	Day 0-2	0.154082
No ABX	Day 0-2	0.982783
No ABX	Day 0-2	1.60751
Azithro	Day 0-2	3.51531
Azithro	Day 0-2	2.11579
Other ABX	Day 0-2	4.39904
Other ABX	Day 0-2	1.62744
No ABX	Day 0-2	1.31368
No ABX	Day 4-6	0.0799718
No ABX	Day 0-2	0.683083
No ABX	Day 0-2	0.152816
Other ABX	Day 4-6	0.974123
No ABX	Day 0-2	2.42325
No ABX	Day 0-2	0.190087
No ABX	Day 0-2	1.61329
No ABX	Day 0-2	0.713596
No ABX	Day 0-2	1.05862
No ABX	Day 0-2	2.48389
No ABX	Day 0-2	1.15874
No ABX	Day 0-2	0.0851505
No ABX	Day 0-2	1.84916
Azithro	Day 0-2	1.74316
Azithro	Day 0-2	4.65946
Azithro	Day 0-2	4.36345
Azithro	Day 0-2	2.18801
Other ABX	Day 0-2	4.85928
No ABX	Day 4-6	3.71797
Other ABX	Day 0-2	0.099713
No ABX	Day 0-2	0.925169
No ABX	Day 4-6	1.51391
No ABX	Day 0-2	0.278302
Other ABX	Day 0-2	2.24947
No ABX	Day 4-6	4.47957
Other ABX	Day 0-2	0.0279163
Azithro	Day 0-2	0.445058
Azithro	Day 0-2	3.0032
Other ABX	Day 0-2	0.672632
Azithro	Day 0-2	1.18468
No ABX	Day 4-6	3.99899
No ABX	Day 0-2	2.02275
Other ABX	Day 0-2	0.146896
Other ABX	Day 0-2	0.0338119
No ABX	Day 4-6	0.0128514
Azithro	Day 0-2	1.20123
Azithro	Day 0-2	0.677383
No ABX	Day 0-2	5.01188
No ABX	Day 0-2	4.83984
No ABX	Day 0-2	3.19202
Other ABX	Day 0-2	0.11206
No ABX	Day 0-2	0.50265
No ABX	Day 4-6	1.8823
No ABX	Day 0-2	0.306843
Other ABX	Day 0-2	2.42659
Other ABX	Day 0-2	1.99486
No ABX	Day 0-2	0.248423
Azithro	Day 0-2	0.118568
Azithro	Day 0-2	0.89237
No ABX	Day 4-6	2.23583
No ABX	Day 0-2	4.66428
No ABX	Day 0-2	2.12499
No ABX	Day 4-6	4.20586
Other ABX	Day 4-6	0.321212
No ABX	Day 0-2	0.577996
No ABX	Day 0-2	0.145928
Azithro	Day 0-2	3.46351
Azithro	Day 0-2	4.20484
No ABX	Day 0-2	2.43522
No ABX	Day 0-2	1.88725
Other ABX	Day 0-2	4.46093
No ABX	Day 0-2	1.36921
No ABX	Day 4-6	0.06902
No ABX	Day 0-2	0.814996
Other ABX	Day 0-2	1.51387
Other ABX	Day 0-2	1.58293
Azithro	Day 0-2	2.23616
Azithro	Day 0-2	3.36684
Azithro	Day 0-2	0.560014
Azithro	Day 0-2	0.322051
Azithro	Day 0-2	2.96291
Azithro	Day 0-2	2.74803
Azithro	Day 0-2	3.35244
Other ABX	Day 0-2	0.171126
Other ABX	Day 0-2	0.487088
Other ABX	Day 0-2	0.609444
Azithro	Day 0-2	0.945289
Azithro	Day 0-2	0.143865
Other ABX	Day 0-2	1.03215
Other ABX	Day 0-2	1.55426
Other ABX	Day 0-2	0.0340093
No ABX	Day 0-2	3.37529
No ABX	Day 0-2	1.58089
Azithro	Day 4-6	1.78921
No ABX	Day 0-2	1.53334
No ABX	Day 0-2	5.17611
No ABX	Day 0-2	0.331866
Other ABX	Day 0-2	0.821856
Other ABX	Day 4-6	1.00194
No ABX	Day 4-6	4.43497
Other ABX	Day 0-2	0.262416
No ABX	Day 0-2	1.72273
No ABX	Day 0-2	0.822276
No ABX	Day 0-2	0.0550361
No ABX	Day 0-2	1.64696
Other ABX	Day 4-6	0.0170333
No ABX	Day 0-2	0.131128
No ABX	Day 0-2	2.24668
Azithro	Day 0-2	2.61109
No ABX	Day 0-2	1.54887
Azithro	Day 0-2	1.43573
Azithro	Day 4-6	0.0555644
No ABX	Day 4-6	2.05515
No ABX	Day 0-2	2.43141
Azithro	Day 0-2	1.038
Azithro	Day 0-2	2.99616
Azithro	Day 4-6	1.28556
No ABX	Day 0-2	5.20403
No ABX	Day 4-6	2.05202
No ABX	Day 0-2	4.56111
Azithro	Day 0-2	0.277682
Azithro	Day 0-2	0.387833
Azithro	Day 0-2	1.45866
Azithro	Day 0-2	1.683
Azithro	Day 4-6	0.496485
Azithro	Day 4-6	0.0969404
No ABX	Day 0-2	2.28565
No ABX	Day 0-2	1.5642
Other ABX	Day 0-2	0.839454
Other ABX	Day 0-2	2.4056
Other ABX	Day 0-2	2.17414
No ABX	Day 0-2	0.906612
No ABX	Day 0-2	0.167682
Other ABX	Day 0-2	0.212685
Other ABX	Day 0-2	0.0334238
No ABX	Day 0-2	2.80461
Azithro	Day 0-2	4.43497
No ABX	Day 0-2	1.73219
No ABX	Day 0-2	0.0253059
Other ABX	Day 0-2	0.502294
No ABX	Day 0-2	0.562382
Other ABX	Day 0-2	4.89878
Other ABX	Day 4-6	1.0693
Other ABX	Day 0-2	2.8399
Other ABX	Day 0-2	1.53284
Other ABX	Day 0-2	0.39176
Other ABX	Day 0-2	0.323388
Other ABX	Day 0-2	0.03825
Other ABX	Day 0-2	0.411864
No ABX	Day 0-2	0.0714035
Azithro	Day 0-2	1.0378
No ABX	Day 0-2	3.05001
No ABX	Day 4-6	0.494422
Other ABX	Day 0-2	3.98447
No ABX	Day 0-2	0.62465
Other ABX	Day 0-2	0.628622
Other ABX	Day 4-6	3.51759
Azithro	Day 4-6	2.75566
No ABX	Day 0-2	1.1715
Other ABX	Day 0-2	1.57273
No ABX	Day 0-2	2.92213
Other ABX	Day 0-2	5.33311
No ABX	Day 0-2	0.077252
No ABX	Day 4-6	0.149688
No ABX	Day 0-2	2.04833
No ABX	Day 0-2	0.432242
No ABX	Day 0-2	3.27012
No ABX	Day 0-2	3.39666
Azithro	Day 0-2	0.0770188
Azithro	Day 0-2	0.0249117
Azithro	Day 0-2	0.0570094
Azithro	Day 0-2	2.78258
Azithro	Day 0-2	0.354787
Azithro	Day 0-2	2.9142
Azithro	Day 0-2	1.89985
Azithro	Day 0-2	0.180405
Azithro	Day 0-2	0.106445
Azithro	Day 0-2	0.137024
No ABX	Day 0-2	1.85946
No ABX	Day 0-2	1.43427
No ABX	Day 0-2	0.272903
No ABX	Day 0-2	0.359899
No ABX	Day 0-2	0.137031
No ABX	Day 0-2	0.977231
Other ABX	Day 0-2	0.912981
Other ABX	Day 0-2	0.196081
Other ABX	Day 0-2	0.396215
Other ABX	Day 0-2	0.190985
Other ABX	Day 0-2	0.023087
Other ABX	Day 0-2	0.0387843
No ABX	Day 0-2	1.20675
No ABX	Day 0-2	0.926404
No ABX	Day 0-2	2.00031
Other ABX	Day 0-2	3.93765
Other ABX	Day 0-2	0.603681
No ABX	Day 0-2	2.59282
No ABX	Day 4-6	0.258118
No ABX	Day 0-2	3.16343
No ABX	Day 0-2	0.571698
No ABX	Day 0-2	1.8086
Azithro	Day 0-2	3.64214
Other ABX	Day 4-6	0.29575
No ABX	Day 0-2	0.0934217
No ABX	Day 4-6	0.187659
No ABX	Day 0-2	0.0522046
Other ABX	Day 4-6	1.07289
No ABX	Day 4-6	0.541689
No ABX	Day 0-2	1.17437
Azithro	Day 0-2	0.0431471
Azithro	Day 0-2	1.51832
Azithro	Day 0-2	2.00159
No ABX	Day 0-2	0.438339
No ABX	Day 0-2	1.79701
No ABX	Day 0-2	2.02345
No ABX	Day 0-2	1.61218
Azithro	Day 0-2	0.64291
No ABX	Day 0-2	0.0955917
No ABX	Day 0-2	0.0249404
No ABX	Day 0-2	0.0222735
Other ABX	Day 0-2	4.12791
Other ABX	Day 0-2	0.0305357
Other ABX	Day 0-2	0.289038
No ABX	Day 0-2	1.7624
Other ABX	Day 0-2	0.890621
No ABX	Day 0-2	0.30448
No ABX	Day 0-2	1.90772
No ABX	Day 0-2	1.10928
Azithro	Day 0-2	0.282488
Azithro	Day 4-6	0.0114271
Azithro	Day 4-6	0.64858
Other ABX	Day 0-2	4.18618
Other ABX	Day 0-2	1.37955
No ABX	Day 0-2	0.528451
No ABX	Day 0-2	0.707603
No ABX	Day 0-2	0.389612
No ABX	Day 0-2	0.739168
No ABX	Day 0-2	0.0557274
Other ABX	Day 0-2	0.825059
Other ABX	Day 0-2	1.01231
Other ABX	Day 0-2	0.182963
Other ABX	Day 0-2	1.72099
Other ABX	Day 0-2	4.09506
No ABX	Day 4-6	2.49127
No ABX	Day 0-2	3.97423
Azithro	Day 4-6	0.158001
No ABX	Day 0-2	0.117756
Azithro	Day 0-2	0.111857
Azithro	Day 0-2	0.424882
Azithro	Day 0-2	0.132773
Azithro	Day 0-2	0.0221652
Azithro	Day 0-2	2.21164
Azithro	Day 0-2	3.13677
No ABX	Day 0-2	1.86613
No ABX	Day 0-2	0.822709
No ABX	Day 0-2	1.89465
No ABX	Day 0-2	1.00581
No ABX	Day 0-2	2.70155
Other ABX	Day 0-2	0.0670331
Azithro	Day 0-2	5.4236
Azithro	Day 0-2	4.11792
Azithro	Day 0-2	2.21086
Azithro	Day 4-6	1.0308
Azithro	Day 4-6	0.179965
Azithro	Day 0-2	0.727486
No ABX	Day 0-2	1.76485
No ABX	Day 0-2	0.0411163
Azithro	Day 4-6	0.136777
Azithro	Day 0-2	4.34057
Azithro	Day 0-2	2.31399
Azithro	Day 0-2	1.72545
Other ABX	Day 0-2	0.449438
Azithro	Day 4-6	0.0569049
Azithro	Day 0-2	4.19405
Azithro	Day 0-2	4.00898
No ABX	Day 0-2	0.49311
Azithro	Day 4-6	0.0289639
No ABX	Day 0-2	0.0184124
Azithro	Day 0-2	3.12166
No ABX	Day 0-2	0.4064
Azithro	Day 0-2	0.260071
Other ABX	Day 0-2	4.79648
Azithro	Day 0-2	0.756506
Azithro	Day 0-2	0.0438408
Azithro	Day 0-2	2.2754
No ABX	Day 0-2	0.0186051
No ABX	Day 0-2	0.0222953
No ABX	Day 0-2	0.399612
Other ABX	Day 0-2	1.80978
Azithro	Day 0-2	2.94162
No ABX	Day 0-2	2.00761
No ABX	Day 4-6	0.565011
Azithro	Day 0-2	2.82843
Azithro	Day 0-2	2.31672
Azithro	Day 0-2	4.87881
Azithro	Day 0-2	5.19939
No ABX	Day 0-2	3.231
Azithro	Day 0-2	0.133861
Azithro	Day 0-2	2.41764
Azithro	Day 0-2	0.647722
Other ABX	Day 0-2	0.431559
Azithro	Day 0-2	0.468347
Azithro	Day 0-2	0.134183
Azithro	Day 0-2	0.436531
Azithro	Day 0-2	0.528028
Azithro	Day 0-2	0.0353539
Azithro	Day 0-2	0.057915
Azithro	Day 0-2	1.52242
Azithro	Day 4-6	0.064166
Other ABX	Day 0-2	3.75676
No ABX	Day 0-2	2.7467
No ABX	Day 0-2	2.79517
No ABX	Day 0-2	1.88121
Other ABX	Day 0-2	2.95883
Other ABX	Day 0-2	4.08007
No ABX	Day 0-2	2.44405
No ABX	Day 0-2	0.111223
No ABX	Day 0-2	0.723358
Other ABX	Day 0-2	3.01161
Other ABX	Day 0-2	2.00495
No ABX	Day 0-2	2.94577
No ABX	Day 0-2	0.0113143
No ABX	Day 4-6	1.56772
No ABX	Day 0-2	5.0781
Other ABX	Day 0-2	3.37847
Other ABX	Day 0-2	4.38096
Other ABX	Day 0-2	1.27821
Other ABX	Day 0-2	1.20068
No ABX	Day 0-2	4.75662
No ABX	Day 0-2	3.86401
No ABX	Day 0-2	3.30933
No ABX	Day 0-2	0.0133827
No ABX	Day 0-2	1.50907
No ABX	Day 0-2	3.0469
No ABX	Day 0-2	2.24837
Other ABX	Day 0-2	2.39206
Other ABX	Day 0-2	0.745453
Azithro	Day 4-6	2.80428
No ABX	Day 0-2	0.948413
No ABX	Day 0-2	0.331861
Azithro	Day 0-2	0.401172
Other ABX	Day 0-2	0.0533139
No ABX	Day 4-6	0.0413927
Other ABX	Day 4-6	1.02816
No ABX	Day 0-2	1.13234
Azithro	Day 0-2	0.229387
Azithro	Day 0-2	0.209404
Azithro	Day 4-6	0.83667
No ABX	Day 0-2	1.44006
No ABX	Day 0-2	0.9898
No ABX	Day 0-2	4.56434
No ABX	Day 0-2	2.46821
Azithro	Day 0-2	0.896713
Azithro	Day 0-2	0.407452
Other ABX	Day 0-2	0.0470892
No ABX	Day 0-2	4.5593
No ABX	Day 4-6	0.0122191
No ABX	Day 0-2	0.0306764
Other ABX	Day 0-2	0.0253059
Azithro	Day 0-2	4.6299
Other ABX	Day 0-2	0.176893
Other ABX	Day 0-2	0.0817436
Azithro	Day 4-6	2.26764
Other ABX	Day 0-2	0.148754
Other ABX	Day 4-6	0.0863598
Other ABX	Day 0-2	0.15184
Azithro	Day 0-2	0.0826471
Azithro	Day 0-2	1.02221
No ABX	Day 0-2	2.30151
Azithro	Day 4-6	1.75691
No ABX	Day 0-2	1.49231
No ABX	Day 4-6	0.0312062
Azithro	Day 0-2	0.0673581
No ABX	Day 4-6	0.0777563
No ABX	Day 4-6	0.318509
Azithro	Day 4-6	0.527913
No ABX	Day 0-2	0.232901
Azithro	Day 0-2	0.021887
Azithro	Day 0-2	0.364577
Azithro	Day 0-2	0.0314792
No ABX	Day 0-2	0.0252078
Azithro	Day 4-6	0.417756
Azithro	Day 0-2	5.43572
Azithro	Day 0-2	2.51484
Azithro	Day 0-2	2.66071
Azithro	Day 0-2	0.781509
Azithro	Day 4-6	4.40355
Other ABX	Day 0-2	3.28482
Other ABX	Day 4-6	4.13173
No ABX	Day 0-2	0.411759
Other ABX	Day 4-6	0.0589323
No ABX	Day 0-2	0.0215647
Other ABX	Day 0-2	2.15819
No ABX	Day 0-2	0.0302679
No ABX	Day 0-2	0.0488837
No ABX	Day 0-2	0.731568
No ABX	Day 0-2	2.40543
Other ABX	Day 4-6	1.48215
Azithro	Day 0-2	4.16206
Azithro	Day 0-2	4.73392
No ABX	Day 0-2	2.6088
Other ABX	Day 4-6	1.17298
Azithro	Day 0-2	0.756125
Azithro	Day 0-2	4.57863
No ABX	Day 0-2	2.59904
No ABX	Day 0-2	0.0533124
No ABX	Day 0-2	0.0143314
Other ABX	Day 0-2	0.17728
Other ABX	Day 4-6	1.19622
No ABX	Day 0-2	2.96324
No ABX	Day 4-6	2.66965
Other ABX	Day 0-2	5.06119
Other ABX	Day 0-2	1.67452
Azithro	Day 0-2	2.13129
Azithro	Day 0-2	0.0927015
No ABX	Day 0-2	0.587101
Azithro	Day 0-2	0.0393978
No ABX	Day 0-2	1.75955
No ABX	Day 0-2	2.2809
Other ABX	Day 0-2	0.0411168
Other ABX	Day 0-2	0.37456
Azithro	Day 0-2	0.0192559
No ABX	Day 4-6	3.90936
Azithro	Day 0-2	1.26861
Azithro	Day 0-2	1.18873
Azithro	Day 0-2	0.0107944
No ABX	Day 0-2	0.0368241
No ABX	Day 0-2	2.8758
Other ABX	Day 4-6	0.539856
No ABX	Day 0-2	0.0172878
No ABX	Day 4-6	0.50796
No ABX	Day 0-2	0.133714
No ABX	Day 0-2	0.400229
No ABX	Day 0-2	0.0192367
No ABX	Day 0-2	1.1791
Azithro	Day 0-2	5.5137
Azithro	Day 0-2	2.50234
No ABX	Day 0-2	2.65901
Azithro	Day 0-2	1.60753
No ABX	Day 4-6	1.55334
Other ABX	Day 0-2	1.82909
No ABX	Day 0-2	3.16479
Other ABX	Day 0-2	0.98848
Other ABX	Day 0-2	0.772247
Other ABX	Day 0-2	1.70777
Other ABX	Day 0-2	0.63803
Other ABX	Day 0-2	0.49011
Other ABX	Day 0-2	0.202008
Other ABX	Day 0-2	0.152943
Other ABX	Day 0-2	0.0224099
Other ABX	Day 0-2	0.0300529
Azithro	Day 0-2	3.06042
Azithro	Day 0-2	3.28052
Azithro	Day 0-2	0.998876
Azithro	Day 0-2	1.57799
No ABX	Day 0-2	3.78255
No ABX	Day 4-6	1.71835
No ABX	Day 0-2	2.767
Other ABX	Day 0-2	0.817429
No ABX	Day 0-2	0.652166
Azithro	Day 0-2	5.31229
Azithro	Day 0-2	0.462846
No ABX	Day 4-6	3.66574
No ABX	Day 0-2	0.142318
No ABX	Day 4-6	0.169839
Azithro	Day 4-6	0.177655
No ABX	Day 0-2	0.126976
Azithro	Day 0-2	3.08895
Azithro	Day 0-2	0.162055
Azithro	Day 0-2	0.557101
Other ABX	Day 0-2	0.133025
Other ABX	Day 0-2	0.0854532
No ABX	Day 0-2	0.340976
No ABX	Day 4-6	0.665315
No ABX	Day 0-2	0.174929
No ABX	Day 4-6	1.18384
No ABX	Day 0-2	0.283945
No ABX	Day 4-6	0.0477559
No ABX	Day 0-2	0.0396302
Other ABX	Day 0-2	0.0158672
No ABX	Day 0-2	4.47879
No ABX	Day 0-2	2.70561
No ABX	Day 0-2	2.64273
No ABX	Day 0-2	4.7481
No ABX	Day 4-6	0.442704
No ABX	Day 0-2	1.63096
No ABX	Day 0-2	2.20681
No ABX	Day 4-6	0.283601
No ABX	Day 0-2	0.780002
Other ABX	Day 0-2	0.0356097
Other ABX	Day 4-6	2.02895
Other ABX	Day 4-6	0.122771
Azithro	Day 0-2	0.979391
Azithro	Day 0-2	3.69324
Azithro	Day 4-6	4.21217
Other ABX	Day 0-2	0.0594571
Other ABX	Day 0-2	0.0732575
No ABX	Day 0-2	1.49665
No ABX	Day 0-2	0.628451
Other ABX	Day 0-2	0.0359627
Other ABX	Day 0-2	0.192321
Other ABX	Day 0-2	1.25226
No ABX	Day 0-2	0.985765
Other ABX	Day 0-2	0.206096
No ABX	Day 0-2	1.26436
No ABX	Day 0-2	2.36106
Other ABX	Day 0-2	0.705865
No ABX	Day 0-2	0.271695
No ABX	Day 0-2	0.173071
No ABX	Day 0-2	0.209372
Other ABX	Day 0-2	0.022029
Other ABX	Day 4-6	0.168255
Azithro	Day 4-6	0.0143096
Other ABX	Day 0-2	0.610434
Azithro	Day 0-2	0.303308
No ABX	Day 0-2	0.101104
Azithro	Day 4-6	1.53985
No ABX	Day 4-6	2.79705
No ABX	Day 0-2	1.07396
Other ABX	Day 0-2	0.485078
Other ABX	Day 4-6	0.22317
Other ABX	Day 4-6	0.281251
No ABX	Day 0-2	2.86464
No ABX	Day 0-2	0.0651182
No ABX	Day 4-6	0.0259375
No ABX	Day 0-2	0.100778
Azithro	Day 4-6	0.0275069
Azithro	Day 4-6	0.0534926
No ABX	Day 0-2	2.61485
Azithro	Day 0-2	0.19615
Other ABX	Day 4-6	1.76713
Other ABX	Day 4-6	0.0229174
No ABX	Day 0-2	0.0145344
No ABX	Day 0-2	0.0248544
No ABX	Day 4-6	1.22136
Azithro	Day 0-2	3.49542
Azithro	Day 4-6	3.47456
Other ABX	Day 0-2	1.69771
Other ABX	Day 0-2	2.34916
Azithro	Day 0-2	0.451159
No ABX	Day 0-2	0.178147
Azithro	Day 0-2	4.34305
No ABX	Day 0-2	2.87008
Other ABX	Day 0-2	2.56075
Other ABX	Day 0-2	0.424122
Other ABX	Day 0-2	0.263813
Azithro	Day 0-2	1.27814
No ABX	Day 0-2	2.04075
Other ABX	Day 0-2	1.27904
Other ABX	Day 0-2	1.8418
Other ABX	Day 0-2	3.20107
Other ABX	Day 0-2	0.630752
Other ABX	Day 4-6	0.0970452
No ABX	Day 0-2	0.120077
No ABX	Day 4-6	0.149151
No ABX	Day 0-2	0.342169
No ABX	Day 0-2	0.0835222
No ABX	Day 0-2	0.607319
No ABX	Day 0-2	0.591365
No ABX	Day 0-2	0.0439435
No ABX	Day 0-2	0.30685
No ABX	Day 0-2	2.15739
No ABX	Day 0-2	1.43642
No ABX	Day 0-2	0.506647
No ABX	Day 0-2	0.285825
No ABX	Day 0-2	0.0235334
No ABX	Day 4-6	0.0122747
No ABX	Day 0-2	1.68504
No ABX	Day 0-2	0.143297
No ABX	Day 0-2	0.0698352
No ABX	Day 0-2	0.282821
No ABX	Day 0-2	1.18902
Other ABX	Day 0-2	5.25193
No ABX	Day 0-2	0.28648
No ABX	Day 4-6	0.0297091
No ABX	Day 0-2	0.077762
Azithro	Day 0-2	0.383685
No ABX	Day 0-2	0.134677
No ABX	Day 0-2	0.123408
Other ABX	Day 0-2	0.125583
No ABX	Day 0-2	0.0143213
No ABX	Day 0-2	0.108601
Azithro	Day 0-2	0.0386564
No ABX	Day 0-2	2.66499
Other ABX	Day 0-2	0.014208
Other ABX	Day 0-2	1.19798
Azithro	Day 0-2	4.13237
Other ABX	Day 0-2	2.02588
Other ABX	Day 0-2	0.648513
Other ABX	Day 0-2	2.12384
No ABX	Day 0-2	0.920349
No ABX	Day 0-2	0.776823
No ABX	Day 4-6	0.306016
No ABX	Day 0-2	2.11664
Other ABX	Day 0-2	0.319285
No ABX	Day 0-2	0.278069
No ABX	Day 0-2	4.17395
Other ABX	Day 0-2	0.225272
No ABX	Day 0-2	0.406821
No ABX	Day 0-2	0.0871474
No ABX	Day 0-2	1.05766
No ABX	Day 4-6	0.399998
Other ABX	Day 4-6	0.172042
Azithro	Day 0-2	0.397709
Azithro	Day 0-2	0.396723
Azithro	Day 0-2	0.448012
No ABX	Day 4-6	1.21611
Other ABX	Day 4-6	0.0868888
No ABX	Day 4-6	1.98714
Azithro	Day 0-2	1.50852
No ABX	Day 0-2	0.731937
No ABX	Day 0-2	2.66594
No ABX	Day 0-2	0.523946
No ABX	Day 0-2	0.86307
No ABX	Day 0-2	0.0645836
Azithro	Day 0-2	0.0901593
Azithro	Day 0-2	0.0299286
Azithro	Day 0-2	0.807548
No ABX	Day 0-2	0.381023
No ABX	Day 4-6	0.177096
No ABX	Day 0-2	0.2827
No ABX	Day 4-6	0.0608949
No ABX	Day 0-2	0.962877
Other ABX	Day 4-6	0.0103432
No ABX	Day 0-2	0.133251
No ABX	Day 0-2	0.852685
No ABX	Day 0-2	3.34499
No ABX	Day 0-2	0.953026
Azithro	Day 4-6	1.70066
No ABX	Day 0-2	0.44049
Other ABX	Day 0-2	3.73937
No ABX	Day 4-6	0.4433
No ABX	Day 0-2	4.16716
Azithro	Day 0-2	5.21147
