# Supplementary material for: Empiric azithromycin alters the upper respiratory microbiome and resistome without anti-inflammatory benefit in COVID-19
Source: Nat Microbiol. 2026 Mar 16;11(4):1100–12. doi: 10.1038/s41564-026-02285-8 (PMC13056551; doi:10.1038/s41564-026-02285-8)
Supplement: Supplementary file 11 — Statistical source data. [file 41564_2026_2285_MOESM11_ESM.xlsx]

## Sheet: ED5a
Data Points			Measures of Distribution and Effect Size
Timepoint	Percentage MLS ARGs of Resistome		Group	Mean	Median	Std Dev	n	SE	CI_lower	CI_upper	FC
5 ± 1 Days of Exposure	17.0455		5 ± 1 Days of Exposure	34.5765	27.0833	26.8718	50	3.80025	27.128	42.0249	1.05047
7-10 Days After Cessation	24.3902		7-10 Days After Cessation	32.9151	34.1119	26.8499	12	7.7509	17.7233	48.1069
5 ± 1 Days of Exposure	10.2564
5 ± 1 Days of Exposure	16.5969
5 ± 1 Days of Exposure	78.9474
5 ± 1 Days of Exposure	21
5 ± 1 Days of Exposure	74.7253
5 ± 1 Days of Exposure	87.8378
5 ± 1 Days of Exposure	0
5 ± 1 Days of Exposure	4
5 ± 1 Days of Exposure	58.1395
5 ± 1 Days of Exposure	60
5 ± 1 Days of Exposure	0
5 ± 1 Days of Exposure	7.09677
5 ± 1 Days of Exposure	81.5385
5 ± 1 Days of Exposure	18.1818
5 ± 1 Days of Exposure	39.6152
7-10 Days After Cessation	37.5
5 ± 1 Days of Exposure	9.30233
5 ± 1 Days of Exposure	69.8925
5 ± 1 Days of Exposure	0
5 ± 1 Days of Exposure	21.0526
7-10 Days After Cessation	5.55556
5 ± 1 Days of Exposure	11.1111
7-10 Days After Cessation	30.7238
5 ± 1 Days of Exposure	57.1429
5 ± 1 Days of Exposure	65.6716
7-10 Days After Cessation	51.2605
5 ± 1 Days of Exposure	11.7647
5 ± 1 Days of Exposure	31.5789
5 ± 1 Days of Exposure	48.1884
5 ± 1 Days of Exposure	23.5714
5 ± 1 Days of Exposure	14
7-10 Days After Cessation	23.0769
5 ± 1 Days of Exposure	0
5 ± 1 Days of Exposure	3.7037
5 ± 1 Days of Exposure	25.5952
5 ± 1 Days of Exposure	28.5714
7-10 Days After Cessation	0
5 ± 1 Days of Exposure	48.3871
5 ± 1 Days of Exposure	14.4578
5 ± 1 Days of Exposure	23.0769
5 ± 1 Days of Exposure	16.129
7-10 Days After Cessation	97.7273
5 ± 1 Days of Exposure	51.2712
5 ± 1 Days of Exposure	50
5 ± 1 Days of Exposure	31.5457
5 ± 1 Days of Exposure	61.025
5 ± 1 Days of Exposure	2.77778
5 ± 1 Days of Exposure	58.1427
7-10 Days After Cessation	39.6277
5 ± 1 Days of Exposure	38.2086
5 ± 1 Days of Exposure	58.7705
5 ± 1 Days of Exposure	40
5 ± 1 Days of Exposure	16.1692
5 ± 1 Days of Exposure	0
7-10 Days After Cessation	37.5
5 ± 1 Days of Exposure	65.3017
5 ± 1 Days of Exposure	71.7172
7-10 Days After Cessation	0
7-10 Days After Cessation	47.619
5 ± 1 Days of Exposure	85.7143

## Sheet: ED5b
participant_id	Percent of Resistome MLS (%)	Days since Azithro Stopage
8	17.0455	1
8	24.3902	8
8	10.2564	22
11	78.9474	2
11	21	11
17	87.8378	4
10	60	5
7	7.09677	11
11	81.5385	4
11	18.1818	25
5	37.5	10
8	9.30233	15
10	69.8925	2
19	0	11
25	21.0526	3
25	5.55556	10
25	11.1111	17
6	30.7238	10
18	57.1429	25
20	65.6716	1
20	51.2605	8
9	11.7647	4
4	48.1884	13
4	23.5714	27
13	14	5
12	23.0769	10
15	0	17
24	3.7037	2
13	25.5952	4
15	0	9
15	48.3871	1
2	23.0769	4
22	16.129	2
22	97.7273	9
26	51.2712	2
26	50	12
12	61.025	3
21	2.77778	4
1	58.1427	3
23	39.6277	10
3	58.7705	2
11	16.1692	18
14	0	3
3	37.5	9
3	65.3017	30
16	0	9
24	47.619	9

## Sheet: ED5c
participant_id	Number of MLS Genes	Days since Azithro Stopage
8	2	1
8	2	8
8	2	22
11	2	2
11	2	11
17	4	4
10	1	5
7	1	11
11	2	4
11	1	25
5	1	10
8	2	15
10	4	2
19	0	11
25	2	3
25	1	10
25	1	17
6	4	10
18	2	25
20	2	1
20	6	8
9	1	4
4	4	13
4	1	27
13	3	5
12	1	10
15	0	17
24	1	2
13	3	4
15	0	9
15	2	1
2	3	4
22	2	2
22	5	9
26	3	2
26	2	12
12	4	3
21	1	4
1	3	3
23	2	10
3	5	2
11	1	18
14	0	3
3	3	9
3	3	30
16	0	9
24	4	9
