# Supplementary material for: Empiric azithromycin alters the upper respiratory microbiome and resistome without anti-inflammatory benefit in COVID-19
Source: Nat Microbiol. 2026 Mar 16;11(4):1100–12. doi: 10.1038/s41564-026-02285-8 (PMC13056551; doi:10.1038/s41564-026-02285-8)
Supplement: Supplementary file 12 — Statistical source data. [file 41564_2026_2285_MOESM12_ESM.xlsx]

## Sheet: ED6a
Days of Azithromycin	Disease Severity Group	MLS ARG richness
0	TG 1-3	2
0	TG 1-3	1
0	TG 1-3	1
0	TG 1-3	1
0	TG 1-3	1
0	TG 1-3	3
0	TG 1-3	2
0	TG 1-3	3
0	TG 1-3	1
0	TG 1-3	1
0	TG 1-3	1
0	TG 1-3	1
0	TG 1-3	3
0	TG 1-3	1
0	TG 1-3	2
0	TG 1-3	1
0	TG 1-3	2
0	TG 1-3	2
0	TG 1-3	1
0	TG 1-3	1
0	TG 1-3	1
0	TG 1-3	1
0	TG 1-3	2
0	TG 1-3	2
0	TG 1-3	2
0	TG 1-3	2
0	TG 1-3	3
0	TG 1-3	1
0	TG 1-3	2
0	TG 1-3	1
0	TG 1-3	2
0	TG 1-3	1
0	TG 1-3	1
0	TG 1-3	1
0	TG 1-3	1
0	TG 1-3	1
0	TG 1-3	1
0	TG 1-3	1
0	TG 1-3	2
0	TG 1-3	2
0	TG 1-3	1
0	TG 1-3	1
0	TG 1-3	1
0	TG 1-3	1
0	TG 1-3	1
0	TG 1-3	1
0	TG 1-3	1
0	TG 1-3	3
0	TG 1-3	1
0	TG 1-3	1
0	TG 1-3	1
0	TG 1-3	2
0	TG 1-3	1
0	TG 1-3	1
0	TG 1-3	1
0	TG 1-3	1
0	TG 1-3	1
0	TG 1-3	2
0	TG 1-3	1
0	TG 1-3	3
0	TG 1-3	1
0	TG 1-3	3
0	TG 1-3	1
0	TG 1-3	1
0	TG 1-3	4
0	TG 1-3	1
0	TG 1-3	1
0	TG 1-3	1
0	TG 1-3	2
0	TG 1-3	2
0	TG 1-3	1
0	TG 1-3	1
0	TG 1-3	2
0	TG 1-3	2
0	TG 1-3	1
0	TG 1-3	4
0	TG 1-3	1
0	TG 1-3	2
0	TG 1-3	2
0	TG 1-3	2
0	TG 1-3	4
0	TG 1-3	1
0	TG 1-3	2
0	TG 1-3	2
0	TG 1-3	2
0	TG 1-3	1
0	TG 1-3	2
0	TG 1-3	3
0	TG 1-3	5
0	TG 1-3	1
0	TG 1-3	1
0	TG 1-3	2
0	TG 1-3	4
0	TG 1-3	1
0	TG 1-3	1
0	TG 1-3	1
0	TG 1-3	3
0	TG 1-3	1
0	TG 1-3	3
0	TG 1-3	1
0	TG 1-3	2
0	TG 1-3	1
0	TG 1-3	1
0	TG 1-3	4
0	TG 1-3	1
0	TG 1-3	1
0	TG 1-3	3
0	TG 1-3	2
0	TG 1-3	3
0	TG 1-3	1
0	TG 1-3	3
0	TG 1-3	2
0	TG 1-3	2
0	TG 1-3	1
0	TG 1-3	1
0	TG 1-3	1
0	TG 1-3	1
0	TG 1-3	2
0	TG 1-3	2
0	TG 1-3	1
0	TG 1-3	2
0	TG 1-3	3
0	TG 1-3	2
0	TG 1-3	3
0	TG 1-3	4
0	TG 1-3	1
0	TG 1-3	2
0	TG 1-3	1
0	TG 1-3	2
0	TG 1-3	1
0	TG 1-3	4
0	TG 1-3	2
0	TG 1-3	3
0	TG 1-3	2
0	TG 1-3	3
0	TG 1-3	1
0	TG 1-3	1
0	TG 1-3	3
0	TG 1-3	1
0	TG 1-3	1
0	TG 1-3	2
0	TG 1-3	2
0	TG 1-3	1
0	TG 1-3	1
0	TG 1-3	2
0	TG 1-3	1
0	TG 1-3	1
0	TG 1-3	2
0	TG 1-3	2
0	TG 1-3	1
0	TG 1-3	2
0	TG 1-3	1
0	TG 1-3	1
0	TG 1-3	3
0	TG 1-3	2
0	TG 1-3	2
0	TG 1-3	3
0	TG 1-3	4
0	TG 1-3	2
0	TG 1-3	1
0	TG 1-3	1
0	TG 1-3	1
0	TG 1-3	1
0	TG 1-3	1
0	TG 1-3	1
0	TG 1-3	3
0	TG 1-3	1
0	TG 1-3	1
0	TG 1-3	1
0	TG 1-3	3
0	TG 1-3	1
0	TG 1-3	2
0	TG 1-3	1
0	TG 1-3	1
0	TG 1-3	1
0	TG 1-3	1
0	TG 1-3	3
0	TG 1-3	2
0	TG 1-3	3
0	TG 1-3	1
0	TG 1-3	3
0	TG 1-3	1
0	TG 1-3	2
0	TG 1-3	2
0	TG 1-3	4
0	TG 1-3	1
0	TG 1-3	3
0	TG 1-3	2
0	TG 1-3	2
0	TG 1-3	1
0	TG 1-3	1
0	TG 1-3	2
0	TG 1-3	1
0	TG 1-3	2
0	TG 1-3	2
0	TG 1-3	1
0	TG 1-3	2
0	TG 1-3	4
0	TG 1-3	1
0	TG 1-3	1
0	TG 1-3	2
0	TG 1-3	4
0	TG 1-3	2
0	TG 1-3	2
0	TG 1-3	1
0	TG 1-3	2
0	TG 1-3	1
0	TG 1-3	1
0	TG 1-3	2
0	TG 1-3	2
0	TG 1-3	1
0	TG 1-3	2
0	TG 1-3	2
0	TG 1-3	3
0	TG 1-3	3
0	TG 1-3	2
0	TG 1-3	2
0	TG 1-3	2
0	TG 1-3	5
0	TG 1-3	2
0	TG 1-3	1
0	TG 1-3	4
0	TG 1-3	3
0	TG 1-3	1
0	TG 1-3	4
0	TG 1-3	4
0	TG 1-3	1
0	TG 1-3	3
0	TG 1-3	1
0	TG 1-3	3
0	TG 1-3	3
0	TG 1-3	2
0	TG 1-3	2
0	TG 1-3	2
0	TG 1-3	2
0	TG 1-3	3
0	TG 1-3	5
0	TG 1-3	3
0	TG 1-3	4
0	TG 1-3	2
0	TG 1-3	3
0	TG 1-3	1
0	TG 1-3	3
0	TG 1-3	1
0	TG 1-3	2
0	TG 1-3	1
0	TG 1-3	1
0	TG 1-3	1
0	TG 1-3	4
0	TG 1-3	1
0	TG 1-3	3
0	TG 1-3	5
0	TG 1-3	2
0	TG 1-3	1
0	TG 1-3	3
0	TG 1-3	3
0	TG 1-3	1
0	TG 1-3	1
0	TG 1-3	3
0	TG 1-3	1
0	TG 1-3	1
0	TG 1-3	4
0	TG 1-3	4
0	TG 1-3	3
0	TG 1-3	2
0	TG 1-3	1
0	TG 1-3	1
0	TG 1-3	1
0	TG 1-3	1
0	TG 1-3	1
0	TG 1-3	2
0	TG 1-3	2
0	TG 1-3	1
0	TG 1-3	2
0	TG 1-3	6
0	TG 1-3	1
0	TG 1-3	3
0	TG 1-3	2
0	TG 1-3	4
0	TG 1-3	3
0	TG 1-3	1
0	TG 1-3	3
0	TG 1-3	1
0	TG 1-3	2
0	TG 1-3	1
0	TG 1-3	2
0	TG 1-3	2
0	TG 1-3	1
0	TG 1-3	3
0	TG 1-3	3
0	TG 1-3	2
0	TG 1-3	3
0	TG 1-3	5
0	TG 1-3	1
0	TG 1-3	1
0	TG 1-3	2
0	TG 1-3	1
0	TG 1-3	2
0	TG 1-3	1
0	TG 1-3	2
0	TG 1-3	2
0	TG 1-3	1
0	TG 1-3	1
0	TG 1-3	1
0	TG 1-3	1
0	TG 1-3	1
0	TG 1-3	2
0	TG 1-3	1
0	TG 1-3	3
0	TG 1-3	3
0	TG 1-3	1
0	TG 1-3	1
0	TG 1-3	1
0	TG 1-3	1
0	TG 1-3	1
0	TG 1-3	1
0	TG 1-3	1
0	TG 1-3	2
0	TG 1-3	1
0	TG 1-3	3
0	TG 1-3	2
0	TG 1-3	1
0	TG 1-3	3
0	TG 1-3	3
0	TG 1-3	1
0	TG 1-3	1
0	TG 1-3	1
0	TG 1-3	2
0	TG 1-3	2
0	TG 1-3	2
0	TG 1-3	2
0	TG 1-3	1
0	TG 1-3	2
0	TG 1-3	1
0	TG 1-3	1
0	TG 1-3	1
0	TG 1-3	1
0	TG 1-3	2
0	TG 1-3	2
0	TG 1-3	3
0	TG 1-3	5
0	TG 1-3	1
0	TG 1-3	1
0	TG 1-3	1
0	TG 1-3	2
0	TG 1-3	1
0	TG 1-3	1
0	TG 1-3	1
0	TG 1-3	1
0	TG 1-3	1
0	TG 1-3	4
0	TG 1-3	3
0	TG 1-3	1
0	TG 1-3	2
1	TG 1-3	2
1	TG 1-3	2
1	TG 1-3	3
1	TG 1-3	3
1	TG 1-3	1
1	TG 1-3	3
1	TG 1-3	3
1	TG 1-3	1
1	TG 1-3	1
1	TG 1-3	3
1	TG 1-3	1
1	TG 1-3	4
1	TG 1-3	3
1	TG 1-3	1
1	TG 1-3	1
1	TG 1-3	1
1	TG 1-3	5
1	TG 1-3	2
1	TG 1-3	1
1	TG 1-3	3
1	TG 1-3	4
1	TG 1-3	3
1	TG 1-3	2
1	TG 1-3	1
1	TG 1-3	1
1	TG 1-3	2
1	TG 1-3	3
1	TG 1-3	3
1	TG 1-3	1
1	TG 1-3	2
1	TG 1-3	1
1	TG 1-3	1
1	TG 1-3	3
1	TG 1-3	5
1	TG 1-3	1
1	TG 1-3	3
1	TG 1-3	1
1	TG 1-3	7
1	TG 1-3	2
1	TG 1-3	2
1	TG 1-3	2
1	TG 1-3	1
1	TG 1-3	2
1	TG 1-3	4
1	TG 1-3	2
2	TG 1-3	1
2	TG 1-3	1
2	TG 1-3	1
2	TG 1-3	2
2	TG 1-3	2
2	TG 1-3	1
2	TG 1-3	2
2	TG 1-3	2
2	TG 1-3	2
2	TG 1-3	1
2	TG 1-3	4
2	TG 1-3	2
2	TG 1-3	1
2	TG 1-3	3
2	TG 1-3	1
2	TG 1-3	3
2	TG 1-3	4
2	TG 1-3	2
2	TG 1-3	1
2	TG 1-3	1
2	TG 1-3	1
3	TG 1-3	2
3	TG 1-3	4
4	TG 1-3	1
4	TG 1-3	4
4	TG 1-3	1
4	TG 1-3	2
4	TG 1-3	1
4	TG 1-3	2
4	TG 1-3	4
4	TG 1-3	1
4	TG 1-3	5
4	TG 1-3	2
4	TG 1-3	3
5	TG 1-3	5
0	TG 4-5	2
0	TG 4-5	1
0	TG 4-5	1
0	TG 4-5	1
0	TG 4-5	1
0	TG 4-5	2
0	TG 4-5	3
0	TG 4-5	3
0	TG 4-5	2
0	TG 4-5	2
0	TG 4-5	2
0	TG 4-5	1
0	TG 4-5	1
0	TG 4-5	2
0	TG 4-5	2
0	TG 4-5	2
0	TG 4-5	1
0	TG 4-5	1
0	TG 4-5	1
0	TG 4-5	1
0	TG 4-5	2
0	TG 4-5	1
0	TG 4-5	1
0	TG 4-5	1
0	TG 4-5	3
0	TG 4-5	1
0	TG 4-5	1
0	TG 4-5	2
0	TG 4-5	1
0	TG 4-5	2
0	TG 4-5	1
0	TG 4-5	2
0	TG 4-5	1
0	TG 4-5	1
0	TG 4-5	3
0	TG 4-5	1
0	TG 4-5	3
0	TG 4-5	2
0	TG 4-5	1
0	TG 4-5	1
0	TG 4-5	2
0	TG 4-5	1
0	TG 4-5	2
0	TG 4-5	1
0	TG 4-5	2
0	TG 4-5	3
0	TG 4-5	1
0	TG 4-5	2
0	TG 4-5	3
0	TG 4-5	1
0	TG 4-5	1
0	TG 4-5	1
0	TG 4-5	2
0	TG 4-5	1
0	TG 4-5	3
0	TG 4-5	1
0	TG 4-5	1
0	TG 4-5	3
0	TG 4-5	2
0	TG 4-5	3
0	TG 4-5	1
0	TG 4-5	1
0	TG 4-5	3
0	TG 4-5	2
0	TG 4-5	1
0	TG 4-5	1
0	TG 4-5	4
0	TG 4-5	2
0	TG 4-5	3
0	TG 4-5	3
0	TG 4-5	2
0	TG 4-5	2
0	TG 4-5	2
0	TG 4-5	2
0	TG 4-5	1
0	TG 4-5	1
0	TG 4-5	4
0	TG 4-5	1
0	TG 4-5	3
0	TG 4-5	1
0	TG 4-5	1
0	TG 4-5	2
0	TG 4-5	1
0	TG 4-5	1
0	TG 4-5	4
0	TG 4-5	2
0	TG 4-5	3
0	TG 4-5	2
0	TG 4-5	2
0	TG 4-5	2
0	TG 4-5	2
0	TG 4-5	3
0	TG 4-5	1
0	TG 4-5	1
0	TG 4-5	1
0	TG 4-5	1
0	TG 4-5	1
0	TG 4-5	2
0	TG 4-5	1
0	TG 4-5	1
0	TG 4-5	1
0	TG 4-5	2
0	TG 4-5	3
0	TG 4-5	4
0	TG 4-5	2
0	TG 4-5	2
0	TG 4-5	1
0	TG 4-5	2
0	TG 4-5	2
0	TG 4-5	1
0	TG 4-5	3
0	TG 4-5	3
0	TG 4-5	1
0	TG 4-5	1
0	TG 4-5	2
0	TG 4-5	1
0	TG 4-5	2
0	TG 4-5	1
0	TG 4-5	1
0	TG 4-5	3
0	TG 4-5	2
0	TG 4-5	1
0	TG 4-5	1
0	TG 4-5	1
0	TG 4-5	1
0	TG 4-5	1
0	TG 4-5	1
0	TG 4-5	1
0	TG 4-5	1
0	TG 4-5	1
0	TG 4-5	1
0	TG 4-5	2
0	TG 4-5	2
0	TG 4-5	2
0	TG 4-5	3
0	TG 4-5	1
0	TG 4-5	1
0	TG 4-5	2
0	TG 4-5	1
0	TG 4-5	2
0	TG 4-5	1
0	TG 4-5	1
0	TG 4-5	5
0	TG 4-5	1
0	TG 4-5	3
0	TG 4-5	1
0	TG 4-5	1
0	TG 4-5	2
0	TG 4-5	2
0	TG 4-5	2
0	TG 4-5	2
0	TG 4-5	2
0	TG 4-5	2
0	TG 4-5	1
0	TG 4-5	1
0	TG 4-5	1
0	TG 4-5	3
0	TG 4-5	2
0	TG 4-5	1
0	TG 4-5	3
0	TG 4-5	2
0	TG 4-5	1
0	TG 4-5	1
0	TG 4-5	2
0	TG 4-5	3
0	TG 4-5	1
0	TG 4-5	1
0	TG 4-5	2
0	TG 4-5	1
0	TG 4-5	3
0	TG 4-5	1
0	TG 4-5	1
0	TG 4-5	1
0	TG 4-5	2
0	TG 4-5	1
0	TG 4-5	2
0	TG 4-5	3
0	TG 4-5	1
0	TG 4-5	3
0	TG 4-5	3
0	TG 4-5	2
0	TG 4-5	3
0	TG 4-5	2
0	TG 4-5	2
0	TG 4-5	1
0	TG 4-5	3
0	TG 4-5	4
0	TG 4-5	3
0	TG 4-5	1
0	TG 4-5	2
0	TG 4-5	1
0	TG 4-5	3
0	TG 4-5	2
0	TG 4-5	1
0	TG 4-5	4
0	TG 4-5	3
0	TG 4-5	1
0	TG 4-5	3
0	TG 4-5	2
0	TG 4-5	3
0	TG 4-5	1
0	TG 4-5	1
0	TG 4-5	2
0	TG 4-5	2
0	TG 4-5	1
0	TG 4-5	2
0	TG 4-5	2
0	TG 4-5	1
0	TG 4-5	2
0	TG 4-5	2
0	TG 4-5	3
0	TG 4-5	2
0	TG 4-5	1
0	TG 4-5	1
0	TG 4-5	2
0	TG 4-5	3
0	TG 4-5	1
0	TG 4-5	1
0	TG 4-5	3
0	TG 4-5	3
0	TG 4-5	4
0	TG 4-5	1
0	TG 4-5	2
0	TG 4-5	1
0	TG 4-5	1
0	TG 4-5	2
0	TG 4-5	2
0	TG 4-5	2
0	TG 4-5	1
0	TG 4-5	2
0	TG 4-5	1
0	TG 4-5	1
0	TG 4-5	3
0	TG 4-5	2
0	TG 4-5	1
0	TG 4-5	1
0	TG 4-5	3
0	TG 4-5	3
0	TG 4-5	2
1	TG 4-5	1
1	TG 4-5	1
1	TG 4-5	1
1	TG 4-5	2
1	TG 4-5	3
1	TG 4-5	2
1	TG 4-5	3
1	TG 4-5	2
1	TG 4-5	2
1	TG 4-5	1
1	TG 4-5	2
1	TG 4-5	3
1	TG 4-5	2
1	TG 4-5	3
1	TG 4-5	3
1	TG 4-5	1
1	TG 4-5	1
1	TG 4-5	2
1	TG 4-5	1
1	TG 4-5	1
1	TG 4-5	2
1	TG 4-5	2
1	TG 4-5	3
1	TG 4-5	2
1	TG 4-5	1
1	TG 4-5	2
1	TG 4-5	2
1	TG 4-5	2
1	TG 4-5	3
1	TG 4-5	3
1	TG 4-5	3
1	TG 4-5	1
1	TG 4-5	2
1	TG 4-5	2
1	TG 4-5	3
1	TG 4-5	1
1	TG 4-5	3
1	TG 4-5	2
1	TG 4-5	1
1	TG 4-5	3
2	TG 4-5	3
2	TG 4-5	2
2	TG 4-5	2
2	TG 4-5	1
2	TG 4-5	1
2	TG 4-5	2
2	TG 4-5	2
2	TG 4-5	2
2	TG 4-5	2
2	TG 4-5	1
2	TG 4-5	1
2	TG 4-5	4
2	TG 4-5	3
2	TG 4-5	2
2	TG 4-5	1
2	TG 4-5	2
2	TG 4-5	1
2	TG 4-5	3
2	TG 4-5	1
2	TG 4-5	3
2	TG 4-5	6
2	TG 4-5	2
2	TG 4-5	3
2	TG 4-5	2
3	TG 4-5	2
3	TG 4-5	1
3	TG 4-5	4
3	TG 4-5	1
3	TG 4-5	1
3	TG 4-5	3
3	TG 4-5	3
3	TG 4-5	2
3	TG 4-5	1
3	TG 4-5	2
3	TG 4-5	4
3	TG 4-5	4
3	TG 4-5	2
4	TG 4-5	2
4	TG 4-5	2
4	TG 4-5	4
4	TG 4-5	1
4	TG 4-5	2
4	TG 4-5	2
4	TG 4-5	2
4	TG 4-5	3
4	TG 4-5	1
4	TG 4-5	3
4	TG 4-5	3
4	TG 4-5	3
4	TG 4-5	4
5	TG 4-5	4
5	TG 4-5	6
5	TG 4-5	2
5	TG 4-5	2
5	TG 4-5	2

## Sheet: ED6b
Days of Azithromycin	Disease Severity Group	MLS % of Reistome
0	TG 1-3	81.8
0	TG 1-3	15.4
0	TG 1-3	75
0	TG 1-3	4.44
0	TG 1-3	18.2
0	TG 1-3	39.4
0	TG 1-3	18.2
0	TG 1-3	100
0	TG 1-3	27.9
0	TG 1-3	66.7
0	TG 1-3	22.2
0	TG 1-3	17.6
0	TG 1-3	14.1
0	TG 1-3	55.6
0	TG 1-3	100
0	TG 1-3	11.1
0	TG 1-3	31.2
0	TG 1-3	68.4
0	TG 1-3	25
0	TG 1-3	10.1
0	TG 1-3	15
0	TG 1-3	12.5
0	TG 1-3	38.7
0	TG 1-3	11
0	TG 1-3	31
0	TG 1-3	10.5
0	TG 1-3	59.6
0	TG 1-3	33.3
0	TG 1-3	16.9
0	TG 1-3	23.5
0	TG 1-3	62.5
0	TG 1-3	35.7
0	TG 1-3	20
0	TG 1-3	16.7
0	TG 1-3	13.3
0	TG 1-3	7.69
0	TG 1-3	38.9
0	TG 1-3	10.3
0	TG 1-3	8.04
0	TG 1-3	53.8
0	TG 1-3	30
0	TG 1-3	57.1
0	TG 1-3	66.7
0	TG 1-3	3.24
0	TG 1-3	10.5
0	TG 1-3	2.99
0	TG 1-3	10.5
0	TG 1-3	26.7
0	TG 1-3	15.4
0	TG 1-3	12.5
0	TG 1-3	20
0	TG 1-3	22.9
0	TG 1-3	1.34
0	TG 1-3	1.48
0	TG 1-3	14.3
0	TG 1-3	12
0	TG 1-3	9.09
0	TG 1-3	40.8
0	TG 1-3	52.1
0	TG 1-3	18.8
0	TG 1-3	51.3
0	TG 1-3	45.9
0	TG 1-3	12.7
0	TG 1-3	15.2
0	TG 1-3	19.9
0	TG 1-3	40
0	TG 1-3	40
0	TG 1-3	11
0	TG 1-3	13.3
0	TG 1-3	50
0	TG 1-3	15.4
0	TG 1-3	8.14
0	TG 1-3	34.5
0	TG 1-3	17.4
0	TG 1-3	11.1
0	TG 1-3	37.8
0	TG 1-3	8
0	TG 1-3	16.2
0	TG 1-3	43.3
0	TG 1-3	14.3
0	TG 1-3	37.1
0	TG 1-3	34.9
0	TG 1-3	12.3
0	TG 1-3	20.9
0	TG 1-3	40
0	TG 1-3	9.91
0	TG 1-3	66.2
0	TG 1-3	25.2
0	TG 1-3	47
0	TG 1-3	1.13
0	TG 1-3	7.63
0	TG 1-3	0.709
0	TG 1-3	71.3
0	TG 1-3	33.6
0	TG 1-3	50.7
0	TG 1-3	52
0	TG 1-3	13.7
0	TG 1-3	8.89
0	TG 1-3	27.1
0	TG 1-3	30.8
0	TG 1-3	57.8
0	TG 1-3	61
0	TG 1-3	3.45
0	TG 1-3	21.1
0	TG 1-3	14
0	TG 1-3	14
0	TG 1-3	49.4
0	TG 1-3	5.68
0	TG 1-3	0.555
0	TG 1-3	5.15
0	TG 1-3	9.01
0	TG 1-3	11.7
0	TG 1-3	26
0	TG 1-3	7.69
0	TG 1-3	6.67
0	TG 1-3	27.3
0	TG 1-3	13.3
0	TG 1-3	46.7
0	TG 1-3	16.8
0	TG 1-3	33.3
0	TG 1-3	33.3
0	TG 1-3	26.9
0	TG 1-3	85.7
0	TG 1-3	53.2
0	TG 1-3	100
0	TG 1-3	1.83
0	TG 1-3	18.3
0	TG 1-3	10
0	TG 1-3	75
0	TG 1-3	13.3
0	TG 1-3	88.9
0	TG 1-3	15.6
0	TG 1-3	50
0	TG 1-3	63.2
0	TG 1-3	100
0	TG 1-3	12.5
0	TG 1-3	2.83
0	TG 1-3	26.3
0	TG 1-3	25.8
0	TG 1-3	9.52
0	TG 1-3	18.3
0	TG 1-3	50
0	TG 1-3	17.4
0	TG 1-3	4.88
0	TG 1-3	46.2
0	TG 1-3	16.7
0	TG 1-3	3.7
0	TG 1-3	54.7
0	TG 1-3	28.2
0	TG 1-3	6.25
0	TG 1-3	66.7
0	TG 1-3	14.3
0	TG 1-3	33.3
0	TG 1-3	33.9
0	TG 1-3	50
0	TG 1-3	80
0	TG 1-3	57.1
0	TG 1-3	94.7
0	TG 1-3	27.8
0	TG 1-3	28.6
0	TG 1-3	5.88
0	TG 1-3	18.2
0	TG 1-3	8.33
0	TG 1-3	18.2
0	TG 1-3	8.89
0	TG 1-3	42
0	TG 1-3	4.17
0	TG 1-3	22.9
0	TG 1-3	13.3
0	TG 1-3	67.9
0	TG 1-3	21.7
0	TG 1-3	20.4
0	TG 1-3	61.3
0	TG 1-3	13.3
0	TG 1-3	14.5
0	TG 1-3	7.69
0	TG 1-3	34.8
0	TG 1-3	33.3
0	TG 1-3	19
0	TG 1-3	3.57
0	TG 1-3	49.4
0	TG 1-3	15.4
0	TG 1-3	100
0	TG 1-3	10
0	TG 1-3	71.2
0	TG 1-3	8.06
0	TG 1-3	25.5
0	TG 1-3	23.9
0	TG 1-3	41.7
0	TG 1-3	12.8
0	TG 1-3	35.3
0	TG 1-3	7.41
0	TG 1-3	13.8
0	TG 1-3	100
0	TG 1-3	14.8
0	TG 1-3	32
0	TG 1-3	6.67
0	TG 1-3	36.3
0	TG 1-3	72.2
0	TG 1-3	4.55
0	TG 1-3	80
0	TG 1-3	23.8
0	TG 1-3	8.63
0	TG 1-3	22.9
0	TG 1-3	11.5
0	TG 1-3	55.6
0	TG 1-3	9.82
0	TG 1-3	7.89
0	TG 1-3	13.9
0	TG 1-3	36.6
0	TG 1-3	4.55
0	TG 1-3	45.6
0	TG 1-3	11.6
0	TG 1-3	9.84
0	TG 1-3	61.9
0	TG 1-3	8.49
0	TG 1-3	6.17
0	TG 1-3	15.8
0	TG 1-3	19.3
0	TG 1-3	1.02
0	TG 1-3	69.9
0	TG 1-3	31.3
0	TG 1-3	44.7
0	TG 1-3	1.73
0	TG 1-3	26.7
0	TG 1-3	10
0	TG 1-3	0.922
0	TG 1-3	15.8
0	TG 1-3	11.6
0	TG 1-3	70.4
0	TG 1-3	33.4
0	TG 1-3	18.2
0	TG 1-3	32.2
0	TG 1-3	22.8
0	TG 1-3	5.17
0	TG 1-3	16.7
0	TG 1-3	66.9
0	TG 1-3	24.2
0	TG 1-3	44.1
0	TG 1-3	37.9
0	TG 1-3	30.6
0	TG 1-3	5.12
0	TG 1-3	16.7
0	TG 1-3	7.25
0	TG 1-3	11.9
0	TG 1-3	9.58
0	TG 1-3	0.889
0	TG 1-3	1.74
0	TG 1-3	34.5
0	TG 1-3	12.6
0	TG 1-3	10
0	TG 1-3	18.9
0	TG 1-3	7.79
0	TG 1-3	19.4
0	TG 1-3	51.5
0	TG 1-3	22.3
0	TG 1-3	12.8
0	TG 1-3	12.9
0	TG 1-3	56.2
0	TG 1-3	30
0	TG 1-3	14
0	TG 1-3	71.1
0	TG 1-3	32.8
0	TG 1-3	18.8
0	TG 1-3	22.7
0	TG 1-3	8.7
0	TG 1-3	28.5
0	TG 1-3	37.3
0	TG 1-3	13.6
0	TG 1-3	28.9
0	TG 1-3	20
0	TG 1-3	25.6
0	TG 1-3	16.7
0	TG 1-3	100
0	TG 1-3	70.2
0	TG 1-3	31.1
0	TG 1-3	42.2
0	TG 1-3	40
0	TG 1-3	22.5
0	TG 1-3	8.38
0	TG 1-3	2.32
0	TG 1-3	31.8
0	TG 1-3	25.2
0	TG 1-3	11.1
0	TG 1-3	20
0	TG 1-3	55.7
0	TG 1-3	7.81
0	TG 1-3	25.6
0	TG 1-3	11.4
0	TG 1-3	21.6
0	TG 1-3	43.2
0	TG 1-3	46.7
0	TG 1-3	30.8
0	TG 1-3	25
0	TG 1-3	71.4
0	TG 1-3	11.4
0	TG 1-3	43.2
0	TG 1-3	44.7
0	TG 1-3	33.3
0	TG 1-3	36.2
0	TG 1-3	7.02
0	TG 1-3	38.3
0	TG 1-3	88.7
0	TG 1-3	100
0	TG 1-3	23.5
0	TG 1-3	1.21
0	TG 1-3	41
0	TG 1-3	3.35
0	TG 1-3	64.8
0	TG 1-3	66.7
0	TG 1-3	2.94
0	TG 1-3	35.5
0	TG 1-3	17.8
0	TG 1-3	5.66
0	TG 1-3	0.458
0	TG 1-3	9.09
0	TG 1-3	33.3
0	TG 1-3	38.7
0	TG 1-3	22.2
0	TG 1-3	11.3
0	TG 1-3	13.1
0	TG 1-3	17.6
0	TG 1-3	77.6
0	TG 1-3	53.5
0	TG 1-3	75.6
0	TG 1-3	1.08
0	TG 1-3	11.1
0	TG 1-3	54.5
0	TG 1-3	21.4
0	TG 1-3	48
0	TG 1-3	43.5
0	TG 1-3	11.1
0	TG 1-3	28.6
0	TG 1-3	3.57
0	TG 1-3	1.82
0	TG 1-3	11.1
0	TG 1-3	5.6
0	TG 1-3	11.4
0	TG 1-3	7.2
0	TG 1-3	56.3
0	TG 1-3	55.8
0	TG 1-3	2.97
0	TG 1-3	8.06
0	TG 1-3	0.59
0	TG 1-3	35.4
0	TG 1-3	39.2
0	TG 1-3	10.4
0	TG 1-3	50
0	TG 1-3	37.7
0	TG 1-3	5.56
0	TG 1-3	71.8
0	TG 1-3	71.4
0	TG 1-3	27.8
0	TG 1-3	24.6
1	TG 1-3	34.1
1	TG 1-3	38.9
1	TG 1-3	62.5
1	TG 1-3	15.4
1	TG 1-3	61.5
1	TG 1-3	24.1
1	TG 1-3	29.5
1	TG 1-3	4.64
1	TG 1-3	13.3
1	TG 1-3	46.3
1	TG 1-3	1.59
1	TG 1-3	48.4
1	TG 1-3	53.2
1	TG 1-3	35
1	TG 1-3	87.4
1	TG 1-3	8.79
1	TG 1-3	58.8
1	TG 1-3	23.8
1	TG 1-3	18.7
1	TG 1-3	58.5
1	TG 1-3	16
1	TG 1-3	39.7
1	TG 1-3	21.4
1	TG 1-3	20.7
1	TG 1-3	100
1	TG 1-3	59.3
1	TG 1-3	40.7
1	TG 1-3	31.4
1	TG 1-3	20
1	TG 1-3	46.8
1	TG 1-3	100
1	TG 1-3	12.5
1	TG 1-3	21.9
1	TG 1-3	17.2
1	TG 1-3	31.9
1	TG 1-3	49
1	TG 1-3	8.67
1	TG 1-3	62.3
1	TG 1-3	80.4
1	TG 1-3	39.5
1	TG 1-3	34.6
1	TG 1-3	13.2
1	TG 1-3	29.2
1	TG 1-3	45
1	TG 1-3	58.8
2	TG 1-3	23.1
2	TG 1-3	60
2	TG 1-3	14.8
2	TG 1-3	66.7
2	TG 1-3	22.4
2	TG 1-3	100
2	TG 1-3	26.9
2	TG 1-3	22.2
2	TG 1-3	30
2	TG 1-3	14.3
2	TG 1-3	15
2	TG 1-3	100
2	TG 1-3	18.9
2	TG 1-3	20
2	TG 1-3	25
2	TG 1-3	51
2	TG 1-3	30
2	TG 1-3	30.5
2	TG 1-3	100
2	TG 1-3	24.9
2	TG 1-3	8.7
3	TG 1-3	36.4
3	TG 1-3	62.4
4	TG 1-3	60
4	TG 1-3	69.9
4	TG 1-3	11.8
4	TG 1-3	31.6
4	TG 1-3	28.6
4	TG 1-3	14.5
4	TG 1-3	31.5
4	TG 1-3	2.78
4	TG 1-3	38.2
4	TG 1-3	71.7
4	TG 1-3	85.7
5	TG 1-3	58.8
0	TG 4-5	50
0	TG 4-5	13.3
0	TG 4-5	40
0	TG 4-5	54.5
0	TG 4-5	21.1
0	TG 4-5	58.8
0	TG 4-5	47.3
0	TG 4-5	35.6
0	TG 4-5	50
0	TG 4-5	65.5
0	TG 4-5	50
0	TG 4-5	14.7
0	TG 4-5	16.7
0	TG 4-5	30
0	TG 4-5	66.7
0	TG 4-5	66.7
0	TG 4-5	4.88
0	TG 4-5	11.3
0	TG 4-5	4.76
0	TG 4-5	8.33
0	TG 4-5	42.9
0	TG 4-5	26.1
0	TG 4-5	30.8
0	TG 4-5	35
0	TG 4-5	14.8
0	TG 4-5	22.2
0	TG 4-5	10.7
0	TG 4-5	100
0	TG 4-5	25.9
0	TG 4-5	21.7
0	TG 4-5	31
0	TG 4-5	48.1
0	TG 4-5	23.5
0	TG 4-5	57.1
0	TG 4-5	34.4
0	TG 4-5	40.7
0	TG 4-5	3.6
0	TG 4-5	45.5
0	TG 4-5	27.3
0	TG 4-5	52.4
0	TG 4-5	22.6
0	TG 4-5	33.9
0	TG 4-5	44
0	TG 4-5	14.3
0	TG 4-5	63.6
0	TG 4-5	53.8
0	TG 4-5	8.33
0	TG 4-5	21.2
0	TG 4-5	43.1
0	TG 4-5	12.7
0	TG 4-5	37.5
0	TG 4-5	0.195
0	TG 4-5	16.4
0	TG 4-5	8.57
0	TG 4-5	29
0	TG 4-5	54.2
0	TG 4-5	26.7
0	TG 4-5	22.7
0	TG 4-5	51.8
0	TG 4-5	33.4
0	TG 4-5	21.4
0	TG 4-5	14.3
0	TG 4-5	17.1
0	TG 4-5	16.7
0	TG 4-5	0.845
0	TG 4-5	1.22
0	TG 4-5	40.8
0	TG 4-5	14.6
0	TG 4-5	1.96
0	TG 4-5	85.7
0	TG 4-5	47.4
0	TG 4-5	34
0	TG 4-5	17.7
0	TG 4-5	12.6
0	TG 4-5	60
0	TG 4-5	4.04
0	TG 4-5	24.6
0	TG 4-5	11.2
0	TG 4-5	6.19
0	TG 4-5	0.483
0	TG 4-5	50
0	TG 4-5	16.4
0	TG 4-5	8.06
0	TG 4-5	7.94
0	TG 4-5	16
0	TG 4-5	81.7
0	TG 4-5	23.9
0	TG 4-5	14
0	TG 4-5	2.93
0	TG 4-5	59.7
0	TG 4-5	97.9
0	TG 4-5	31.6
0	TG 4-5	13.3
0	TG 4-5	16
0	TG 4-5	31.6
0	TG 4-5	13.6
0	TG 4-5	40
0	TG 4-5	30.2
0	TG 4-5	66.7
0	TG 4-5	9.09
0	TG 4-5	12.1
0	TG 4-5	49.1
0	TG 4-5	10.8
0	TG 4-5	41.9
0	TG 4-5	30
0	TG 4-5	50
0	TG 4-5	60
0	TG 4-5	61.6
0	TG 4-5	48.4
0	TG 4-5	0.66
0	TG 4-5	1.76
0	TG 4-5	27.3
0	TG 4-5	8
0	TG 4-5	35.3
0	TG 4-5	5.56
0	TG 4-5	7.41
0	TG 4-5	79.6
0	TG 4-5	20.6
0	TG 4-5	44.6
0	TG 4-5	55.9
0	TG 4-5	14.8
0	TG 4-5	5.38
0	TG 4-5	28.6
0	TG 4-5	20
0	TG 4-5	11.1
0	TG 4-5	11.3
0	TG 4-5	13.6
0	TG 4-5	26.7
0	TG 4-5	15.4
0	TG 4-5	1.19
0	TG 4-5	100
0	TG 4-5	17.3
0	TG 4-5	10.4
0	TG 4-5	11.2
0	TG 4-5	20.8
0	TG 4-5	66.7
0	TG 4-5	20
0	TG 4-5	3.77
0	TG 4-5	23.1
0	TG 4-5	39.1
0	TG 4-5	87.5
0	TG 4-5	17.9
0	TG 4-5	34.4
0	TG 4-5	1.79
0	TG 4-5	31.2
0	TG 4-5	60
0	TG 4-5	53.8
0	TG 4-5	62.5
0	TG 4-5	38.9
0	TG 4-5	16.5
0	TG 4-5	16.7
0	TG 4-5	30.4
0	TG 4-5	27.8
0	TG 4-5	16.1
0	TG 4-5	11.1
0	TG 4-5	15.2
0	TG 4-5	33.3
0	TG 4-5	6.4
0	TG 4-5	4.26
0	TG 4-5	25
0	TG 4-5	52.9
0	TG 4-5	30.7
0	TG 4-5	17.7
0	TG 4-5	9.63
0	TG 4-5	34.1
0	TG 4-5	44.5
0	TG 4-5	3.74
0	TG 4-5	92.6
0	TG 4-5	51.1
0	TG 4-5	29.7
0	TG 4-5	3.44
0	TG 4-5	12
0	TG 4-5	1.93
0	TG 4-5	45.6
0	TG 4-5	0.0801
0	TG 4-5	70.4
0	TG 4-5	46.5
0	TG 4-5	17.2
0	TG 4-5	85.4
0	TG 4-5	97
0	TG 4-5	40
0	TG 4-5	13.2
0	TG 4-5	12.1
0	TG 4-5	70
0	TG 4-5	31.4
0	TG 4-5	14.9
0	TG 4-5	33.5
0	TG 4-5	22.5
0	TG 4-5	28.6
0	TG 4-5	22
0	TG 4-5	2.15
0	TG 4-5	21.8
0	TG 4-5	3.57
0	TG 4-5	23
0	TG 4-5	99.2
0	TG 4-5	27.4
0	TG 4-5	3.72
0	TG 4-5	20.1
0	TG 4-5	15.6
0	TG 4-5	20.8
0	TG 4-5	0.0882
0	TG 4-5	5.88
0	TG 4-5	31.1
0	TG 4-5	81.9
0	TG 4-5	0.781
0	TG 4-5	27.9
0	TG 4-5	5.22
0	TG 4-5	18
0	TG 4-5	12.9
0	TG 4-5	60
0	TG 4-5	48.8
0	TG 4-5	9.35
0	TG 4-5	34.9
0	TG 4-5	5
0	TG 4-5	74.2
0	TG 4-5	75.4
0	TG 4-5	20
0	TG 4-5	5.26
0	TG 4-5	22.2
0	TG 4-5	43.5
0	TG 4-5	38.9
0	TG 4-5	5.56
0	TG 4-5	0.127
0	TG 4-5	0.636
0	TG 4-5	20
0	TG 4-5	2.87
0	TG 4-5	40
0	TG 4-5	60
0	TG 4-5	40
0	TG 4-5	42.4
0	TG 4-5	12.9
0	TG 4-5	15.4
0	TG 4-5	30.6
0	TG 4-5	14.5
0	TG 4-5	44.7
0	TG 4-5	42.9
0	TG 4-5	31.5
0	TG 4-5	7.16
0	TG 4-5	2.68
1	TG 4-5	42.1
1	TG 4-5	63.6
1	TG 4-5	25
1	TG 4-5	16.1
1	TG 4-5	30.8
1	TG 4-5	39.8
1	TG 4-5	6.85
1	TG 4-5	10.9
1	TG 4-5	10.9
1	TG 4-5	5.13
1	TG 4-5	29.4
1	TG 4-5	9.62
1	TG 4-5	12.6
1	TG 4-5	23.8
1	TG 4-5	17.6
1	TG 4-5	100
1	TG 4-5	0.529
1	TG 4-5	23.3
1	TG 4-5	0.878
1	TG 4-5	11.8
1	TG 4-5	16.3
1	TG 4-5	20
1	TG 4-5	20.1
1	TG 4-5	26.9
1	TG 4-5	20
1	TG 4-5	44.8
1	TG 4-5	0.841
1	TG 4-5	2.86
1	TG 4-5	35.3
1	TG 4-5	27.1
1	TG 4-5	19.4
1	TG 4-5	27.3
1	TG 4-5	28.6
1	TG 4-5	39.5
1	TG 4-5	0.911
1	TG 4-5	26.7
1	TG 4-5	26.4
1	TG 4-5	18.3
1	TG 4-5	14.8
1	TG 4-5	15
2	TG 4-5	55.6
2	TG 4-5	15.6
2	TG 4-5	40
2	TG 4-5	20
2	TG 4-5	10.3
2	TG 4-5	16.1
2	TG 4-5	44.4
2	TG 4-5	46.7
2	TG 4-5	18.3
2	TG 4-5	11.6
2	TG 4-5	74.8
2	TG 4-5	28.9
2	TG 4-5	13.8
2	TG 4-5	22.6
2	TG 4-5	7.43
2	TG 4-5	76.2
2	TG 4-5	16.3
2	TG 4-5	36.1
2	TG 4-5	2.67
2	TG 4-5	45.7
2	TG 4-5	16.3
2	TG 4-5	35.5
2	TG 4-5	65.4
2	TG 4-5	20.6
3	TG 4-5	5.15
3	TG 4-5	4.05
3	TG 4-5	13.5
3	TG 4-5	23.1
3	TG 4-5	22.2
3	TG 4-5	43.2
3	TG 4-5	23.9
3	TG 4-5	15.1
3	TG 4-5	9.43
3	TG 4-5	16.8
3	TG 4-5	23.6
3	TG 4-5	18.3
3	TG 4-5	14
4	TG 4-5	78.9
4	TG 4-5	74.7
4	TG 4-5	87.8
4	TG 4-5	4
4	TG 4-5	81.5
4	TG 4-5	39.6
4	TG 4-5	21.1
4	TG 4-5	14
4	TG 4-5	3.7
4	TG 4-5	25.6
4	TG 4-5	23.1
4	TG 4-5	51.3
4	TG 4-5	61
5	TG 4-5	16.6
5	TG 4-5	58.1
5	TG 4-5	48.4
5	TG 4-5	16.1
5	TG 4-5	40
