# Supplementary material for: Empiric azithromycin alters the upper respiratory microbiome and resistome without anti-inflammatory benefit in COVID-19
Source: Nat Microbiol. 2026 Mar 16;11(4):1100–12. doi: 10.1038/s41564-026-02285-8 (PMC13056551; doi:10.1038/s41564-026-02285-8)
Supplement: Supplementary file 13 — Statistical source data. [file 41564_2026_2285_MOESM13_ESM.xlsx]

## Sheet: ED7
Spearman Rho Correlation
	Bifidobacterium bifidum	Bifidobacterium longum	Bifidobacterium pseudocatenulatum	Bifidobacterium pullorum	Fusobacterium canifelinum	Fusobacterium necrophorum	Klebsiella aerogenes	Klebsiella pneumoniae	Klebsiella variicola	Megasphaera elsdenii	Megasphaera hexanoica	Megasphaera stantonii	Moraxella bovis	Moraxella bovoculi	Moraxella catarrhalis	Moraxella cuniculi	Moraxella nonliquefaciens	Neisseria weaveri	Selenomonas sputigena	Staphylococcus arlettae	Staphylococcus aureus	Staphylococcus capitis	Staphylococcus epidermidis	Staphylococcus lugdunensis	Staphylococcus nepalensis	Staphylococcus pseudintermedius	Staphylococcus simulans	Staphylococcus sp. M0911	uncultured Staphylococcus sp.
erma	0.129997	0.17479	0.0874791	0.149864	0.0944268	0.161755	0.218809	-0.0406126	-0.0445954	0.298308	0.151682	0.220543	-0.0156381	-0.0323506	-0.0475915	-0.0776858	-0.012111	0.247225	0.168368	0.183858	-0.127505	-0.0776858	-0.112132	0.202526	0.162677	-0.0103932	0.0954578	0.0685221	0.0667368
ermb	0.15229	0.0451748	-0.0427164	0.221636	0.0468128	0.13015	0.242278	-0.00258943	-0.0301186	0.34756	0.241331	0.436742	-0.0681258	-0.0748439	-0.0810748	-0.0524671	-0.0169968	0.183645	-0.0261646	0.0398828	-0.121483	-0.0524671	-0.079956	0.0187077	0.0398828	-0.0607583	0.0211093	-0.0681258	-0.0427164
ermc	0.110146	0.187934	0.0682179	0.0969304	-0.0112269	0.0649048	-0.0361071	-0.011952	0.152456	0.108869	0.0367354	0.0216365	-0.0628832	-0.0788261	-0.0929263	-0.09061	0.0016084	0.0599415	0.0491407	0.0510206	-0.0433546	-0.09061	0.0607865	0.185923	-0.0442211	0.0709277	0.213492	0.047003	-0.0737707
ermx	-0.0879667	-0.0575171	-0.055157	0.0324107	0.139792	-0.0099365	-0.0879667	-0.0429557	-0.0388903	-0.0852316	-0.00852631	-0.0879667	0.0923222	0.0693429	0.0504807	0.0625056	0.0341356	0.130733	0.062597	-0.0879667	-0.0924565	0.143	-0.218093	0.0456604	-0.00813233	0.0309997	0.0877955	0.112899	-0.055157
mel	0.0521735	0.161974	0.138953	-0.0459908	0.0679627	0.0445514	0.163514	0.0300696	-0.0264009	0.193382	0.158406	0.161514	-0.0597167	-0.0656055	-0.0710673	-0.0459908	-0.0761947	0.0297032	0.154614	0.169491	-0.106488	-0.0459908	-0.148054	-0.022782	0.162063	-0.0532586	-0.0597167	0.0445514	0.144786
mphc	0.023395	0.061898	0.0338603	0.0963825	0.0627537	0.0199554	-0.0710164	0.0115853	0.120279	0.152516	0.0738816	0.156385	-0.087286	-0.105236	-0.0858638	0.0814024	-0.102414	0.0958064	-0.0299498	0.15049	0.283282	0.00270223	0.345829	0.233097	0.0702585	0.17663	0.149549	0.298483	0.056497
msra	0.0470517	0.15976	0.146746	0.130519	-0.032797	0.0866902	-0.0458497	-0.0100322	-0.061887	0.196254	0.132166	0.169952	-0.0805158	-0.099659	-0.0772179	-0.0237955	-0.130364	-0.0149885	-0.0392902	0.182324	0.212928	0.0720469	0.315026	0.140265	0.102403	0.0752586	0.0183978	0.0380279	0.0601462
Adjusted p value (FDR)
	Bifidobacterium bifidum	Bifidobacterium longum	Bifidobacterium pseudocatenulatum	Bifidobacterium pullorum	Fusobacterium canifelinum	Fusobacterium necrophorum	Klebsiella aerogenes	Klebsiella pneumoniae	Klebsiella variicola	Megasphaera elsdenii	Megasphaera hexanoica	Megasphaera stantonii	Moraxella bovis	Moraxella bovoculi	Moraxella catarrhalis	Moraxella cuniculi	Moraxella nonliquefaciens	Neisseria weaveri	Selenomonas sputigena	Staphylococcus arlettae	Staphylococcus aureus	Staphylococcus capitis	Staphylococcus epidermidis	Staphylococcus lugdunensis	Staphylococcus nepalensis	Staphylococcus pseudintermedius	Staphylococcus simulans	Staphylococcus sp. M0911	uncultured Staphylococcus sp.
erma	0.546225	3.60383e-14	5.39366e-12	0.428633	0.987897	0.180971	0.211871	0.987897	0.987897	0.402386	0.291129	0.294046	0.995285	0.995285	0.987897	0.987897	0.987897	0.987897	4.86234e-07	1.8707e-12	0.987897	0.987897	0.987897	0.995285	0.181378	0.987897	0.987897	0.995285	0.995285
ermb	0.00712814	0.987897	0.987897	0.987897	0.987897	0.995285	0.620712	0.987897	0.991667	0.995285	0.987897	0.987897	0.987897	0.987897	0.987897	0.987897	0.987897	0.987897	0.987897	0.999723	0.987897	0.987897	0.987897	0.987897	0.995285	0.987897	0.987897	0.987897	0.987897
ermc	0.308276	0.00639214	0.00896422	0.987897	0.987897	0.987897	0.987897	0.000929124	2.77056e-06	0.995285	0.987897	0.987897	0.987897	0.987897	0.987897	0.987897	0.987897	0.995285	0.178312	0.987897	0.987897	0.987897	0.354348	0.091315	0.987897	0.0652141	0.000140384	0.987897	0.987897
ermx	0.987897	0.995285	0.987897	0.987897	0.000197958	0.987897	0.987897	0.987897	0.987897	0.987897	0.987897	0.987897	0.0383257	0.0349494	0.00896422	1.47848e-09	0.0463331	1.44408e-06	0.987897	0.987897	0.123788	0.743065	0.814881	0.855014	0.987897	0.0124706	0.123788	1.10178e-10	0.987897
mel	0.995285	0.494146	0.743065	0.987897	0.987897	0.995285	0.0459953	0.743065	0.987897	0.995285	0.999723	0.995285	0.987897	0.987897	0.987897	0.987897	0.987897	0.987897	0.793711	0.987897	0.987897	0.987897	0.931705	0.987897	0.987897	0.987897	0.987897	0.987897	0.931705
mphc	0.402386	0.987897	0.987897	0.045539	0.514993	0.721865	0.987897	0.987897	0.703796	0.987897	0.987897	0.589882	0.987897	0.987897	0.987897	0.00132423	0.987897	0.0302248	0.987897	0.356296	2.18529e-05	0.612891	0.0138132	0.00132423	0.987897	0.0957914	0.00251388	3.58166e-11	0.048076
msra	5.06007e-06	0.284368	0.0233971	3.97164e-07	0.987897	0.000336018	0.261373	0.987897	0.987897	0.00151051	0.00132423	6.30858e-06	0.987897	0.987897	0.987897	0.987897	0.987897	0.987897	0.109679	1.19749e-08	0.042773	0.00549	0.0902371	0.0467126	0.0013223	0.995285	0.743065	0.308136	0.00712814
			ari
