# Supplementary material for: Empiric azithromycin alters the upper respiratory microbiome and resistome without anti-inflammatory benefit in COVID-19
Source: Nat Microbiol. 2026 Mar 16;11(4):1100–12. doi: 10.1038/s41564-026-02285-8 (PMC13056551; doi:10.1038/s41564-026-02285-8)
Supplement: Supplementary file 14 — Statistical source data. [file 41564_2026_2285_MOESM14_ESM.xlsx]

## Sheet: ED8
	msra	ermx	ermc	mel	mphc	erma
Staphylococcus (plasmid)	1	0	1	0	0	0
Trueperella pyogenes (chromosome)	0	1	0	0	0	0
Staphylococcus (chromosome or plasmid)	1	0	1	0	0	0
Corynebacterium diphtheriae (chromosome)	0	1	0	0	0	0
Streptococcus (no genomic information)	0	0	0	1	0	0
Staphylococcus aureus (chromosome or plasmid)	1	0	1	0	1	0
Staphylococcus saprophyticus (chromosome or plasmid)	1	0	0	0	0	0
Staphylococcus haemolyticus (chromosome or plasmid)	0	0	1	0	0	0
Staphylococcus epidermidis (chromosome or plasmid)	1	0	1	0	0	0
Staphylococcus aureus (plasmid)	0	0	1	0	0	0
Corynebacterium jeikeium (chromosome)	0	1	0	0	0	0
Streptococcus pneumoniae (chromosome)	0	0	0	1	0	0
Streptococcus pyogenes (chromosome)	0	0	0	0	0	1
Bifidobacterium longum (chromosome)	0	1	0	0	0	0
Streptococcus (chromosome)	0	0	0	0	0	1
ar
